# Supplementary material for: Chronic Hypoxia Disrupts Spermatogenesis Through ASXL2–EZH2–Mediated Microtubule Destabilization
Source: Adv Sci (Weinh). 2026 Mar 4;13(26):e01266. doi: 10.1002/advs.202501266 (PMC13159132; doi:10.1002/advs.202501266)
Supplement: Supplementary file 2 — Supporting File 2: advs74564‐sup‐0002‐SupplementaryTable1.xlsx [file ADVS-13-e01266-s004.xlsx]

## Sheet: scRNA_summary
Supplementary Table 1 10x library summary
	Normal1	Normal2	Normal3	Hypoxia1	Hypoxia2	Hypoxia3
Estimated Number of Cells	3593	4246	4230	4545	3975	5569
Mean Reads per Cell	98433	115331	91749	102984	87883	62193
Median Genes per Cell	1161	2737	2289	2426	2802	2325
Number of Reads	353672428	489696368	388100831	468063028	349336123	346357178
Valid Barcodes	0.986	0.985	0.984	0.984	0.982	0.985
Sequencing Saturation	0.406	0.387	0.324	0.399	0.314	0.26
Q30 Bases in Barcode	0.945	0.962	0.949	0.959	0.958	0.959
Q30 Bases in RNA Read	0.907	0.924	0.924	0.935	0.915	0.921
Q30 Bases in UMI	0.912	0.935	0.937	0.928	0.956	0.957
Reads Mapped to Genome	0.943	0.938	0.941	0.949	0.946	0.946
Reads Mapped Confidently to Genome	0.876	0.868	0.873	0.882	0.881	0.88
Reads Mapped Confidently to Intergenic Regions	0.097	0.096	0.099	0.097	0.098	0.101
Reads Mapped Confidently to Intronic Regions	0.076	0.074	0.078	0.08	0.08	0.082
Reads Mapped Confidently to Exonic Regions	0.704	0.698	0.697	0.705	0.703	0.698
Reads Mapped Confidently to Transcriptome	0.654	0.649	0.647	0.653	0.65	0.646
Reads Mapped Antisense to Gene	0.009	0.009	0.01	0.011	0.011	0.011
Fraction Reads in Cells	0.682	0.805	0.724	0.813	0.813	0.832
Total Genes Detected	23943	24570	24279	24620	24303	24455
Median UMI Counts per Cell	2593	12962	7460	10482	14411	10813
