# Supplementary material for: Chronic Hypoxia Disrupts Spermatogenesis Through ASXL2–EZH2–Mediated Microtubule Destabilization
Source: Adv Sci (Weinh). 2026 Mar 4;13(26):e01266. doi: 10.1002/advs.202501266 (PMC13159132; doi:10.1002/advs.202501266)
Supplement: Supplementary file 3 — Supporting File 3: advs74564‐sup‐0003‐SupplementaryTable2.xlsx [file ADVS-13-e01266-s002.xlsx]

## Sheet: Spermatogonia_DEGs
	fc	meanExp	expRatio	meanExpOthers	expRatioOthers	p-value	expRatioDiff
Ina	8.46169	0.780024	0.444351	0.00221252	0.00288053	0	0.441471
Csnk1e	8.28119	0.651163	0.394979	0.00209316	0.00272893	0	0.39225
Rab26	8.23076	0.33895	0.2159	0.00112831	0.00106125	0	0.214838
Hhex	8.22837	0.330863	0.210042	0.00110322	0.000909642	0	0.209132
Slc30a2	8.21667	0.454224	0.29205	0.00152688	0.00252678	0	0.289523
Clspn	8.21561	0.790246	0.447699	0.00265838	0.00293107	0	0.444768
Rbpms2	8.16771	0.562465	0.323849	0.001956	0.00323428	0	0.320615
RGD1563270	8.05569	1.27502	0.624268	0.00479198	0.00550839	0	0.618759
Sohlh1	8.001	1.80565	0.707113	0.00704843	0.00505357	0	0.702059
mageb1l1	7.97581	0.698702	0.371548	0.00277546	0.00176875	0	0.369779
Nkain1	7.81887	0.964405	0.492887	0.00427114	0.00464928	0	0.488238
Ppp1r1b	7.74666	0.368983	0.235146	0.00171802	0.00323428	0	0.231912
Mageb2	7.74304	1.14279	0.587448	0.00533434	0.00576107	0	0.581687
Dnd1	7.70819	0.651665	0.377406	0.00311621	0.00293107	0	0.374475
Fhl3	7.70692	0.376343	0.256067	0.00180124	0.00313321	0	0.252934
Zglp1	7.65134	0.738427	0.430126	0.00367303	0.00641803	0	0.423707
RGD1561931	7.61173	0.642706	0.371548	0.00328588	0.00414393	0	0.367404
Ccnd1	7.59025	0.693354	0.378243	0.00359801	0.00277946	0	0.375463
Mex3a	7.58229	0.621032	0.333054	0.00324055	0.00252678	0	0.330528
Sox3	7.5171	0.72984	0.393305	0.00398432	0.0035375	0	0.389768
Elavl2	7.48501	1.49695	0.65272	0.00835597	0.00712553	0	0.645594
Ct55	7.3522	0.484925	0.302929	0.00296786	0.00257732	0	0.300352
LOC103694331	7.33566	0.443545	0.265272	0.0027459	0.0043966	0	0.260875
Mcm2	7.32909	0.854013	0.456904	0.00531114	0.004245	0	0.452659
LOC100359583	7.32541	1.03877	0.533054	0.00647667	0.00742874	0	0.525626
Tcf15	7.30239	0.347799	0.230126	0.00220339	0.00171821	0	0.228407
Pycr1	7.26118	0.334153	0.228452	0.00217827	0.00373964	0	0.224712
Aldh5a1	7.20923	0.317445	0.206695	0.00214522	0.00222357	0	0.204471
Mageb1	7.18426	1.10209	0.555649	0.00757778	0.0121286	0	0.54352
RGD1564845	7.18024	0.419269	0.280335	0.00289086	0.00601375	0	0.274321
RGD1566060	7.10811	1.80315	0.616736	0.0130701	0.0192541	0	0.597482
LOC100363993	7.10494	0.925577	0.48954	0.00672374	0.010562	0	0.478978
Tsc22d3	7.10164	1.56388	0.696234	0.0113866	0.0086416	0	0.687593
Tcf7	7.09536	0.567255	0.339749	0.00414821	0.00550839	0	0.334241
Kctd6	7.05596	0.474435	0.309623	0.0035655	0.00555892	0	0.304065
Stra8	7.04275	1.23409	0.36569	0.00935987	0.00808571	0	0.357605
Adam15	6.99158	0.473862	0.288703	0.00372372	0.00262786	0	0.286075
Cad	6.94335	0.623306	0.375732	0.0050646	0.00732767	0	0.368405
Pcgf2	6.93327	0.340191	0.224268	0.00278356	0.00808571	0	0.216182
Mgmt	6.93154	0.456538	0.27364	0.00374003	0.00389125	0	0.269749
Syngr1	6.91328	1.75657	0.734728	0.0145734	0.0154639	0	0.719264
Coro1c	6.91183	0.777316	0.446025	0.00645548	0.00778249	0	0.438243
Pawr	6.87648	0.608846	0.370711	0.00518178	0.00540732	0	0.365304
Ugt8	6.80301	0.452942	0.266109	0.00405632	0.00257732	0	0.263531
Tp53i13	6.80258	0.845201	0.465272	0.00757147	0.00702446	0	0.458248
Arrb2	6.80208	0.350758	0.239331	0.00314324	0.00404285	0	0.235288
Cd9	6.79867	1.34157	0.63682	0.0120506	0.0131393	0	0.623681
Sfrp1	6.74446	0.952589	0.528033	0.00888425	0.0145543	0	0.513479
Crabp1	6.74328	1.72968	0.688703	0.016145	0.0301698	0	0.658533
Jag2	6.71723	1.04537	0.529707	0.00993536	0.0131898	0	0.516517
Rasgrp2	6.71719	0.330173	0.201674	0.00313809	0.00449768	0	0.197176
Rai1	6.67332	0.447796	0.284519	0.00438744	0.00394178	0	0.280577
Dnmt1	6.65057	1.11569	0.553975	0.0111052	0.0163736	0	0.537601
Igsf3	6.64983	0.293351	0.205021	0.00292139	0.00267839	0	0.202343
Rras	6.62659	0.644574	0.369874	0.00652336	0.0115221	0	0.358352
Gal3st1	6.59889	0.39596	0.222594	0.00408495	0.00237518	0	0.220219
Pdlim7	6.58973	0.694178	0.41841	0.00720716	0.00778249	0	0.410628
Rab6b	6.57617	0.335254	0.223431	0.00351358	0.00747928	0	0.215952
Scml2	6.55592	1.04742	0.555649	0.0111325	0.0211239	0	0.534525
Nrtn	6.54993	0.827392	0.45523	0.0088305	0.0145037	0	0.440726
Pip5k1c	6.5184	0.427964	0.275314	0.00466845	0.00586214	0	0.269452
Ptk7	6.51341	0.777203	0.446862	0.00850751	0.0109157	0	0.435946
Dnase2	6.4977	0.351699	0.227615	0.00389195	0.00267839	0	0.224937
RGD1560203	6.49445	1.06712	0.579916	0.0118356	0.0244087	0	0.555508
Morc4	6.48323	0.5802	0.348117	0.00648534	0.00545785	0	0.342659
Ddb2	6.4508	0.63656	0.378243	0.00727702	0.0124823	0	0.36576
Hist1h1c	6.41279	0.393511	0.227615	0.00461864	0.00611482	0	0.2215
Slc27a4	6.40176	0.420863	0.280335	0.00497757	0.00444714	0	0.275888
Magea8	6.39927	0.768133	0.386611	0.00910047	0.01981	0	0.366801
Ckap4	6.39838	0.748535	0.428452	0.00887379	0.0147059	0	0.413746
Pacsin3	6.39254	0.446434	0.277824	0.00531387	0.00591267	0	0.271912
Kdelr3	6.38797	0.534434	0.332218	0.00638151	0.00914696	0	0.323071
Mcm4	6.38249	0.618902	0.374059	0.00741823	0.0143521	0	0.359706
Mybl2	6.38138	0.424431	0.275314	0.00509119	0.0103093	0	0.265005
Cdc42ep1	6.36708	0.294959	0.205021	0.00357338	0.00682232	0	0.198199
Usp26	6.3279	1.82098	0.723849	0.0226681	0.0479078	0	0.675942
RGD1562161	6.32717	1.28901	0.642678	0.0160541	0.0131898	0	0.629488
Prr5	6.31381	0.493044	0.309623	0.00619784	0.00555892	0	0.304065
Mdp1	6.28771	0.498488	0.302092	0.00638066	0.0155145	0	0.286578
Kmt2a	6.27399	1.62095	0.709623	0.0209465	0.0154639	0	0.69416
Nr2f6	6.26017	0.460951	0.290377	0.00601392	0.0035375	0	0.286839
Tet3	6.24711	0.446239	0.285356	0.00587491	0.0108652	0	0.27449
Npc1	6.24232	0.315128	0.205858	0.00416257	0.00505357	0	0.200804
Tmem41a	6.2156	0.310753	0.216736	0.00418151	0.00454821	0	0.212188
LOC102554431	6.20592	0.367526	0.228452	0.00497874	0.0115221	0	0.21693
Ski	6.20115	0.797958	0.435983	0.0108454	0.0149586	0	0.421025
Dppa4	6.1818	0.619584	0.342259	0.00853479	0.00960178	0	0.332658
Nt5dc2	6.17667	0.505635	0.319665	0.00698993	0.0135436	0	0.306122
Tsen54	6.17247	0.632004	0.375732	0.00876235	0.01698	0	0.358752
Ccdc88c	6.15905	1.12083	0.552301	0.0156849	0.0181423	0	0.534159
Prss50	6.1567	2.26803	0.753975	0.0317904	0.0170811	0	0.736894
Slc50a1	6.1392	0.622322	0.356485	0.00882941	0.0118253	0	0.34466
Tab3	6.10936	0.345256	0.23682	0.0050008	0.00586214	0	0.230958
Tipin	6.09946	0.508142	0.324686	0.00741078	0.0109662	0	0.31372
Map2k1	6.09719	0.92854	0.525523	0.0135632	0.0229937	0	0.502529
Fnip2	6.0923	0.692716	0.4	0.0101529	0.0150596	0	0.38494
Zfp161	6.0845	0.345882	0.23682	0.00509696	0.00505357	0	0.231767
Chtf18	6.08119	0.353311	0.235146	0.00521838	0.0132403	0	0.221906
Ehmt1	6.07419	0.389838	0.258577	0.00578589	0.00788357	0	0.250694
Suv39h1	6.06019	0.467356	0.285356	0.00700403	0.0118759	0	0.27348
Klf11	6.05384	0.439055	0.291213	0.00660895	0.00879321	0	0.28242
Slc22a17	6.04182	0.804763	0.433473	0.0122152	0.0101577	0	0.423315
Adgrl1	6.04072	0.36181	0.244351	0.00549594	0.00515464	0	0.239197
Rhox13	6.03198	1.03756	0.554812	0.0158564	0.039721	0	0.515091
Apaf1	6.03037	0.512825	0.32636	0.00784597	0.00960178	0	0.316758
Prkd3	6.01725	0.549063	0.330544	0.00847712	0.0135941	0	0.31695
Rrp1b	5.98835	0.900852	0.492887	0.01419	0.0273903	0	0.465497
Eif4ebp1	5.97568	1.13202	0.546444	0.0179885	0.0392662	0	0.507177
Gmds	5.94423	0.731615	0.430962	0.011882	0.0254194	0	0.405543
Anxa7	5.93515	0.380693	0.253556	0.00622182	0.0065191	0	0.247037
Reep5	5.89857	1.23743	0.605021	0.0207431	0.01698	0	0.588041
Tmem238	5.89841	0.393127	0.244351	0.00659074	0.00475035	0	0.239601
Rfc5	5.89023	0.891751	0.501255	0.0150351	0.0250152	0	0.47624
Slk	5.86683	1.64421	0.733054	0.028175	0.0388619	0	0.694192
Ott	5.86009	0.690645	0.410879	0.0118903	0.0199111	0	0.390968
Mmd	5.85404	0.31267	0.214226	0.0054056	0.00560946	0	0.208616
Zfp64	5.83586	0.313106	0.215063	0.0054818	0.00768142	0	0.207381
Dapk2	5.83161	0.320416	0.207531	0.00562631	0.0142005	0	0.193331
Nup210	5.80953	0.295101	0.20251	0.00526173	0.0035375	0	0.198973
Pde7a	5.8047	0.369069	0.239331	0.00660267	0.0115221	0	0.227808
Neto2	5.79578	0.476121	0.308787	0.00857066	0.0160703	0	0.292716
Polr3g	5.78634	0.329891	0.21841	0.00597736	0.0065191	0	0.211891
Magea4	5.74261	0.520895	0.292887	0.00972865	0.0267839	0	0.266103
Cdca7l	5.74151	0.44205	0.274477	0.00826235	0.00742874	0	0.267048
Nlrp4	5.73483	0.525611	0.315481	0.00986982	0.0213766	0	0.294105
Tubgcp4	5.7173	0.351099	0.230962	0.00667344	0.0143016	0	0.216661
Kit	5.69289	0.475924	0.300418	0.00920039	0.0133414	0	0.287077
Sap25	5.68758	0.635056	0.330544	0.0123219	0.0286537	0	0.30189
LOC100362054	5.67272	0.334429	0.221757	0.00655609	0.0168284	0	0.204929
Pbx2	5.67242	0.665088	0.405021	0.013041	0.0130887	0	0.391932
Igfbp2	5.6591	1.74529	0.714644	0.0345388	0.0581666	0	0.656478
Pus7	5.64595	0.633962	0.384937	0.0126608	0.0217809	0	0.363156
Zrsr2	5.63117	0.589475	0.341423	0.0118936	0.0100061	0	0.331417
Trip13	5.6129	0.788773	0.451883	0.0161176	0.0353244	0	0.416558
Timeless	5.61015	0.354056	0.243515	0.0072485	0.0152618	0	0.228253
Dnmt3a	5.60024	0.409468	0.267782	0.00844074	0.0152112	0	0.252571
Ccdc6	5.58865	0.396821	0.246862	0.00824598	0.0106125	0	0.236249
Egfl7	5.58623	0.383484	0.225941	0.00798224	0.01132	0	0.214621
Cldn12	5.58501	0.351632	0.23431	0.00732542	0.0151607	0	0.219149
Pole	5.58439	0.336626	0.229289	0.00701586	0.0145543	0	0.214734
Acot9	5.57839	0.56353	0.348954	0.0117938	0.0232969	0	0.325657
Ddx10	5.57681	1.76096	0.756485	0.0368946	0.0509905	0	0.705495
LOC691895	5.57361	2.45157	0.882008	0.051478	0.0968769	0	0.785131
Tigd3	5.56725	0.371492	0.229289	0.007835	0.0107641	0	0.218525
Zbtb16	5.56579	0.405623	0.245188	0.00856352	0.0124318	0	0.232757
LOC102549153	5.56382	0.330618	0.207531	0.00698953	0.0213261	0	0.186205
Ago3	5.56283	0.382066	0.239331	0.00808275	0.0180412	0	0.221289
Igf2bp1	5.56183	0.538977	0.323849	0.0114102	0.0192541	0	0.304595
Tcf3	5.55694	1.25045	0.610879	0.026562	0.0204669	0	0.590412
Agps	5.55506	0.36065	0.243515	0.0076709	0.0181423	0	0.225372
Snhg11	5.55272	1.33215	0.568201	0.0283804	0.0407823	0	0.527419
Galnt12	5.54816	1.14751	0.58159	0.0245241	0.044623	0	0.536967
Tex11	5.53768	0.946629	0.495397	0.0203785	0.044623	0	0.450774
Ptprf	5.53239	1.13691	0.553138	0.0245648	0.0324944	0	0.520644
Hook3	5.52767	0.785691	0.453556	0.0170316	0.038306	0	0.41525
Ncoa3	5.52349	0.326738	0.21841	0.00710337	0.0131393	0	0.205271
LOC684773	5.52316	0.476103	0.261925	0.0103529	0.0295634	0	0.232361
Pgam5	5.51291	0.659732	0.387448	0.0144483	0.0225389	0	0.364909
Pprc1	5.49383	0.399917	0.265272	0.00887488	0.0170305	0	0.248241
Wdr3	5.49044	0.610185	0.374895	0.013573	0.0234486	0	0.351447
Rps6ka6	5.47567	0.502644	0.313808	0.0112959	0.0265312	0	0.287276
Cpeb1	5.46721	0.841909	0.482008	0.0190314	0.0380534	0	0.443955
Epb41	5.46261	0.483478	0.309623	0.010964	0.00990499	0	0.299718
Abca2	5.45457	0.447226	0.279498	0.0101985	0.00899535	0	0.270503
H1f0	5.45308	1.26277	0.590795	0.028826	0.0303719	0	0.560423
Hist1h1a	5.45238	0.669798	0.336402	0.0152973	0.0416414	0	0.29476
Akap17b	5.4493	0.470136	0.302092	0.0107602	0.00833839	0	0.293754
Snx10	5.4217	0.400128	0.261925	0.00933478	0.0173337	0	0.244591
Fgd6	5.41972	0.333477	0.211715	0.00779052	0.0178896	0	0.193826
Bckdhb	5.4195	0.702066	0.420921	0.0164039	0.0258237	0	0.395097
Tead1	5.41344	0.763731	0.442678	0.0179198	0.0230443	0	0.419634
Rundc3b	5.39474	0.565632	0.348954	0.0134448	0.0297655	0	0.319188
Dab2ip	5.39414	0.525015	0.324686	0.0124846	0.0233475	0	0.301339
Batf3	5.3887	0.377161	0.228452	0.00900255	0.0105114	0	0.21794
Bcl7a	5.38284	0.364522	0.23682	0.00873631	0.00737821	0	0.229442
Taf1	5.37402	0.920686	0.505439	0.0222008	0.0232464	0	0.482193
Prr12	5.37289	0.429762	0.277824	0.0103712	0.0151607	0	0.262664
Cr1l	5.36273	0.316309	0.212552	0.00768722	0.0104103	0	0.202142
Acvr2b	5.3603	0.55134	0.343096	0.0134217	0.0145543	0	0.328542
Coa7	5.34826	0.501771	0.318828	0.0123174	0.0231453	0	0.295683
Fam9b	5.33379	1.75302	0.771548	0.0434668	0.101829	0	0.669719
Atp11c	5.32481	0.69732	0.405021	0.0173983	0.0175359	0	0.387485
Mapk14	5.3127	0.998082	0.538912	0.0251123	0.0305741	0	0.508338
LOC108352498	5.28315	0.593672	0.340586	0.0152462	0.0110673	0	0.329518
Pqbp1	5.27457	0.294121	0.207531	0.00759841	0.0093491	0	0.198182
Gcat	5.2546	0.424927	0.274477	0.0111307	0.0126339	0	0.261843
Fam193b	5.2435	0.353464	0.23682	0.0093303	0.0195573	0	0.217263
Igf2	5.23615	0.302755	0.205021	0.00803251	0.0187487	0	0.186272
Cnn3	5.2347	0.726835	0.421757	0.0193034	0.0439155	0	0.377842
Ptp4a3	5.23294	0.629095	0.377406	0.016728	0.0273903	0	0.350016
Rpl36a	5.23175	2.30776	0.847699	0.0614155	0.0642814	0	0.783417
Ccna2	5.22412	0.666952	0.358996	0.0178434	0.0484132	0	0.310583
Colgalt1	5.21445	0.54432	0.325523	0.0146605	0.0272893	0	0.298234
Zfyve21	5.20545	0.854291	0.482845	0.0231531	0.024055	0	0.45879
Chuk	5.1992	0.909233	0.501255	0.0247492	0.0369921	0	0.464263
Dicer1	5.19671	1.12167	0.584937	0.0305843	0.0252173	0	0.55972
Msh6	5.19329	0.949283	0.515481	0.0259453	0.0281989	0	0.487282
Slc5a6	5.19099	0.506924	0.32887	0.0138771	0.0175864	0	0.311284
Smad1	5.19063	0.481708	0.315481	0.0131901	0.0296644	0	0.285817
Cnnm3	5.18095	0.402296	0.267782	0.0110898	0.0179402	0	0.249842
Fbxl6	5.17262	1.06172	0.569038	0.0294372	0.0344653	0	0.534572
Usp33	5.16953	0.620914	0.382427	0.0172524	0.0263796	0	0.356047
Lage3	5.16651	0.576864	0.360669	0.0160619	0.0139984	0	0.346671
Hspa14	5.16216	1.16935	0.589121	0.0326572	0.0493734	0	0.539748
E2f1	5.14058	0.312786	0.206695	0.00886702	0.0128361	0	0.193858
Nme4	5.13851	0.390517	0.262762	0.0110865	0.0168284	0	0.245933
Ccnd3	5.13324	0.402192	0.265272	0.0114597	0.0269355	0	0.238336
Rnf208	5.13242	0.297037	0.200837	0.00846835	0.0195068	0	0.18133
Vmac	5.13236	0.380078	0.251883	0.0108362	0.016222	0	0.235661
Prep	5.11458	0.409084	0.27113	0.0118079	0.0110673	0	0.260062
Adprhl2	5.11442	0.660065	0.396653	0.0190543	0.0229937	0	0.373659
Casp8ap2	5.11195	1.3513	0.649372	0.0390753	0.0560946	0	0.593278
Rhox2	5.10646	0.759212	0.438494	0.0220377	0.0268344	0	0.411659
Psmd5	5.10126	0.897308	0.501255	0.0261402	0.0490701	0	0.452185
Daglb	5.09642	0.391565	0.253556	0.0114453	0.0293107	0	0.224246
Psme1	5.07813	0.720604	0.345607	0.0213318	0.0131898	0	0.332417
Msh2	5.07628	0.594623	0.361506	0.017625	0.0393673	0	0.322139
Ppfia1	5.06984	0.368033	0.237657	0.0109576	0.0258237	0	0.211833
Acer3	5.06601	1.10136	0.54477	0.0328783	0.0286537	0	0.516116
Ung	5.06453	0.971996	0.483682	0.0290461	0.0464423	0	0.43724
Ppp2r3a	5.06227	1.02992	0.546444	0.0308253	0.0428543	0	0.503589
Casp7	5.05834	0.499542	0.315481	0.014992	0.0375985	0	0.277883
Pak1	5.05704	0.885563	0.483682	0.026601	0.0550839	0	0.428598
Klc1	5.05439	0.60684	0.36569	0.0182621	0.0384577	0	0.327233
Adi1	5.05275	0.76198	0.441841	0.022957	0.017738	0	0.424103
LOC100362819	5.05259	0.321031	0.225105	0.0096731	0.00965231	0	0.215452
LOC100911295	5.05131	0.471643	0.301255	0.0142239	0.0224378	0	0.278817
Nol9	5.03811	0.38189	0.251046	0.0116229	0.0257732	0	0.225273
Rasd2	5.02319	0.463406	0.295397	0.0142505	0.017637	0	0.277761
Zfand2b	5.01756	0.359424	0.243515	0.0110961	0.0230443	0	0.22047
Glg1	5.01537	0.502094	0.302092	0.0155241	0.0216798	0	0.280412
Polr1b	5.01525	0.35645	0.242678	0.011022	0.0114211	0	0.231257
Brcc3	4.99769	0.65365	0.399163	0.0204592	0.0353244	0	0.363839
Smim4	4.99174	0.382615	0.242678	0.0120254	0.0223873	0	0.220291
Ttc13	4.97847	0.421943	0.276987	0.013384	0.0209723	0	0.256015
Rbmy1j	4.97774	2.20432	0.835146	0.069956	0.135537	0	0.69961
Ubr2	4.94109	0.414835	0.27364	0.0135039	0.0166262	0	0.257014
Ctsd	4.9367	1.13611	0.610879	0.037096	0.0246109	0	0.586268
Kif4a	4.93618	0.541665	0.321339	0.0176926	0.0397716	0	0.281567
Ncbp3	4.93427	0.85059	0.488703	0.02782	0.0486153	0	0.440088
Wdr44	4.92424	0.401338	0.250209	0.013218	0.0136446	0	0.236565
LOC102548506	4.92149	1.87351	0.733054	0.0618216	0.127148	0	0.605907
Hsd17b10	4.9202	0.721791	0.4159	0.0238387	0.0182434	0	0.397656
Frmd6	4.91764	0.716638	0.421757	0.0237106	0.0232464	0	0.398511
Zcchc3	4.90623	0.381921	0.258577	0.0127365	0.0269355	0	0.231642
P3h1	4.90384	0.874841	0.472803	0.0292232	0.0329998	0	0.439804
Tada2a	4.90056	0.566592	0.361506	0.0189694	0.0259248	0	0.335581
Tmem59l	4.89971	1.20552	0.609205	0.0403843	0.105569	0	0.503636
Peli1	4.89285	0.576452	0.350628	0.019403	0.0307257	0	0.319902
RGD1563365	4.88961	1.29625	0.599163	0.0437291	0.0532141	0	0.545949
Nr3c1	4.88759	0.692205	0.403347	0.0233843	0.0475541	0	0.355793
Esd	4.88383	1.20241	0.61841	0.0407261	0.0652416	0	0.553168
Hspe1	4.87097	0.781596	0.451046	0.0267099	0.0426016	0	0.408444
Zbtb43	4.86188	0.432535	0.287866	0.0148748	0.0193552	0	0.268511
Setd1b	4.85643	0.759499	0.441841	0.0262178	0.0468466	0	0.394994
Bicdl1	4.85615	0.300124	0.2	0.0103623	0.0093491	0	0.190651
LOC100158225	4.85329	0.310029	0.206695	0.0107254	0.0267839	0	0.179911
LOC108349259	4.84903	0.342442	0.216736	0.0118818	0.0115221	0	0.205214
Specc1	4.83878	0.747834	0.419247	0.0261329	0.05943	0	0.359817
Usp3	4.83657	1.2829	0.63431	0.0448992	0.066505	0	0.567805
LOC103694540	4.83313	0.395037	0.237657	0.0138586	0.0298666	0	0.20779
Men1	4.83076	0.474689	0.30795	0.0166804	0.0218819	0	0.286068
Fkbp5	4.82826	1.06124	0.573222	0.0373561	0.0364362	0	0.536786
Atp6ap1	4.82578	0.432796	0.279498	0.0152609	0.0114211	0	0.268077
Ptma	4.82038	4.5891	0.980753	0.162423	0.17172	0	0.809033
Scpep1	4.81945	0.404994	0.257741	0.0143433	0.0228927	0	0.234848
Lrp6	4.80897	0.349559	0.226778	0.0124703	0.0174853	0	0.209293
Lyst	4.8086	0.386271	0.238494	0.0137834	0.0187993	0	0.219694
Pold1	4.79882	0.580881	0.367364	0.0208688	0.0463918	0	0.320972
Tm7sf3	4.78116	0.704882	0.415063	0.0256356	0.0307762	0	0.384287
Ncoa1	4.77537	0.730186	0.413389	0.0266627	0.0475541	0	0.365835
Tonsl	4.76355	0.317781	0.212552	0.0116993	0.0248636	0	0.187689
Fmr1	4.76326	1.20244	0.593305	0.0442771	0.0866182	0	0.506687
Dkc1	4.76224	2.71877	0.914644	0.100183	0.129321	0	0.785324
Egr4	4.75843	0.410427	0.219247	0.0151637	0.0295634	0	0.189683
Atad5	4.75398	1.34129	0.647699	0.0497089	0.0834849	0	0.564214
Akap13	4.75362	0.841626	0.458577	0.0311988	0.0603901	0	0.398187
Stk38l	4.75184	0.446778	0.294561	0.0165823	0.0349202	0	0.259641
Zfx	4.75061	0.750162	0.433473	0.0278663	0.0426521	0	0.390821
Csk	4.74859	0.54258	0.343933	0.0201835	0.0258237	0	0.318109
Cpne3	4.73976	0.605783	0.371548	0.0226729	0.0195573	0	0.351991
Caprin2	4.7364	0.685559	0.414226	0.0257185	0.0461391	0	0.368087
RGD1563378	4.73633	0.857732	0.487866	0.0321791	0.073681	0	0.414185
Znf740	4.73372	0.324861	0.219247	0.0122098	0.0115727	0	0.207674
Scaf11	4.73322	1.26336	0.603347	0.047499	0.0384577	0	0.56489
Gga2	4.73125	0.281837	0.201674	0.0106109	0.0123812	0	0.189292
Sgce	4.72957	0.572275	0.330544	0.0215707	0.0350212	0	0.295523
Trpm7	4.72694	1.00316	0.536402	0.037881	0.050283	0	0.486119
Fnbp1l	4.71963	0.647059	0.3841	0.0245581	0.0676673	0	0.316433
Cetn2	4.71563	0.664455	0.403347	0.0252882	0.0240044	0	0.379343
Fermt2	4.7114	0.809736	0.464435	0.030908	0.035375	0	0.42906
Tex15	4.70196	2.63501	0.877824	0.10124	0.172175	0	0.705649
Ppan	4.69936	1.27209	0.635983	0.048963	0.0713058	0	0.564677
Atp2b1	4.69736	1.34497	0.646025	0.0518401	0.029058	0	0.616967
Mnd1	4.69663	1.08744	0.56569	0.0419353	0.075096	0	0.490594
Glce	4.69534	0.295747	0.214226	0.0114152	0.0208712	0	0.193355
LOC100361265	4.69426	0.590745	0.357322	0.0228185	0.0625126	0	0.29481
Vkorc1	4.6941	2.14651	0.835983	0.0829216	0.10188	0	0.734103
Ofd1	4.69337	1.2082	0.619247	0.0466977	0.0839398	0	0.535307
Prkdc	4.68638	0.576448	0.345607	0.0223883	0.0426521	0	0.302955
Dxo	4.68271	1.63078	0.711297	0.0634976	0.132909	0	0.578388
P4hb	4.67871	2.09982	0.85523	0.0819882	0.10193	0	0.7533
Ubtf	4.67507	1.52758	0.676151	0.0597952	0.050283	0	0.625868
Cyb5r3	4.66746	0.57371	0.359833	0.022576	0.0189509	0	0.340882
Dazl	4.66111	4.2317	0.994979	0.167255	0.153073	0	0.841907
Traf7	4.65781	0.705653	0.4159	0.0279545	0.0370932	0	0.378806
Oxsr1	4.65023	0.650873	0.399163	0.0259202	0.0536184	0	0.345545
Rps6ka3	4.65013	0.606023	0.369874	0.0241358	0.020568	0	0.349306
Cstf2	4.64514	0.7999	0.460251	0.0319676	0.0329998	0	0.427251
Fam45a	4.63792	0.444865	0.282845	0.0178679	0.0338084	0	0.249037
Apba3	4.63786	0.521416	0.32636	0.0209434	0.0387103	0	0.28765
Ocel1	4.63295	0.681231	0.403347	0.027456	0.0584192	0	0.344928
Patl1	4.62917	0.545486	0.34477	0.0220427	0.0376996	0	0.30707
Taf7l	4.62748	2.89695	0.878661	0.117201	0.188296	0	0.690365
Map3k4	4.62682	1.11024	0.572385	0.0449373	0.0732262	0	0.499159
Mettl14	4.62433	0.401396	0.259414	0.0162747	0.0258237	0	0.23359
Arvcf	4.62416	0.300526	0.207531	0.0121863	0.0216798	0	0.185852
Sh3glb2	4.62118	0.493667	0.322176	0.0200595	0.0172327	0	0.304943
Huwe1	4.61323	1.51535	0.702092	0.0619145	0.0963715	0	0.605721
Mapk8ip3	4.60924	0.475736	0.292887	0.0194916	0.0299171	0	0.26297
Arhgef1	4.60495	0.338752	0.231799	0.0139205	0.0210228	0	0.210776
Mcmbp	4.6047	0.458735	0.302929	0.0188543	0.0392662	0	0.263663
Wdyhv1	4.60241	0.373744	0.243515	0.0153855	0.0339094	0	0.209605
Apc	4.59618	0.804219	0.454393	0.0332496	0.0549323	0	0.399461
Orc1	4.59431	0.349975	0.227615	0.0144881	0.0249141	0	0.202701
Adsl	4.58213	0.67726	0.409205	0.0282747	0.0519001	0	0.357305
Ptms	4.58061	1.81536	0.725523	0.0758681	0.145644	0	0.579879
Fbxo31	4.57969	1.39128	0.647699	0.0581822	0.067263	0	0.580436
Zc3h13	4.57316	1.7048	0.734728	0.0716171	0.0791389	0	0.655589
Taz	4.56568	0.324815	0.211715	0.013716	0.0109662	0	0.200749
Tmem245	4.56372	0.344315	0.230962	0.0145592	0.0211239	0	0.209838
Zxdc	4.55881	0.380687	0.25523	0.0161521	0.0296139	0	0.225616
Abhd11	4.55779	0.359423	0.237657	0.0152607	0.0138973	0	0.22376
Ostf1	4.5534	1.00491	0.558159	0.0427975	0.068021	0	0.490138
Mtap	4.55254	0.400528	0.270293	0.017068	0.0137457	0	0.256547
Zwilch	4.55112	0.58794	0.364854	0.025079	0.0596826	0	0.305171
Ddx59	4.54832	0.484093	0.319665	0.0206894	0.0394178	0	0.280247
Msantd3	4.54803	0.317611	0.222594	0.0135769	0.0187993	0	0.203795
Nudt5	4.54648	0.303007	0.205021	0.0129666	0.0267839	0	0.178237
Tex19.1	4.54641	1.88786	0.788285	0.0807913	0.104963	0	0.683322
Rita1	4.53978	0.304051	0.20251	0.0130718	0.0166262	0	0.185884
Foxr1	4.53788	0.485996	0.296234	0.0209215	0.0448757	0	0.251359
Wrnip1	4.53785	0.51897	0.331381	0.0223416	0.0475035	0	0.283877
Bcs1l	4.53572	0.36312	0.244351	0.0156554	0.0279968	0	0.216355
Wdr75	4.53512	0.494268	0.314644	0.0213184	0.0314837	0	0.283161
RGD1309995	4.52664	0.725128	0.435146	0.03146	0.0596321	0	0.375514
Tex12	4.52317	1.81572	0.753975	0.0789656	0.081413	0	0.672562
Mcm6	4.5211	1.36609	0.660251	0.0594967	0.120982	0	0.539269
Rock2	4.5207	1.51635	0.701255	0.0660594	0.0809582	0	0.620297
Nol10	4.52068	0.41879	0.280335	0.0182447	0.0404791	0	0.239856
Rab3a	4.52015	0.439963	0.282845	0.0191741	0.0367394	0	0.246106
Prrc2b	4.51812	0.327203	0.227615	0.01428	0.0242066	0	0.203408
Xiap	4.51352	0.385569	0.253556	0.016881	0.0161209	0	0.237436
Rnf149	4.51285	0.702019	0.408368	0.0307501	0.0324944	0	0.375874
Mknk2	4.51258	1.08877	0.577406	0.0476995	0.0782292	0	0.499177
Hspd1	4.50665	2.66636	0.929707	0.117296	0.0692844	0	0.860423
Sohlh2	4.49992	0.644457	0.375732	0.0284829	0.0621589	0	0.313573
Cd3eap	4.49846	0.422302	0.274477	0.0186832	0.0324439	0	0.242033
Arpc1b	4.49809	1.11586	0.569874	0.0493799	0.077926	0	0.491948
R3hdm4	4.49643	0.964999	0.508787	0.0427529	0.0512432	0	0.457543
RGD1308134	4.49423	1.41675	0.666946	0.0628633	0.102941	0	0.564004
Mcm3	4.48981	0.708184	0.394979	0.0315195	0.0493228	0	0.345656
Cpox	4.48835	0.40073	0.262762	0.0178535	0.0260764	0	0.236685
Ezh1	4.48818	0.385944	0.259414	0.0171968	0.0259248	0	0.233489
Cilp2	4.48717	0.290327	0.201674	0.0129454	0.0298666	0	0.171807
Nup107	4.47892	0.534386	0.335565	0.0239643	0.033303	0	0.302262
Taldo1	4.47737	1.46287	0.688703	0.0656723	0.0926319	0	0.596071
Kdelr1	4.47607	0.648943	0.394142	0.0291591	0.0288053	0	0.365337
Rftn1	4.47183	0.498055	0.30795	0.0224452	0.027643	0	0.280307
Hyal2	4.47079	0.408509	0.272803	0.0184229	0.0238528	0	0.248951
Thap12	4.46685	0.539474	0.34728	0.0243959	0.0427026	0	0.304578
Utp4	4.46167	0.848592	0.465272	0.0385125	0.067263	0	0.398009
Thap11	4.46087	0.765319	0.443515	0.0347527	0.0727714	0	0.370743
Samd1	4.45586	1.04872	0.512971	0.0477874	0.0297655	0	0.483205
Galnt11	4.45144	0.827504	0.480335	0.0378228	0.0582171	0	0.422118
Trpc1	4.44339	0.523874	0.30795	0.0240787	0.0338084	0	0.274141
Anp32e	4.44336	1.84094	0.755649	0.0846168	0.0704973	0	0.685151
Adpgk	4.44066	0.395672	0.256904	0.0182206	0.0246614	0	0.232242
Ext2	4.43786	0.470643	0.301255	0.0217152	0.0253689	0	0.275886
Zfp358	4.43705	0.643058	0.387448	0.0296868	0.0436628	0	0.343785
Nucks1	4.43438	1.89098	0.7841	0.087459	0.0865171	0	0.697583
Vezf1	4.43401	0.812792	0.474477	0.0376018	0.075753	0	0.398724
Zfp711	4.42828	0.850775	0.477824	0.0395157	0.0484637	0	0.429361
Pop1	4.42747	0.309798	0.214226	0.0143972	0.0288053	0	0.185421
Morc3	4.41635	0.898237	0.512134	0.0420667	0.0714574	0	0.440676
Zyg11b	4.41301	0.438527	0.287029	0.0205849	0.0510916	0	0.235938
Zfp407	4.40596	0.650822	0.374059	0.0306999	0.0644835	0	0.309575
Mdn1	4.40551	1.08966	0.555649	0.0514163	0.0667576	0	0.488891
Ago1	4.40525	0.418884	0.265272	0.0197688	0.0411866	0	0.224085
Pus1	4.40255	0.295783	0.205021	0.0139853	0.0236507	0	0.18137
Anp32b	4.40123	3.4046	0.938912	0.161125	0.111128	0	0.827784
Tbl1x	4.39456	0.783849	0.430962	0.0372682	0.0251668	0	0.405796
Nmd3	4.38918	1.43944	0.695397	0.0686941	0.0792905	0	0.616107
Lcor	4.38378	0.52667	0.329707	0.0252284	0.0298161	0	0.299891
Ctsf	4.38254	0.395019	0.256904	0.0189384	0.0286537	0	0.22825
Smad5	4.38233	0.783217	0.462762	0.0375553	0.0477562	0	0.415005
Map7d1	4.37505	0.580763	0.358159	0.0279885	0.0617546	0	0.296404
Sap30l	4.3705	0.943896	0.515481	0.0456324	0.0461896	0	0.469292
Gigyf1	4.36053	0.38277	0.253556	0.0186332	0.0330503	0	0.220506
Aen	4.35711	0.381032	0.261925	0.0185926	0.0387609	0	0.223164
Taf4b	4.35217	0.779188	0.421757	0.0381512	0.0443198	0	0.377438
Lrpap1	4.35082	1.12246	0.585774	0.0550102	0.0683748	0	0.517399
Dmc1	4.35024	0.449624	0.249372	0.0220444	0.0339094	0	0.215463
Mxra7	4.34938	2.96646	0.902092	0.145527	0.25283	0	0.649262
Podxl2	4.3488	1.0937	0.571548	0.0536761	0.0689307	0	0.502617
Ero1a	4.3488	0.834173	0.47113	0.0409391	0.0406812	0	0.430448
Htatsf1	4.34168	1.49995	0.712134	0.0739773	0.0895492	0	0.622585
Man2b1	4.34121	0.510258	0.337238	0.0251743	0.0459875	0	0.291251
Stag2	4.34056	0.395058	0.248536	0.0194995	0.024055	0	0.224481
Fam29a	4.33957	0.944222	0.523013	0.0466374	0.0748433	0	0.448169
Grk6	4.33468	0.531994	0.333054	0.0263657	0.0391652	0	0.293889
Slc27a3	4.33458	0.312456	0.214226	0.0154864	0.0224378	0	0.191788
Bnip3	4.33371	0.876251	0.48954	0.0434562	0.0480594	0	0.44148
Snx15	4.332	0.444462	0.275314	0.0220685	0.05377	0	0.221544
Cenpa	4.32802	0.529801	0.32636	0.0263785	0.0646857	0	0.261674
Atrx	4.32748	0.378502	0.239331	0.0188524	0.0194562	0	0.219874
Rnf216	4.32711	1.642	0.740586	0.0818055	0.165757	0	0.574829
Zmat1	4.32439	0.601243	0.370711	0.0300108	0.0257227	0	0.344989
Gng12	4.31842	1.04105	0.530544	0.0521795	0.0767132	0	0.453831
Xlr3a	4.31275	1.21588	0.612552	0.0611824	0.13301	0	0.479542
Ptpn12	4.30572	0.663001	0.382427	0.0335245	0.0646351	0	0.317792
Abi1	4.30184	0.943974	0.512134	0.0478604	0.0851021	0	0.427032
Fitm2	4.30118	0.398948	0.244351	0.0202364	0.0361835	0	0.208168
Adck3	4.29602	0.617378	0.372385	0.0314283	0.0440671	0	0.328318
Mageb4	4.26803	0.416247	0.262762	0.0216046	0.046038	0	0.216724
Ddx21	4.26576	0.645977	0.386611	0.0335811	0.0575601	0	0.329051
Plod1	4.26235	0.44958	0.296234	0.0234267	0.0611482	0	0.235086
Bahd1	4.26083	0.459855	0.298745	0.0239873	0.0267839	0	0.271961
Hs2st1	4.25975	0.574959	0.367364	0.0300141	0.0477057	0	0.319658
Srd5a3	4.25868	0.407961	0.261925	0.0213122	0.019052	0	0.242873
Eif2s3	4.25706	0.567859	0.362343	0.0296988	0.0211744	0	0.341169
Esco2	4.25529	1.10437	0.523849	0.0578288	0.0971296	0	0.42672
Map1s	4.25189	0.504338	0.315481	0.0264713	0.0599859	0	0.255495
Hdac5	4.25103	0.475703	0.296234	0.0249831	0.0241055	0	0.272129
Rpa2	4.24378	1.23539	0.623431	0.0652078	0.117799	0	0.505632
Agap3	4.23971	0.415612	0.266109	0.0219992	0.0234486	0	0.24266
Mospd3	4.23319	0.571873	0.353975	0.0304077	0.0497271	0	0.304248
Errfi1	4.23311	0.780678	0.444351	0.0415124	0.0528098	0	0.391542
Lonrf3	4.23261	1.15686	0.552301	0.0615374	0.0366384	0	0.515663
Pop7	4.23139	0.690857	0.420084	0.0367802	0.0655448	0	0.354539
Socs1	4.22844	0.291626	0.206695	0.0155575	0.034061	0	0.172634
Zeb1	4.22059	0.660462	0.390795	0.0354261	0.0585709	0	0.332224
LOC100363535	4.21819	1.10827	0.569038	0.059545	0.115322	0	0.453715
LOC102552920	4.21758	0.751375	0.445188	0.0403866	0.0405801	0	0.404608
Prmt3	4.21522	0.340649	0.215063	0.01834	0.0210228	0	0.19404
Trmt10c	4.21458	0.881273	0.500418	0.0474674	0.072923	0	0.427495
Mfsd1	4.2129	0.428067	0.279498	0.0230836	0.0310289	0	0.248469
Fcho2	4.20745	0.642916	0.374895	0.0348005	0.0643319	0	0.310563
Mtss1	4.20644	0.524347	0.329707	0.0284024	0.0603396	0	0.269368
Tmem160	4.20638	0.9646	0.480335	0.0522516	0.0532141	0	0.427121
Tle1	4.20325	0.389586	0.256067	0.0211495	0.0186982	0	0.237369
Fbxw2	4.19873	1.02382	0.556485	0.0557542	0.0843946	0	0.472091
Banp	4.19814	0.627866	0.373222	0.0342058	0.0753487	0	0.297873
Tbk1	4.19518	0.420723	0.274477	0.0229679	0.0474025	0	0.227075
Ddx55	4.19224	0.363057	0.249372	0.0198603	0.034718	0	0.214654
Lin28b	4.19123	0.326349	0.223431	0.0178647	0.0489185	0	0.174512
LOC108350844	4.18755	0.436025	0.298745	0.0239295	0.0365878	0	0.262157
Homer1	4.18661	0.37201	0.241841	0.0204295	0.0331514	0	0.20869
RGD1304587	4.18611	0.786604	0.451883	0.0432127	0.0539721	0	0.397911
Ccnb1ip1	4.18532	0.90805	0.520502	0.0499118	0.0600869	0	0.460415
Gjc1	4.18317	0.433797	0.282008	0.0238796	0.0588235	0	0.223185
Fam3c	4.18146	0.564118	0.348117	0.0310904	0.0460885	0	0.302029
Ints2	4.17925	0.321244	0.214226	0.0177319	0.0293612	0	0.184865
Tspan33	4.1752	0.441946	0.284519	0.024463	0.0603396	0	0.224179
Patz1	4.17242	0.331738	0.227615	0.0183981	0.0347685	0	0.192847
Pdia4	4.17132	0.956181	0.525523	0.0530698	0.0968769	0	0.428646
Cecr2	4.1705	1.49727	0.691213	0.0831485	0.136295	0	0.554919
Terf2ip	4.16861	0.402244	0.263598	0.0223673	0.0445219	0	0.219076
Mga	4.15861	0.94099	0.502929	0.0526889	0.0909642	0	0.411965
Impact	4.15825	0.55643	0.343933	0.031164	0.046695	0	0.297238
Ggh	4.15722	0.559462	0.34477	0.0313561	0.065848	0	0.278922
Pmm1	4.15524	1.32473	0.65523	0.0743489	0.0705983	0	0.584632
Nfyb	4.15402	1.24229	0.613389	0.0697815	0.10001	0	0.513379
Sfr1	4.15248	2.71241	0.916318	0.152523	0.145138	0	0.77118
Appl1	4.15076	1.4646	0.698745	0.0824551	0.0979381	0	0.600807
Usp9y	4.14598	1.47133	0.702092	0.0831084	0.153628	0	0.548464
Pigx	4.14519	1.39421	0.661088	0.0787958	0.154386	0	0.506701
Dcps	4.14175	0.440139	0.29205	0.0249343	0.0478573	0	0.244193
Rab34	4.14086	0.537322	0.329707	0.0304588	0.0216293	0	0.308078
Tle4	4.13984	0.835297	0.480335	0.0473832	0.0591267	0	0.421208
Eid1	4.13725	1.54223	0.691213	0.0876425	0.0668587	0	0.624355
Foxj3	4.13449	0.557791	0.351464	0.0317588	0.0668587	0	0.284606
Rbpj	4.13274	0.879888	0.491213	0.050159	0.061603	0	0.42961
Rest	4.13243	0.65303	0.370711	0.0372346	0.0475541	0	0.323157
LOC100911798	4.1318	0.494127	0.323013	0.0281866	0.0511926	0	0.27182
Fam136a	4.12792	1.84231	0.779916	0.105374	0.145037	0	0.634879
Gls	4.12477	1.08094	0.579916	0.0619617	0.114665	0	0.465251
Sart3	4.12056	0.720692	0.427615	0.0414321	0.0854053	0	0.34221
Apip	4.11986	0.343883	0.23431	0.0197793	0.045381	0	0.188929
Ssr3	4.11095	0.93771	0.521339	0.0542688	0.0827774	0	0.438561
Mis18bp1	4.11002	0.747275	0.401674	0.0432755	0.0906105	0	0.311063
Lyplal1	4.1047	0.413381	0.247699	0.0240277	0.0376996	0	0.209999
Slc39a7	4.10188	0.783435	0.453556	0.0456261	0.0646351	0	0.388921
Tex19.2	4.10104	1.61798	0.725523	0.094284	0.0981908	0	0.627332
Tsr2	4.09924	0.457889	0.292887	0.0267157	0.0300687	0	0.262818
Magi3	4.0952	0.505459	0.306276	0.0295738	0.0736305	0	0.232646
Itsn2	4.09478	0.764202	0.440167	0.0447257	0.0631696	0	0.376998
Plaa	4.09353	0.952133	0.52887	0.0557729	0.0798969	0	0.448973
Cnot6l	4.0914	0.380631	0.23682	0.022329	0.0286537	0	0.208166
Cdk2ap2	4.08764	1.41796	0.679498	0.083399	0.138518	0	0.54098
Twistnb	4.08615	1.10124	0.58159	0.0648379	0.128866	0	0.452724
Ppp1ca	4.08501	2.05989	0.76318	0.121376	0.11891	0	0.644269
Pdcl3	4.08404	0.53688	0.338075	0.0316562	0.0320902	0	0.305985
Yeats2	4.08162	0.291511	0.200837	0.0172173	0.0249141	0	0.175923
Srgap2	4.07398	0.435247	0.267782	0.0258432	0.0567516	0	0.211031
Pnpt1	4.07067	0.339828	0.228452	0.0202239	0.0449262	0	0.183526
Wtip	4.06913	0.882777	0.483682	0.0525922	0.112745	0	0.370937
Sptlc2	4.06734	1.14223	0.5841	0.0681339	0.118658	0	0.465443
Pdcd7	4.06692	0.643065	0.389121	0.0383699	0.0519507	0	0.337171
Ppat	4.05749	0.486089	0.313808	0.0291937	0.0297655	0	0.284042
Wasf1	4.05318	0.779347	0.45523	0.0469463	0.0381039	0	0.417126
Hnrnpul2	4.04872	0.411431	0.257741	0.0248606	0.0430564	0	0.214684
Tanc2	4.04837	0.345602	0.210042	0.020888	0.0232464	0	0.186795
Etv3	4.03933	0.34992	0.225941	0.0212818	0.0448251	0	0.181116
Pard6a	4.03528	0.320658	0.206695	0.0195569	0.0428543	0	0.16384
Hmg1l1	4.03226	0.399492	0.261088	0.0244162	0.0352739	0	0.225814
Gtpbp10	4.03128	0.692467	0.412552	0.0423509	0.0775723	0	0.33498
Fat1	4.02998	0.358546	0.240167	0.0219483	0.0192036	0	0.220964
Trank1	4.02862	0.673062	0.370711	0.04124	0.0258237	0	0.344888
Nfatc3	4.02694	0.342907	0.238494	0.0210352	0.0363857	0	0.202108
Gclc	4.02506	0.354907	0.230126	0.0217997	0.0332525	0	0.196873
Baz1b	4.02443	1.13976	0.571548	0.0700388	0.106378	0	0.465171
Irf2bp1	4.02404	0.362292	0.244351	0.0222691	0.0332019	0	0.21115
Ssbp1	4.0216	0.657679	0.390795	0.040494	0.0555387	0	0.335256
Lsm7	4.02003	2.15123	0.846025	0.132598	0.110471	0	0.735554
Sppl2a	4.01804	0.321502	0.205021	0.0198442	0.0419446	0	0.163076
Dcaf17	4.01719	0.442944	0.284519	0.0273561	0.0469982	0	0.237521
Banf1	4.01558	1.62254	0.745607	0.10032	0.11891	0	0.626696
Rcl1	4.01549	0.590243	0.358996	0.0364962	0.0604407	0	0.298555
Pfas	4.01267	0.368583	0.25523	0.022835	0.0429048	0	0.212325
Ankrd31	4.00652	0.692735	0.38159	0.0431006	0.0698908	0	0.311699
Utp20	4.00091	0.590513	0.36318	0.0368839	0.0561451	0	0.307035
Caap1	4.00022	0.776805	0.451883	0.0485429	0.0818173	0	0.370066
Eml4	4.00003	1.35599	0.664435	0.0847477	0.113402	0	0.551033
LOC102552690	3.99567	0.37328	0.237657	0.0234	0.0490196	0	0.188637
Zfp142	3.9923	0.288227	0.2	0.0181106	0.0314332	0	0.168567
Cd47	3.98989	1.05491	0.566527	0.0663954	0.135082	0	0.431445
Hcfc1	3.98471	0.333142	0.220921	0.0210432	0.0350718	0	0.185849
Hist1h2an	3.98453	1.38997	0.534728	0.0878099	0.163533	0	0.371195
Zfp518a	3.98108	1.26679	0.631799	0.0802195	0.152719	0	0.47908
Dhcr7	3.96981	0.373549	0.239331	0.0238405	0.043865	0	0.195466
Gpc2	3.96804	0.597472	0.338912	0.0381784	0.0689812	0	0.269931
Rsl24d1	3.96745	0.930756	0.520502	0.0594997	0.0826764	0	0.437826
Prr7	3.96	0.289134	0.205858	0.0185789	0.0285527	0	0.177305
Depdc7	3.95407	0.947292	0.509623	0.0611211	0.143774	0	0.365849
Tmem87a	3.95382	0.61637	0.379916	0.0397762	0.082828	0	0.297088
Sorl1	3.95275	0.518567	0.315481	0.0334895	0.0321407	0	0.28334
Stk38	3.94855	0.638119	0.379079	0.0413305	0.085759	0	0.29332
Cbx1	3.94255	1.71698	0.745607	0.111671	0.142005	0	0.603601
Rad51c	3.93891	0.431996	0.280335	0.0281676	0.0549828	0	0.225352
Kdm3b	3.93863	0.466065	0.292887	0.030395	0.0429553	0	0.249932
Sox4	3.93594	0.617095	0.358159	0.0403195	0.0266828	0	0.331476
Lsm6	3.93257	0.409292	0.276151	0.0268048	0.0448251	0	0.231325
Hsph1	3.92891	1.10324	0.576569	0.0724352	0.142965	0	0.433604
Bcap31	3.92521	1.19145	0.611715	0.0784281	0.0549828	0	0.556733
Mafg	3.92209	0.969249	0.523849	0.0639396	0.0688296	0	0.45502
Ythdc2	3.92078	0.490369	0.29205	0.0323781	0.0614008	0	0.230649
Tmem5	3.91644	0.86098	0.404184	0.0570202	0.053871	0	0.350313
Fkbp11	3.91407	0.388958	0.253556	0.0258018	0.0644835	0	0.189073
Coa6	3.90789	0.516266	0.325523	0.034394	0.0593289	0	0.266194
Nsd1	3.90718	1.63018	0.729707	0.108657	0.11128	0	0.618428
Map4k5	3.90495	0.311277	0.2159	0.0207798	0.0525571	0	0.163342
Zhx1	3.90301	0.779715	0.425105	0.0521211	0.0677683	0	0.357336
Rnf20	3.90162	0.633129	0.379916	0.0423629	0.0713058	0	0.30861
Epc2	3.89938	0.513893	0.305439	0.0344384	0.0684758	0	0.236963
Aqr	3.89742	0.496708	0.317155	0.0333318	0.0608955	0	0.256259
Gas5	3.89635	1.39044	0.65272	0.0933757	0.191379	0	0.461341
Nampt	3.89497	0.367009	0.243515	0.0246704	0.0316859	0	0.211829
Rac1	3.89471	1.45216	0.705439	0.0976315	0.128765	0	0.576674
Chmp7	3.89088	0.377968	0.256904	0.0254791	0.0511421	0	0.205762
Heatr3	3.89064	0.387958	0.261925	0.0261568	0.0490196	0	0.212905
Syce2	3.88832	0.93671	0.469456	0.0632565	0.0691328	0	0.400323
E2f5	3.88238	0.848805	0.481172	0.0575565	0.127704	0	0.353468
Prrc2c	3.88038	1.99777	0.838494	0.135655	0.149282	0	0.689211
Ogfr	3.88023	1.24653	0.628452	0.0846519	0.151961	0	0.476491
Atad3a	3.8802	0.501411	0.324686	0.0340516	0.062361	0	0.262325
Irf2bp2	3.87731	0.431813	0.281172	0.0293838	0.0377502	0	0.243421
Tmem87b	3.87617	0.657288	0.40251	0.0447622	0.0833333	0	0.319177
Srsf9	3.876	1.94872	0.8	0.132726	0.152971	0	0.647029
Phtf2	3.87486	0.469914	0.302929	0.0320309	0.0569537	0	0.245975
Tcf12	3.87405	0.925339	0.507113	0.0631095	0.0968264	0	0.410287
Specc1l	3.87073	0.3735	0.25523	0.025532	0.0434101	0	0.21182
Mrps35	3.86847	0.964546	0.533891	0.0660384	0.0840408	0	0.44985
Cmpk1	3.86723	1.30134	0.639331	0.0891738	0.114969	0	0.524362
Txndc17	3.86503	1.31932	0.660251	0.0905441	0.11037	0	0.549881
Nop56	3.86371	1.07645	0.56318	0.0739435	0.136143	0	0.427037
Ttc19	3.86358	0.66703	0.404184	0.0458239	0.108096	0	0.296088
Jak1	3.8634	0.918253	0.479498	0.0630904	0.053113	0	0.426385
Gltp	3.86192	0.770095	0.446025	0.0529653	0.110218	0	0.335807
Zcchc11	3.85804	1.81781	0.783264	0.125361	0.177431	0	0.605833
Fam69b	3.85718	0.616095	0.374895	0.0425128	0.095563	0	0.279332
Rnf170	3.85598	0.76743	0.445188	0.0529995	0.0773701	0	0.367818
Klf10	3.85537	0.406685	0.269456	0.0280981	0.0647867	0	0.204669
Spc25	3.85305	1.04725	0.556485	0.0724713	0.157368	0	0.399117
Cnpy2	3.85139	0.871651	0.48954	0.0603892	0.0455832	0	0.443957
Mpp1	3.84704	0.784803	0.446025	0.0545365	0.0511926	0	0.394832
Rhob	3.84528	0.394289	0.241841	0.0274327	0.0209723	0	0.220869
Gpaa1	3.84412	1.34827	0.646862	0.0938822	0.137861	0	0.509001
Malt1	3.84351	0.503815	0.317992	0.0350962	0.0689307	0	0.249061
LOC102556004	3.84257	0.651922	0.398326	0.045443	0.0726703	0	0.325656
Prkag1	3.84028	0.577551	0.362343	0.0403227	0.077926	0	0.284417
Smc2	3.84025	1.59753	0.693724	0.111537	0.182838	0	0.510886
Arfip2	3.839	0.404761	0.264435	0.0282842	0.0523044	0	0.212131
RGD1307235	3.83335	0.601219	0.354812	0.0421774	0.0768142	0	0.277997
Brca2	3.82821	0.989838	0.517992	0.0696878	0.127148	0	0.390844
Lrrc42	3.82717	2.0786	0.828452	0.146446	0.197847	0	0.630605
Polr3a	3.82266	0.280299	0.201674	0.0198102	0.0519507	0	0.149723
Sp1	3.82255	0.667632	0.403347	0.0471885	0.0906105	0	0.312737
Scaf8	3.82211	0.747292	0.441841	0.0528349	0.0814635	0	0.360377
Grb10	3.81659	0.425668	0.278661	0.0302108	0.04528	0	0.233381
Emc8	3.81112	1.14238	0.578243	0.0813859	0.149939	0	0.428303
Fancm	3.80907	0.494853	0.30795	0.0353047	0.0632201	0	0.24473
Hist3h2ba	3.8078	0.407233	0.239331	0.0290792	0.0794926	0	0.159838
Syncrip	3.80773	1.421	0.679498	0.101474	0.141803	0	0.537695
LOC102546822	3.80674	0.478723	0.259414	0.0342091	0.0213766	0	0.238038
Anp32a	3.80616	0.947678	0.475314	0.0677475	0.040378	0	0.434936
Ccdc61	3.80594	0.302279	0.205858	0.0216126	0.0459875	0	0.15987
Gaa	3.80592	0.751452	0.444351	0.0537285	0.0628158	0	0.381536
Nptn	3.80577	0.809903	0.458577	0.057914	0.0544269	0	0.40415
Tgs1	3.79465	0.440017	0.281172	0.0317077	0.0689307	0	0.212241
Orc6	3.79253	1.01905	0.568201	0.0735412	0.112644	0	0.455557
Cuta	3.79037	2.60302	0.908787	0.188132	0.190621	0	0.718166
Kmt5a	3.78672	0.636302	0.38159	0.0461049	0.0626137	0	0.318976
Ostc	3.78543	1.28879	0.645188	0.093466	0.159288	0	0.4859
Rrp36	3.78466	0.763275	0.445188	0.0553842	0.102537	0	0.342651
Lrig2	3.77954	0.355326	0.23682	0.0258746	0.0436123	0	0.193208
Psme2	3.77947	0.816226	0.429289	0.0594395	0.0427532	0	0.386536
Uso1	3.77667	0.9545	0.536402	0.0696443	0.106731	0	0.42967
Wdr91	3.77468	0.371882	0.242678	0.0271716	0.076511	0	0.166167
Ctnnbip1	3.7737	1.09577	0.586611	0.0801163	0.059531	0	0.52708
Afg3l2	3.77334	1.0224	0.558996	0.0747706	0.143926	0	0.41507
Itgb1	3.77242	0.639326	0.398326	0.0467853	0.0373459	0	0.36098
Dzip3	3.76936	0.739861	0.411715	0.0542577	0.0645341	0	0.347181
Nucb1	3.76748	1.13325	0.59749	0.0832148	0.162523	0	0.434967
Xpc	3.76567	0.368948	0.251046	0.0271261	0.0625126	0	0.188533
Strn	3.76364	0.364542	0.239331	0.0268397	0.0523044	0	0.187026
Rgl2	3.76226	0.302428	0.205858	0.022288	0.0465939	0	0.159264
Lman1	3.76115	1.15613	0.605021	0.0852679	0.147109	0	0.457912
Zc3h8	3.75656	0.550071	0.339749	0.0406987	0.0678694	0	0.27188
Snrnp40	3.75552	1.11881	0.589958	0.0828389	0.120982	0	0.468976
LOC102551819	3.75422	0.848368	0.465272	0.062871	0.126946	0	0.338326
Pdcd11	3.75274	0.840443	0.456904	0.0623478	0.0958662	0	0.361038
Ptbp3	3.74808	0.949096	0.516318	0.0706361	0.0959673	0	0.420351
Nono	3.74648	0.98244	0.52636	0.0731986	0.0571053	0	0.469255
Arl5a	3.74465	0.324762	0.214226	0.0242278	0.0309784	0	0.183248
Mier2	3.74193	0.367831	0.248536	0.0274926	0.0293107	0	0.219225
Hscb	3.74074	0.614949	0.384937	0.0460008	0.0981908	0	0.286746
Nipa2	3.74067	0.928521	0.52887	0.0694603	0.130079	0	0.398791
Fam63b	3.73656	0.689405	0.399163	0.0517198	0.12265	0	0.276513
Hinfp	3.73546	0.344938	0.23431	0.0258974	0.0610471	0	0.173263
Ankrd46	3.7333	0.335062	0.225105	0.0251935	0.0245098	0	0.200595
Naa50	3.73055	0.950234	0.532218	0.071585	0.132555	0	0.399662
Adar	3.72891	0.298067	0.2	0.0224802	0.0378007	0	0.162199
LOC108349189	3.72669	1.95303	0.788285	0.147525	0.197544	0	0.590741
Nip7	3.72607	1.01289	0.537238	0.0765429	0.119517	0	0.417722
Hspa8	3.72578	3.45138	0.968201	0.260868	0.229988	0	0.738213
Tnip1	3.72535	0.313639	0.225941	0.0237131	0.0346675	0	0.191274
Kdm5a	3.72448	2.08706	0.825105	0.15789	0.166161	0	0.658943
Ndufaf4	3.72388	0.361268	0.248536	0.0273419	0.0521023	0	0.196433
Gadd45b	3.72351	0.482493	0.275314	0.036526	0.0209723	0	0.254342
Bax	3.7223	1.30692	0.649372	0.0990207	0.108399	0	0.540973
Ccnh	3.72058	0.878743	0.497908	0.0666584	0.0917223	0	0.406186
Rn45s	3.71993	0.884221	0.484519	0.0671043	0.0733778	0	0.411141
Rnaseh2b	3.71942	0.33314	0.2159	0.0252913	0.0314332	0	0.184466
Cebpz	3.71825	2.26045	0.864435	0.171747	0.189155	0	0.67528
Commd2	3.71007	0.762157	0.456067	0.0582373	0.0803517	0	0.375715
Commd6	3.70956	0.482766	0.315481	0.0369019	0.0485648	0	0.266916
Smad2	3.70516	0.802316	0.467782	0.0615152	0.118456	0	0.349327
Zfp68	3.70509	0.39331	0.266109	0.0301574	0.0551344	0	0.210974
Pikfyve	3.70487	0.507131	0.317992	0.0388903	0.0648373	0	0.253154
Eci1	3.70432	0.847185	0.477824	0.0649929	0.0824742	0	0.39535
Thoc2	3.70407	0.912472	0.485356	0.0700138	0.0988983	0	0.386457
Acly	3.69812	0.734933	0.406695	0.0566244	0.0918739	0	0.314821
Trappc10	3.69498	0.959351	0.533891	0.0740759	0.120679	0	0.413212
Chd8	3.69311	0.946028	0.515481	0.0731419	0.101071	0	0.41441
Plekhb2	3.69053	0.490555	0.30795	0.0379952	0.0769153	0	0.231034
Tgfbr1	3.68967	0.308854	0.205021	0.023936	0.0317364	7.89289e-280	0.173285
Ipmk	3.68864	0.494361	0.309623	0.0383401	0.0713564	0	0.238267
Ei24	3.6859	1.12117	0.574895	0.0871177	0.122195	0	0.4527
RGD1311345	3.6839	0.426659	0.281172	0.0331984	0.0315848	0	0.249587
Cd2bp2	3.67984	0.716494	0.426778	0.0559075	0.120427	0	0.306352
Ryk	3.67953	2.04038	0.842678	0.159244	0.116586	0	0.726092
Stard7	3.67677	0.774849	0.441004	0.0605899	0.0824237	0	0.35858
Plod3	3.67611	0.578246	0.34728	0.0452368	0.0707499	0	0.27653
Dnttip2	3.67543	0.998848	0.551464	0.0781783	0.0974833	0	0.453981
Dars	3.67503	0.519166	0.339749	0.0406455	0.0612492	0	0.2785
Iars	3.67104	0.497052	0.320502	0.039022	0.0765616	0	0.243941
Wdr90	3.6708	0.407785	0.267782	0.0320192	0.0584192	0	0.209363
Spin1	3.66612	0.471621	0.30795	0.037152	0.0359814	0	0.271968
Klf13	3.66519	0.342484	0.23682	0.0269966	0.0251668	0	0.211653
Taf2	3.66494	0.503077	0.316318	0.0396623	0.067263	0	0.249055
Adh5	3.65902	1.06213	0.559833	0.0840815	0.048868	0	0.510965
Fkbp2	3.65898	1.95992	0.794979	0.155159	0.219173	0	0.575806
Gar1	3.65733	0.949553	0.532218	0.0752581	0.125783	0	0.406434
Twsg1	3.657	0.452014	0.283682	0.0358331	0.049525	0	0.234157
Zfp148	3.6561	1.04486	0.548954	0.0828827	0.135385	0	0.413569
Btbd2	3.65567	0.310074	0.211715	0.0246036	0.053113	0	0.158602
Ttc14	3.65564	0.922829	0.501255	0.0732255	0.112139	0	0.389117
Lgmn	3.65549	0.757457	0.439331	0.06011	0.042551	0	0.39678
Cdk8	3.65407	0.803195	0.468619	0.0638023	0.0859107	0	0.382709
Tfrc	3.65374	0.563672	0.340586	0.0447859	0.059531	0	0.281055
Zfyve9	3.65213	0.568831	0.358996	0.0452464	0.094148	0	0.264848
Copg1	3.6509	0.550109	0.353975	0.0437944	0.0764099	0	0.277565
Stoml2	3.65079	1.60063	0.714644	0.127437	0.212654	0	0.50199
Ttc3	3.6503	1.90493	0.795816	0.151715	0.217202	0	0.578614
Phf5a	3.65019	2.23947	0.868619	0.178373	0.225894	0	0.642725
Rad1	3.64753	1.07553	0.582427	0.0858237	0.112998	0	0.469429
Imp3	3.64656	0.881926	0.48954	0.0704222	0.112492	0	0.377047
Rabgef1	3.64557	0.592386	0.359833	0.0473347	0.0794421	0	0.280391
Ublcp1	3.64254	1.53709	0.732218	0.123079	0.13488	0	0.597338
Zmym1	3.64185	0.643182	0.391632	0.0515261	0.101476	0	0.290156
Ptpn2	3.64081	0.927978	0.497908	0.0743953	0.134021	0	0.363887
Ddhd2	3.63989	0.472944	0.283682	0.0379396	0.0608955	0	0.222787
Ankrd11	3.63977	2.36204	0.85523	0.189499	0.212755	0	0.642475
Nfat5	3.63884	0.903828	0.49205	0.0725581	0.098393	0	0.393657
Mdh2	3.63809	2.12346	0.83682	0.170558	0.227512	0	0.609308
Ubp1	3.63502	0.56846	0.348117	0.0457561	0.0751971	0	0.27292
Pbdc1	3.63416	1.04009	0.56318	0.083768	0.140388	0	0.422792
Abcc4	3.63147	0.532858	0.329707	0.0429962	0.0973317	0	0.232375
Tex10	3.63143	0.714007	0.420084	0.0576148	0.129877	0	0.290207
Spryd3	3.62933	0.388389	0.250209	0.0313856	0.035375	0	0.214834
Lsm14a	3.62871	1.10664	0.591632	0.0894656	0.145138	0	0.446493
Ankrd12	3.62843	1.8856	0.782427	0.152469	0.166869	0	0.615558
Itpa	3.62733	0.703523	0.426778	0.0569301	0.0755003	0	0.351278
Cbx3	3.62623	1.53335	0.695397	0.124176	0.204872	0	0.490526
Ncl	3.62318	4.14139	0.989121	0.336094	0.269608	0	0.719513
Txlna	3.62099	0.571572	0.357322	0.0464562	0.0845462	0	0.272776
LOC102555183	3.62066	0.365628	0.239331	0.0297244	0.04528	0	0.194051
Tmed9	3.62055	1.75068	0.772385	0.142335	0.125328	0	0.647056
Atad2	3.62038	1.37862	0.676151	0.112099	0.166111	0	0.51004
Fbln1	3.61968	0.466309	0.296234	0.0379352	0.0346169	0	0.261617
Bcl9	3.61781	0.287518	0.201674	0.0234204	0.0444209	0	0.157253
Rpa3	3.61688	0.723683	0.419247	0.0589875	0.0831312	0	0.336116
Ndrg4	3.60874	0.358446	0.242678	0.0293823	0.0800485	0	0.162629
Cactin	3.60578	0.44576	0.282845	0.0366145	0.0892965	0	0.193549
Ralbp1	3.60168	1.19595	0.611715	0.0985141	0.141197	0	0.470519
LOC100910455	3.59939	0.28104	0.2	0.0231869	0.0463412	0	0.153659
Tom1l1	3.59611	0.342428	0.221757	0.0283159	0.0203153	3.68643e-278	0.201442
Haus8	3.59342	0.309672	0.214226	0.0256552	0.0457348	0	0.168491
Usp36	3.58889	0.355993	0.232636	0.0295855	0.0295128	0	0.203123
Tm9sf1	3.58884	0.376113	0.243515	0.0312587	0.0663533	0	0.177161
Dnajc13	3.58375	0.581021	0.357322	0.0484591	0.0721144	0	0.285208
Bod1l1	3.58202	1.91346	0.772385	0.159781	0.152163	0	0.620222
Chd6	3.58147	0.996241	0.537238	0.0832211	0.124065	0	0.413173
LOC102556967	3.58142	0.302099	0.205021	0.0252368	0.053113	0	0.151908
Pkn1	3.57826	0.80933	0.458577	0.0677582	0.119517	0	0.339061
Usp9x	3.57204	1.1676	0.605858	0.0981759	0.0882353	0	0.517622
Cry1	3.57182	1.02232	0.555649	0.085973	0.105872	0	0.449776
Uggt1	3.57163	0.34407	0.224268	0.0289387	0.0494744	0	0.174793
Rbm38	3.57153	0.640264	0.391632	0.0538544	0.0643825	0	0.327249
Usp28	3.55704	0.659382	0.382427	0.0560222	0.0890944	0	0.293332
RGD1305704	3.55157	0.529188	0.324686	0.0451317	0.0939458	0	0.23074
Deaf1	3.5456	0.368065	0.250209	0.0315205	0.0823226	0	0.167887
RGD1560398	3.54422	0.8072	0.453556	0.0691934	0.10375	0	0.349807
Phf20	3.54356	1.52677	0.712134	0.130936	0.172428	0	0.539706
Rap1a	3.54041	1.04041	0.557322	0.0894203	0.0685769	0	0.488745
Sirt1	3.53891	0.729903	0.427615	0.0627983	0.117243	0	0.310372
Prmt9	3.53594	0.54619	0.350628	0.0470891	0.108652	0	0.241976
Mis12	3.53306	0.701268	0.423431	0.0605797	0.118658	0	0.304773
Dmxl1	3.53123	0.843893	0.469456	0.072993	0.118051	0	0.351405
Unc45a	3.52906	0.331225	0.230126	0.0286925	0.0547301	0	0.175395
Zbed6	3.52393	0.693315	0.408368	0.0602727	0.115221	0	0.293147
LOC498265	3.52156	0.360058	0.242678	0.0313528	0.073681	0	0.168997
Melk	3.52129	0.496342	0.323849	0.0432282	0.102941	0	0.220908
Crim1	3.51906	0.317344	0.210879	0.0276813	0.0487164	0	0.162162
Hp1bp3	3.51615	1.4747	0.694561	0.128896	0.206034	0	0.488527
Uba1y	3.51435	0.704732	0.422594	0.0616737	0.130079	0	0.292515
Rfc3	3.51124	1.27782	0.639331	0.112068	0.172428	0	0.466903
Taf7	3.50724	1.34776	0.640167	0.11853	0.137356	0	0.502811
Hars	3.50516	0.698524	0.424268	0.0615212	0.1132	0	0.311068
Katna1	3.50379	0.340822	0.231799	0.0300456	0.0479584	0	0.183841
Cnih1	3.50286	0.758229	0.435983	0.0668857	0.0477057	0	0.388278
Six6os1	3.50042	0.518036	0.232636	0.0457749	0.0575601	0	0.175076
Zfp292	3.49781	0.968263	0.514644	0.0857133	0.129573	0	0.385071
Sh2b1	3.49689	0.356195	0.235146	0.0315514	0.0697392	0	0.165407
Phip	3.49463	1.28607	0.642678	0.114098	0.15095	0	0.491728
Gipc1	3.49333	0.94509	0.515481	0.0839223	0.117091	0	0.39839
Prim1	3.49295	1.17595	0.562343	0.104449	0.129422	0	0.432921
Zfp777	3.49156	0.293584	0.211715	0.0261017	0.0479078	0	0.163808
Eps15l1	3.48683	0.356982	0.235983	0.0318424	0.0605923	0	0.175391
Clasp2	3.48267	0.506693	0.316318	0.0453269	0.0750455	0	0.241273
Ap1ar	3.4823	0.747999	0.432636	0.0669307	0.0840408	0	0.348595
Rc3h2	3.4807	1.13885	0.576569	0.102017	0.175713	0	0.400856
Ep300	3.4787	0.736428	0.435146	0.06606	0.0991005	0	0.336046
Akap9	3.47753	0.96309	0.495397	0.0864618	0.123307	0	0.37209
Ddx43	3.47737	0.949833	0.523013	0.0852813	0.132505	0	0.390508
Otud5	3.47653	0.546857	0.348117	0.0491284	0.0897008	0	0.258416
Rrs1	3.47592	0.368443	0.244351	0.0331141	0.0586719	0	0.18568
Rapgef6	3.47464	0.984851	0.534728	0.0885931	0.131797	0	0.402931
Pou2f1	3.47408	0.666969	0.406695	0.0600211	0.121235	0	0.285459
Naa35	3.46996	1.4304	0.687029	0.129091	0.152567	0	0.534462
Knl1	3.4699	0.474402	0.295397	0.0428157	0.100364	0	0.195034
Mapre2	3.46721	0.424296	0.272803	0.038365	0.0939964	0	0.178807
Tmed2	3.46588	2.63652	0.941423	0.238615	0.243127	0	0.698295
Stau1	3.46585	0.617779	0.38159	0.0559123	0.0987467	0	0.282843
Afdn	3.46337	1.23788	0.630126	0.112228	0.184304	0	0.445822
Rnf130	3.46311	0.450586	0.29205	0.040858	0.0450273	0	0.247023
Znhit6	3.46307	1.53464	0.721339	0.139162	0.225894	0	0.495444
Fam117b	3.46204	0.50279	0.323849	0.0456257	0.0983424	0	0.225507
Rbm48	3.46162	0.284471	0.2	0.0258218	0.0639782	0	0.136022
Hmx1	3.46018	0.913563	0.471967	0.0830081	0.156357	0	0.315609
Akt1	3.46005	0.58959	0.345607	0.0535761	0.0612492	0	0.284357
Kif11	3.45973	0.532391	0.330544	0.0483891	0.115929	0	0.214615
Mboat2	3.45901	0.552039	0.346444	0.0502	0.0744391	0	0.272004
Spire1	3.45855	0.92016	0.507113	0.0837023	0.130332	0	0.376781
Klhl22	3.45838	0.363745	0.232636	0.0330918	0.0529109	0	0.179725
Rbbp7	3.45375	1.25484	0.619247	0.114527	0.0861633	0	0.533084
LOC108351423	3.45255	1.13171	0.561506	0.103374	0.136648	0	0.424858
Agpat5	3.4525	0.372661	0.225105	0.0340415	0.0670608	0	0.158044
Htt	3.45208	0.446884	0.277824	0.0408335	0.0804528	0	0.197371
Ttc5	3.45199	0.545102	0.343096	0.0498108	0.0784819	0	0.264614
Avl9	3.45153	0.335695	0.215063	0.0306854	0.0357793	6.10052e-299	0.179284
Brwd1	3.44972	1.05158	0.545607	0.0962439	0.156357	0	0.389249
Mpp5	3.44661	1.03481	0.52636	0.094914	0.162321	0	0.364039
Vps13d	3.44463	0.34603	0.227615	0.0317816	0.0472509	0	0.180364
Angel2	3.44338	0.974233	0.523849	0.0895577	0.18865	0	0.3352
Dynlrb1	3.44179	1.27385	0.641841	0.117229	0.139984	0	0.501857
Tmem101	3.44157	0.597987	0.376569	0.0550396	0.0898524	0	0.286717
Cdh2	3.44076	0.418493	0.268619	0.0385403	0.0360825	0	0.232537
Cdk9	3.43671	1.05714	0.573222	0.0976295	0.117546	0	0.455676
Prpf4	3.43347	0.661943	0.405858	0.0612693	0.127502	0	0.278356
Secisbp2l	3.43339	0.507459	0.319665	0.046973	0.0778755	0	0.24179
Lims1	3.4303	0.392331	0.25272	0.036394	0.0766626	0	0.176057
Nom1	3.42976	0.689134	0.416736	0.0639504	0.119921	0	0.296815
Kdm2a	3.42927	0.862589	0.490377	0.0800741	0.12831	0	0.362066
Ankrd17	3.42696	1.40934	0.662762	0.131039	0.148929	0	0.513833
Gars	3.42678	0.954136	0.52636	0.088725	0.169446	0	0.356914
Mef2d	3.42563	0.429844	0.279498	0.0400032	0.0921771	0	0.187321
Champ1	3.42406	0.48256	0.302929	0.0449581	0.0968769	0	0.206052
Prpf39	3.42155	0.395316	0.254393	0.0368939	0.0595816	0	0.194812
Slc12a2	3.41941	0.769225	0.447699	0.0718967	0.120932	0	0.326767
Tmem14c	3.41834	1.48622	0.698745	0.139015	0.19714	0	0.501605
Mlf2	3.41276	2.12697	0.825941	0.199719	0.277542	0	0.548399
Mbip	3.41259	0.577475	0.356485	0.05423	0.0952598	0	0.261226
P4ha1	3.41243	0.51833	0.284519	0.0486814	0.0416919	0	0.242827
Tti1	3.41227	0.369479	0.246025	0.0347051	0.0821205	0	0.163905
Fcrla	3.41207	2.11103	0.848536	0.198317	0.287093	0	0.561442
Tln1	3.4102	0.545609	0.338912	0.0513227	0.0735294	0	0.265383
Snx16	3.4059	0.50626	0.317155	0.0477635	0.118152	0	0.199002
Birc6	3.40541	1.12125	0.583264	0.105821	0.178947	0	0.404317
Tango6	3.4036	0.363272	0.241004	0.0343278	0.0818678	0	0.159136
Srbd1	3.40189	0.599479	0.374059	0.0567156	0.106933	0	0.267125
Tmed1	3.3967	0.407581	0.254393	0.0386994	0.0911664	0	0.163227
Stag1	3.39476	1.40723	0.670293	0.133795	0.200374	0	0.469919
Nacc1	3.39398	0.308716	0.214226	0.0293676	0.043865	2.03044e-293	0.170361
Ash1l	3.39268	1.65866	0.740586	0.157928	0.189812	0	0.550774
Vat1	3.39175	0.726179	0.423431	0.0691871	0.0685264	0	0.354905
Hif1a	3.39089	0.445649	0.266946	0.0424848	0.0294623	0	0.237483
Kif15	3.39019	0.436699	0.277824	0.0416519	0.092076	0	0.185748
Jmjd1c	3.38921	1.01827	0.543933	0.0971871	0.142157	0	0.401776
Zfp593	3.38867	0.901866	0.503766	0.0861094	0.131696	0	0.37207
Cacna2d2	3.38851	0.397295	0.256904	0.0379376	0.0859612	0	0.170943
Smad4	3.38801	0.650262	0.390795	0.062115	0.128158	0	0.262636
Mcm3ap	3.388	0.460482	0.302929	0.0439867	0.0915706	0	0.211358
Ehd4	3.38732	0.334898	0.229289	0.0320058	0.0449768	4.22095e-295	0.184312
Tmem43	3.38437	0.308344	0.200837	0.0295283	0.0689812	0	0.131856
Crebbp	3.38089	1.43979	0.67113	0.138213	0.228118	0	0.443012
Nr1d2	3.38056	0.417601	0.270293	0.0400968	0.0374975	0	0.232795
Nrarp	3.37957	0.389137	0.254393	0.0373896	0.0787851	0	0.175608
Smarcc1	3.37936	1.4461	0.686192	0.138966	0.221498	0	0.464695
Pds5a	3.37867	0.674085	0.399163	0.0648087	0.104407	0	0.294756
Uhrf1	3.37572	0.705264	0.417573	0.0679452	0.144077	0	0.273496
Csnk2a1	3.3754	0.889184	0.485356	0.085683	0.138266	0	0.34709
Fam175a	3.37209	0.435863	0.275314	0.0420967	0.0709521	0	0.204362
Xbp1	3.36943	0.45212	0.291213	0.0437477	0.0577623	0	0.233451
Usp10	3.36803	0.347009	0.227615	0.0336094	0.0683748	0	0.15924
Mysm1	3.3678	0.554422	0.338912	0.0537072	0.0806044	0	0.258308
Chaf1a	3.36536	0.565314	0.346444	0.054855	0.121488	0	0.224956
Stard3nl	3.3628	0.410462	0.272803	0.0398996	0.0564484	0	0.216355
Stau2	3.35953	0.307554	0.217573	0.0299642	0.058116	0	0.159457
Kmt2b	3.3564	0.71282	0.421757	0.0695988	0.11224	0	0.309518
Tnrc6b	3.3562	1.26371	0.603347	0.123404	0.153123	0	0.450224
Rab5al1	3.35445	0.646569	0.391632	0.0632159	0.114918	0	0.276714
Erc1	3.35341	0.375239	0.243515	0.036714	0.0748939	0	0.168621
Strn3	3.35093	1.35773	0.666109	0.133071	0.227512	0	0.438597
Snx4	3.34942	0.867203	0.492887	0.0850834	0.135688	0	0.357199
Ube2g1	3.34714	1.78134	0.779079	0.175049	0.263392	0	0.515688
P3h4	3.34677	0.436377	0.272803	0.0428927	0.0375985	0	0.235205
Pak1ip1	3.34501	0.855449	0.484519	0.0841873	0.143875	0	0.340644
Mrps26	3.34368	0.982705	0.533891	0.0967997	0.159945	0	0.373946
Ncor2	3.34299	0.698566	0.393305	0.0688442	0.0603901	0	0.332915
F8a1	3.34258	0.531197	0.321339	0.0523646	0.0801496	0	0.241189
Srsf4	3.34061	1.20517	0.617573	0.118966	0.204669	0	0.412904
Pgrmc1	3.33993	1.09039	0.582427	0.107687	0.0654942	0	0.516933
Snd1	3.33916	0.43378	0.288703	0.042863	0.0862644	0	0.202439
Cse1l	3.33751	0.820937	0.483682	0.0812118	0.157014	0	0.326668
Taok1	3.33745	0.62798	0.382427	0.062126	0.109966	0	0.272461
RGD1307704	3.33471	0.477464	0.317155	0.0473253	0.103042	0	0.214113
Rad21	3.33321	0.624769	0.353138	0.0619903	0.0692844	0	0.283854
Msantd2	3.33282	0.470199	0.296234	0.0466664	0.0908631	0	0.205371
Eif4ebp3	3.3318	0.410673	0.266946	0.0407873	0.10476	0	0.162185
Nup85	3.33101	0.796883	0.472803	0.0791885	0.157469	0	0.315334
Rab5b	3.32937	0.457583	0.302929	0.0455229	0.0897514	0	0.213178
Farsa	3.32846	0.573879	0.356485	0.0571286	0.102638	0	0.253847
Elac2	3.32634	0.718485	0.43431	0.0716294	0.160754	0	0.273556
Add1	3.32298	0.571977	0.352301	0.057156	0.0585203	0	0.293781
Ddi2	3.32269	0.333369	0.229289	0.0333194	0.0665555	0	0.162733
Atf7ip2	3.32233	0.695591	0.407531	0.0695396	0.132353	0	0.275178
Hmgb1	3.3222	0.886557	0.493724	0.0886392	0.119264	0	0.37446
Prdx3	3.32111	0.512199	0.321339	0.0512489	0.0295128	0	0.291826
Mcm5	3.31815	0.621335	0.374059	0.0622967	0.0935415	0	0.280517
Tfcp2	3.31717	0.423424	0.287029	0.0424824	0.0948049	0	0.192224
Fignl1	3.31638	0.368428	0.240167	0.0369848	0.0600869	0	0.18008
Ube2z	3.31609	0.798187	0.461925	0.0801425	0.134829	0	0.327095
Snapc1	3.31374	0.810872	0.461925	0.0815487	0.101678	0	0.360247
Lsm1	3.31139	1.18028	0.620084	0.118893	0.161108	0	0.458976
Brca1	3.30565	0.578798	0.353975	0.0585365	0.110117	0	0.243858
Mob1a	3.30438	0.793545	0.449372	0.0803257	0.148474	0	0.300899
Cpsf7	3.29959	0.436174	0.279498	0.0442979	0.0776228	0	0.201875
Tubgcp3	3.2995	0.44115	0.279498	0.0448062	0.0819183	0	0.19758
Ifngr2	3.29805	0.476356	0.304603	0.0484305	0.0862139	0	0.218389
Pik3c3	3.29602	0.292182	0.20251	0.0297476	0.0645341	1.53669e-303	0.137976
Cbfb	3.29529	0.715648	0.420084	0.0728987	0.119871	0	0.300213
Sestd1	3.2945	0.745691	0.435983	0.0760004	0.0937437	0	0.34224
Calu	3.29381	0.650485	0.389958	0.0663287	0.0984435	0	0.291515
Phf8	3.29274	0.660517	0.387448	0.0674018	0.0744896	0	0.312958
Dvl2	3.29027	0.307957	0.217573	0.0314789	0.0577623	0	0.159811
Dcaf4	3.28783	0.684954	0.410879	0.0701338	0.135132	0	0.275746
Gdi1	3.28541	0.400191	0.262762	0.041045	0.0267839	1.15681e-275	0.235978
Ssb	3.28459	2.10585	0.828452	0.216106	0.186325	0	0.642127
Med4	3.28299	1.1464	0.604184	0.117776	0.152416	0	0.451768
Exosc8	3.28288	1.27915	0.664435	0.131424	0.150141	0	0.514294
Mink1	3.2825	0.468971	0.299582	0.0481965	0.0960178	0	0.203564
Swt1	3.28108	1.45851	0.684519	0.150039	0.245907	0	0.438612
Git2	3.28084	0.554273	0.351464	0.0570287	0.1368	0	0.214664
Xrn1	3.2769	0.404588	0.25272	0.0417415	0.0854558	0	0.167264
Dmrtc1c1	3.27596	0.892444	0.453556	0.092134	0.166111	0	0.287446
Smarcd1	3.27516	0.93256	0.507113	0.0963286	0.176268	0	0.330845
Tars	3.27378	0.727705	0.422594	0.0752401	0.11325	0	0.309344
Dhx9	3.27366	0.891444	0.504603	0.0921774	0.119315	0	0.385288
Wdr43	3.27161	0.95341	0.523013	0.0987249	0.192945	0	0.330067
Tmem50a	3.27118	0.525246	0.318828	0.054405	0.0341621	0	0.284666
Kidins220	3.26982	0.382358	0.233473	0.0396422	0.072923	0	0.16055
Fhl1	3.26848	0.560364	0.34477	0.0581514	0.0379523	0	0.306818
Rpp40	3.26838	0.918131	0.514644	0.0952847	0.162978	0	0.351667
Ppdpf	3.26782	0.823162	0.458577	0.0854623	0.0433091	0	0.415268
Necap1	3.26725	0.486006	0.312971	0.050478	0.104659	0	0.208311
Mapk1ip1l	3.26613	0.304148	0.212552	0.0316141	0.0700424	2.65511e-306	0.14251
Tsen15	3.26533	0.391769	0.261925	0.0407444	0.0419951	7.99814e-304	0.21993
Mob4	3.26512	0.623721	0.378243	0.0648772	0.102436	0	0.275807
Anapc4	3.26197	0.940071	0.531381	0.0979966	0.167829	0	0.363552
Rbm22	3.25906	0.70677	0.424268	0.0738249	0.124217	0	0.300051
Msmo1	3.25896	0.355072	0.235983	0.0370913	0.0525571	2.97201e-292	0.183426
Prps1	3.25867	0.347087	0.216736	0.0362645	0.0829796	0	0.133757
Pank3	3.25715	0.502905	0.309623	0.0525999	0.0427026	0	0.266921
LOC100361025	3.25552	0.639196	0.368201	0.0669306	0.115626	0	0.252575
Bmpr2	3.25444	0.513868	0.303766	0.0538476	0.0950576	0	0.208708
RGD1561113	3.25019	1.13446	0.582427	0.119229	0.192996	0	0.389431
Zmym2	3.24572	0.591802	0.374895	0.0623905	0.118355	0	0.256541
Kif13b	3.24538	0.474099	0.303766	0.0499935	0.0935415	0	0.210224
LOC108349805	3.24501	0.716683	0.421757	0.075593	0.132201	0	0.289556
Cd81	3.24338	2.03433	0.813389	0.214816	0.207954	0	0.605435
Ankfy1	3.24209	0.316327	0.211715	0.0334325	0.0602385	4.2046e-276	0.151477
LOC100151767	3.24084	1.25568	0.638494	0.132827	0.2406	0	0.397893
Ints1	3.23916	0.396147	0.259414	0.041954	0.0891955	0	0.170219
Nolc1	3.23843	0.980312	0.533054	0.103872	0.153831	0	0.379224
Tsr3	3.23648	0.800417	0.466109	0.0849256	0.150748	0	0.315361
Lrrc8a	3.23614	0.330698	0.229289	0.035096	0.0526582	3.2037e-292	0.176631
RT1-CE5	3.23297	0.895459	0.451883	0.0952415	0.0937437	0	0.358139
Serinc1	3.23078	0.893331	0.501255	0.0951591	0.119517	0	0.381738
Lonp1	3.22898	0.795723	0.440167	0.0848676	0.162472	0	0.277695
Polr2b	3.22884	1.64863	0.733891	0.175851	0.218163	0	0.515729
Hikeshi	3.22835	0.76191	0.41841	0.0812968	0.163584	0	0.254826
Ireb2	3.22707	0.705603	0.414226	0.0753556	0.132151	0	0.282075
Skil	3.22668	0.85966	0.486192	0.0918328	0.176875	0	0.309318
Galnt1	3.22558	0.478911	0.31046	0.0511988	0.0378512	0	0.272609
Ythdf1	3.22522	1.19846	0.613389	0.128155	0.180867	0	0.432522
Zfp318	3.22427	1.27632	0.633473	0.136571	0.197241	0	0.436232
Lsm5	3.22418	1.76853	0.78159	0.18925	0.190317	0	0.591273
Etfa	3.223	0.968512	0.521339	0.103725	0.120376	0	0.400963
Tatdn2	3.22283	0.857993	0.499582	0.0919001	0.170608	0	0.328973
Thumpd1	3.22141	0.616189	0.374059	0.0660651	0.105266	0	0.268793
Eif4ebp2	3.22098	0.477129	0.300418	0.051171	0.101627	0	0.198791
Trrap	3.21977	0.830836	0.444351	0.0891801	0.0790883	0	0.365263
RGD1309079	3.21818	0.303383	0.214226	0.0326003	0.0340105	1.89456e-221	0.180215
Tomm40	3.21796	1.2064	0.613389	0.129655	0.220234	0	0.393155
Rabggtb	3.21737	0.296153	0.210879	0.0318414	0.0456337	3.99074e-238	0.165245
Senp6	3.21661	1.12621	0.5841	0.12115	0.146452	0	0.437648
Cisd2	3.21461	0.893189	0.502929	0.0962165	0.17263	0	0.330299
Sf3b3	3.21344	0.597575	0.369038	0.0644243	0.118405	0	0.250633
Ptpn23	3.21316	0.429565	0.276987	0.0463203	0.100212	0	0.176775
Psma7	3.21099	2.20668	0.754812	0.238307	0.10658	0	0.648232
Stra13	3.20999	0.451861	0.294561	0.0488316	0.114564	0	0.179996
Mthfd2	3.20825	0.4538	0.295397	0.0491005	0.0339094	1.17676e-295	0.261488
Iars2	3.20122	0.47161	0.302092	0.0512768	0.102284	0	0.199808
Haus3	3.20005	0.406003	0.266109	0.0441792	0.0796442	0	0.186465
Xpo7	3.19857	0.350363	0.238494	0.0381638	0.0667071	0	0.171787
Ctps1	3.19854	1.39091	0.687866	0.15151	0.257277	0	0.430589
Vbp1	3.19556	0.729988	0.430962	0.0796813	0.155801	0	0.275161
Gli4	3.1938	0.320768	0.21841	0.035056	0.0695876	0	0.148822
Rpusd3	3.19366	0.339027	0.224268	0.0370551	0.0907621	0	0.133506
Npdc1	3.19339	0.439981	0.256904	0.048098	0.10567	0	0.151234
Rab24	3.19293	0.503723	0.322176	0.0550837	0.0774712	0	0.244705
Cyc1	3.19261	2.65578	0.924686	0.290483	0.255054	0	0.669633
Cwf19l1	3.18799	0.311338	0.203347	0.0341627	0.0662017	1.26296e-283	0.137146
Rad51	3.18592	0.807279	0.445188	0.0887086	0.13584	0	0.309348
Camta1	3.18538	0.947343	0.505439	0.104139	0.158884	0	0.346555
Uba6	3.18429	0.804045	0.463598	0.0884535	0.0760562	0	0.387542
Rprd1a	3.18369	0.379981	0.238494	0.0418192	0.0987973	0	0.139696
Tor1a	3.18345	0.358519	0.242678	0.0394636	0.0596321	2.18678e-293	0.183046
Mlycd	3.18192	0.372275	0.248536	0.0410214	0.0652921	0	0.183243
Grb2	3.18131	1.13317	0.601674	0.124918	0.230695	0	0.370978
Ercc6	3.17582	0.393697	0.261088	0.0435657	0.06509	0	0.195998
Stx4	3.17293	0.334015	0.21841	0.0370355	0.0353244	1.23752e-225	0.183086
Tmem33	3.17245	0.695967	0.424268	0.0771945	0.16788	0	0.256388
Slc25a32	3.17242	0.473005	0.296234	0.0524653	0.110269	0	0.185965
Bdp1	3.1709	0.899577	0.482008	0.0998858	0.192036	0	0.289973
Hn1l	3.16858	0.656558	0.407531	0.0730188	0.150091	0	0.25744
Esf1	3.16783	1.79229	0.779079	0.199433	0.205377	0	0.573703
Bms1	3.1651	0.975369	0.52887	0.108737	0.153022	0	0.375848
Krr1	3.16493	0.439776	0.294561	0.0490335	0.11133	0	0.183231
Pts	3.1648	0.293881	0.205021	0.0327697	0.0690317	0	0.135989
Mrto4	3.16424	1.27858	0.641841	0.142625	0.184758	0	0.457083
Ercc8	3.16382	0.412851	0.265272	0.046067	0.0930867	0	0.172185
Ino80d	3.16241	0.331727	0.214226	0.037051	0.0388114	1.02622e-236	0.175415
Mrpl45	3.16196	1.18288	0.621757	0.132159	0.126642	0	0.495115
Zfp410	3.16195	0.394341	0.259414	0.0440585	0.0625126	8.07312e-302	0.196902
Trappc8	3.16145	0.475611	0.309623	0.053157	0.0997069	0	0.209917
Nrf1	3.16111	0.341024	0.237657	0.0381238	0.0919244	0	0.145733
Tsn	3.15826	0.569901	0.352301	0.0638367	0.125985	0	0.226316
Nelfcd	3.15566	0.702037	0.420921	0.078779	0.127552	0	0.293368
Ncapd3	3.14899	0.512658	0.329707	0.0577947	0.103244	0	0.226463
Ltv1	3.14372	1.03129	0.553138	0.116688	0.158429	0	0.394709
L3mbtl2	3.14236	0.539611	0.337238	0.0611132	0.111178	0	0.22606
Zzz3	3.13958	0.595848	0.36318	0.0676126	0.124823	0	0.238357
Parg	3.1394	0.848463	0.492887	0.0962895	0.141197	0	0.35169
Fam169a	3.13901	0.31353	0.210042	0.0355912	0.0603396	6.9114e-253	0.149702
Cdc7	3.13372	0.33696	0.231799	0.0383916	0.089246	0	0.142553
Dvl3	3.13317	0.312178	0.210042	0.0355814	0.0799474	9.18237e-306	0.130094
Kif5c	3.13183	0.324169	0.222594	0.0369825	0.0325955	3.26895e-195	0.189999
Ipo7	3.13178	0.763169	0.446862	0.0870686	0.148979	0	0.297883
Ptrhd1	3.13026	0.354699	0.240167	0.0405096	0.0717607	1.12966e-304	0.168407
Supt16h	3.12949	2.1135	0.845188	0.241508	0.243481	0	0.601707
Brd4	3.12893	1.25646	0.625105	0.143631	0.215989	0	0.409115
Terf1	3.12843	0.761301	0.432636	0.0870572	0.122852	0	0.309784
Vps35	3.12792	1.73587	0.762343	0.198573	0.278856	0	0.483487
Pik3c2a	3.1267	0.760234	0.408368	0.0870397	0.151152	0	0.257216
Trub2	3.12608	0.371412	0.246862	0.0425415	0.0919749	0	0.154887
Ankrd13c	3.12429	0.300187	0.2	0.034426	0.0642308	2.20352e-261	0.135769
Mbtps1	3.12339	0.499495	0.318828	0.057319	0.0872246	0	0.231604
Sirt6	3.12295	0.306003	0.210042	0.0351256	0.0831312	0	0.126911
RGD1564450	3.12081	0.778298	0.449372	0.0894723	0.110319	0	0.339053
Rrp15	3.12063	0.873959	0.494561	0.100482	0.160249	0	0.334312
Polr3b	3.11877	0.383084	0.256904	0.0441013	0.0783303	0	0.178573
RGD1308428	3.11823	0.410409	0.269456	0.0472647	0.0770164	0	0.19244
Sgsm3	3.11686	0.696242	0.395816	0.0802585	0.176925	0	0.21889
Apitd1	3.11623	1.04299	0.554812	0.120282	0.164443	0	0.390369
Fam208a	3.11482	1.39973	0.682845	0.161581	0.230342	0	0.452504
Fbxl5	3.11335	0.98161	0.546444	0.11343	0.167829	0	0.378615
Mark3	3.11265	1.1732	0.594979	0.135635	0.217506	0	0.377474
Taf13	3.11213	0.44945	0.281172	0.0519802	0.107136	0	0.174036
Topbp1	3.11121	1.20727	0.614226	0.139713	0.176572	0	0.437654
Frs2	3.11064	0.438601	0.288703	0.0507779	0.117647	0	0.171056
Ube2o	3.11044	0.969025	0.539749	0.112201	0.199818	0	0.339931
Akap8	3.11024	0.969767	0.524686	0.112303	0.185971	0	0.338715
LOC102546572	3.10971	0.391986	0.251883	0.0454103	0.0963715	0	0.155511
Rpp14	3.10949	0.482176	0.311297	0.0558669	0.0791894	0	0.232108
Cep68	3.10925	0.46369	0.301255	0.053734	0.111785	0	0.18947
Cenpm	3.10859	0.686797	0.420084	0.0796252	0.151658	0	0.268426
Cnot3	3.10791	0.539848	0.336402	0.0626177	0.135132	0	0.201269
Fasn	3.10738	0.38514	0.258577	0.0446892	0.0384071	1.02491e-253	0.22017
Map7d2	3.10711	0.891286	0.482845	0.103439	0.0478068	0	0.435038
Babam1	3.10573	0.903024	0.505439	0.104902	0.186477	0	0.318963
Sfmbt2	3.10404	0.426866	0.266109	0.0496457	0.117698	0	0.148411
Mat2b	3.10213	0.787203	0.461088	0.0916751	0.171569	0	0.289519
Zfp420	3.10191	0.556561	0.345607	0.0648255	0.137002	0	0.208604
Ttc33	3.09991	0.369484	0.25272	0.0430954	0.0872246	0	0.165495
Mllt6	3.09893	0.509796	0.321339	0.0595014	0.0514959	0	0.269843
Trappc2	3.09824	0.525006	0.302929	0.0613059	0.121488	0	0.181441
Tcof1	3.09788	0.391511	0.256067	0.0457286	0.0935415	0	0.162525
Kdm1a	3.09755	0.982801	0.535565	0.114818	0.197493	0	0.338071
Mina	3.09661	0.870491	0.485356	0.101763	0.137861	0	0.347494
Zfp295	3.09243	0.440204	0.287029	0.0516106	0.115373	0	0.171656
Ccne2	3.09243	0.822073	0.443515	0.0963824	0.113604	0	0.32991
Cdkn2aipnl	3.08926	0.854543	0.488703	0.10041	0.166313	0	0.32239
LOC100911177	3.08699	0.533318	0.338075	0.0627638	0.13488	0	0.203196
Ralgapa1	3.08642	0.616212	0.382427	0.0725477	0.153325	0	0.229102
Top1	3.08627	1.05129	0.556485	0.123784	0.141298	0	0.415188
Hexim1	3.08528	0.395499	0.254393	0.0465995	0.0606933	1.91559e-277	0.1937
Ccdc50	3.08188	0.876047	0.487866	0.103464	0.205124	0	0.282742
Nt5c3a	3.0802	0.499676	0.331381	0.0590823	0.0397716	1.82984e-291	0.291609
Btg3	3.07841	1.29854	0.638494	0.153731	0.0887407	0	0.549753
Pwwp2a	3.07639	0.749655	0.425105	0.0888741	0.103699	0	0.321405
Vps13c	3.07582	0.494883	0.298745	0.0586932	0.109359	0	0.189386
Krit1	3.0758	0.863763	0.49205	0.102444	0.137558	0	0.354492
Prpf8	3.07466	1.06193	0.560669	0.126047	0.172125	0	0.388545
Prmt1	3.07386	1.53978	0.697071	0.182867	0.236861	0	0.46021
Luc7l3	3.07197	1.70846	0.761506	0.203165	0.173843	0	0.587664
Ptpn11	3.07179	0.509694	0.323849	0.060619	0.0585709	0	0.265279
Tef	3.07168	0.314467	0.208368	0.0374029	0.0677178	4.15821e-243	0.14065
Ppfibp1	3.07134	0.525057	0.316318	0.0624655	0.100313	0	0.216005
Tyms	3.06819	0.284302	0.201674	0.0338972	0.0838387	0	0.117835
Tfam	3.06812	0.523804	0.317992	0.0624556	0.14059	0	0.177401
Stradb	3.06665	0.417238	0.269456	0.0498002	0.0759046	0	0.193551
Nrbp1	3.0658	1.58338	0.723849	0.189098	0.288357	0	0.435493
Clta	3.06142	1.48667	0.674477	0.178089	0.214322	0	0.460155
Rsf1	3.06129	0.887936	0.486192	0.106375	0.184	0	0.302192
Rpe	3.06096	0.717234	0.417573	0.0859451	0.184405	0	0.233169
Atg101	3.06025	0.934314	0.517155	0.112013	0.136598	0	0.380557
Cep85	3.0597	0.988165	0.538912	0.118513	0.150596	0	0.388316
U2af2	3.05917	0.874445	0.494561	0.104913	0.153578	0	0.340983
Wsb1	3.05866	0.565077	0.358159	0.0678204	0.145846	0	0.212313
Dut	3.05808	1.56204	0.696234	0.18755	0.275116	0	0.421118
Ralgapb	3.05799	0.545623	0.343096	0.0655159	0.125278	0	0.217818
Foxn2	3.05168	0.358824	0.242678	0.0432746	0.0735799	1.88807e-299	0.169098
Stxbp1	3.05077	0.443002	0.294561	0.0534604	0.112695	0	0.181866
Senp7	3.05015	0.393129	0.247699	0.0474621	0.118658	0	0.129041
Qser1	3.05013	0.61338	0.374895	0.0740543	0.125834	0	0.249062
Hmbs	3.04831	0.771619	0.419247	0.0932759	0.138013	0	0.281234
Ywhag	3.04405	0.333467	0.228452	0.0404299	0.0280473	6.00329e-208	0.200405
Taf1b	3.04109	0.425404	0.268619	0.0516823	0.109107	0	0.159513
Nbea	3.03888	0.340608	0.221757	0.0414439	0.095563	1.68929e-298	0.126194
B4galt2	3.03765	0.618813	0.380753	0.0753591	0.108551	0	0.272203
Wdr5	3.03353	0.776693	0.456067	0.0948563	0.190772	0	0.265295
LOC108352957	3.03132	1.03325	0.56318	0.126382	0.213816	0	0.349363
Nktr	3.03036	1.27041	0.617573	0.155493	0.18486	0	0.432714
Kmt5b	3.02953	0.4468	0.287866	0.0547185	0.109107	0	0.17876
Enoph1	3.02893	0.542183	0.343933	0.0664273	0.100263	0	0.24367
Bclaf1	3.02722	2.11723	0.858577	0.259706	0.273752	0	0.584826
Eef2k	3.02581	0.538169	0.324686	0.0660784	0.143825	0	0.180862
P4ha2	3.02519	0.753688	0.45272	0.0925804	0.0748939	0	0.377826
Emd	3.02268	0.490374	0.30795	0.0603406	0.088589	0	0.219361
Kmt2c	3.02193	0.601322	0.314644	0.0740314	0.0974833	0	0.217161
RGD1560212	3.02047	0.482264	0.319665	0.0594337	0.084344	0	0.235321
Eif6	3.01973	1.75532	0.764017	0.216435	0.237366	0	0.526651
Tpr	3.01893	2.8484	0.929707	0.351407	0.245957	0	0.68375
Clock	3.01644	0.317198	0.21841	0.0392005	0.0750455	7.78573e-261	0.143365
Rheb	3.0152	1.70088	0.741423	0.210382	0.231605	0	0.509818
Rpl19	3.01436	2.75643	0.920502	0.341142	0.190065	0	0.730437
Gga3	3.01392	0.362445	0.240167	0.0448706	0.0806549	1.45255e-277	0.159512
LOC106631776	3.01333	0.480058	0.30795	0.0594556	0.0671619	0	0.240788
Rnf115	3.01196	0.837123	0.491213	0.103776	0.203962	0	0.287251
Atp2c1	3.01037	0.488187	0.31046	0.0605865	0.10188	0	0.20858
Sirt7	3.00989	0.756396	0.43682	0.0939036	0.15282	0	0.284
Gtf2h3	3.00974	0.507376	0.32636	0.0629952	0.122498	0	0.203861
Iqcb1	3.00887	1.56358	0.690377	0.194249	0.202901	0	0.487476
Rictor	3.00855	0.373052	0.250209	0.046356	0.0603901	1.58629e-252	0.189819
Rbbp8	3.00821	1.1449	0.598326	0.1423	0.21412	0	0.384207
Rasal2	3.00755	0.633344	0.374059	0.0787546	0.169901	0	0.204158
Rasa1	3.00592	0.879686	0.496234	0.10951	0.193451	0	0.302784
Surf6	3.00585	0.637748	0.386611	0.0793956	0.129169	0	0.257442
Zbtb48	3.00477	0.457893	0.296234	0.0570477	0.126693	0	0.169541
Brix1	3.00469	0.999524	0.553138	0.124535	0.184809	0	0.368329
Fxn	3.00289	0.913617	0.48954	0.113974	0.13771	0	0.35183
Tdrkh	3.00226	1.20205	0.625105	0.150021	0.215231	0	0.409873
Ppt2	3.00195	0.452416	0.272803	0.0564756	0.0938448	0	0.178959
Trabd	3.00152	0.643715	0.398326	0.0803797	0.158227	0	0.240099
Fbl	2.99972	1.52067	0.682845	0.190122	0.236861	0	0.445984
Etfb	2.99802	0.807923	0.463598	0.101129	0.117243	0	0.346356
LOC306766	2.99762	0.513395	0.332218	0.0642804	0.147109	0	0.185108
Zfp512	2.99582	0.364408	0.243515	0.045683	0.0710026	4.27745e-278	0.172512
Pole4	2.99488	0.728471	0.403347	0.0913828	0.111178	0	0.292169
Mycbp2	2.99355	1.42996	0.686192	0.179545	0.218567	0	0.467626
Hmgn2	2.99148	1.5822	0.704603	0.198947	0.28305	0	0.421552
Cabin1	2.99094	0.461684	0.300418	0.0580741	0.131949	0	0.16847
Kctd5	2.98849	0.490586	0.315481	0.0618145	0.142561	0	0.17292
N4bp2	2.98259	0.69434	0.390795	0.0878462	0.169497	0	0.221298
Setd5	2.98208	0.851341	0.486192	0.107748	0.185618	0	0.300575
Coq7	2.98052	0.936862	0.509623	0.1187	0.205933	0	0.303691
Gzf1	2.97919	0.410366	0.256904	0.052041	0.0964726	0	0.160431
Rida	2.97904	0.699103	0.420084	0.0886665	0.0875278	0	0.332556
Zfp638	2.97884	1.34664	0.646025	0.170818	0.204669	0	0.441356
Hmgxb4	2.97871	0.468999	0.297071	0.0594963	0.125783	0	0.171288
Pbrm1	2.97844	1.42948	0.688703	0.181376	0.271983	0	0.41672
Srebf2	2.97704	0.433512	0.282845	0.0550582	0.0993531	0	0.183492
Prdx1	2.97528	3.7681	0.978243	0.479152	0.369214	0	0.609029
Polr2m	2.97396	0.841296	0.487866	0.107078	0.161512	0	0.326354
Vamp2	2.97237	1.17617	0.593305	0.149864	0.235901	0	0.357405
Ska3	2.97039	0.814883	0.479498	0.103973	0.207499	0	0.271998
Chordc1	2.96988	0.660801	0.390795	0.0843429	0.187285	0	0.20351
Rnps1	2.96933	1.97206	0.807531	0.251805	0.244492	0	0.56304
Mrpl16	2.96924	0.302295	0.209205	0.0386012	0.0514453	6.39735e-214	0.15776
Rnpc3	2.96876	0.772379	0.416736	0.098661	0.17733	0	0.239407
Vps41	2.96765	0.544335	0.343096	0.069585	0.126592	0	0.216504
Lig1	2.9662	0.447454	0.284519	0.0572576	0.131747	0	0.152772
Tgif2	2.96594	0.402656	0.263598	0.0515346	0.0455832	1.50276e-238	0.218015
Preb	2.9655	0.341014	0.230962	0.0436585	0.104558	0	0.126404
Apmap	2.96498	0.346207	0.23431	0.0443393	0.0796442	2.5069e-263	0.154665
Rnf5	2.96445	0.894356	0.484519	0.114583	0.136143	0	0.348376
Nkap	2.96355	0.513505	0.315481	0.0658303	0.133717	0	0.181764
Lin9	2.96334	0.668274	0.395816	0.0856839	0.130786	0	0.26503
Ctnnb1	2.96135	0.955815	0.518828	0.122721	0.170255	0	0.348574
Katnbl1	2.96075	0.328626	0.229289	0.0422111	0.0700424	2.44044e-242	0.159246
Vps4b	2.95705	0.670082	0.399163	0.0862912	0.163079	0	0.236085
Rnf11	2.95664	0.707556	0.411715	0.0911428	0.145543	0	0.266173
Slc20a1	2.95179	0.413337	0.267782	0.053423	0.0691328	3.94679e-268	0.19865
Actr5	2.9509	0.354555	0.241841	0.0458536	0.0844957	6.79927e-296	0.157345
Dopey1	2.95028	0.418255	0.249372	0.0541152	0.103901	0	0.145471
Tubgcp5	2.94886	0.436317	0.254393	0.0565077	0.10193	0	0.152463
Spg21	2.94768	0.852142	0.456904	0.110451	0.111633	0	0.34527
Trim41	2.94757	1.06069	0.568201	0.137493	0.20947	0	0.35873
Snrpf	2.94722	2.4511	0.892887	0.317805	0.325955	0	0.566932
Kif5b	2.94407	1.40479	0.683682	0.18254	0.150445	0	0.533237
Sfswap	2.94251	0.400445	0.269456	0.0520906	0.111633	0	0.157823
Hint3	2.94131	0.598662	0.340586	0.0779396	0.0834344	0	0.257151
Hras	2.94109	0.920597	0.486192	0.11987	0.197797	0	0.288396
Ppih	2.93924	1.02852	0.571548	0.134096	0.160754	0	0.410794
Guf1	2.93725	0.422084	0.265272	0.0551058	0.10476	0	0.160512
Stk17b	2.93424	0.671477	0.399163	0.087849	0.13771	0	0.261453
LOC100360057	2.93393	0.599593	0.367364	0.0784611	0.157014	0	0.21035
Atg5	2.93371	0.478562	0.305439	0.0626331	0.118658	0	0.186782
Shq1	2.93208	0.351915	0.23682	0.0461098	0.111431	0	0.125389
Atm	2.92989	0.604573	0.364017	0.0793348	0.157772	0	0.206244
Rnf111	2.92742	0.615554	0.364854	0.080914	0.142662	0	0.222191
Sptan1	2.92741	1.12643	0.579079	0.14807	0.238882	0	0.340197
Ube2e3	2.92666	2.24948	0.877824	0.29585	0.246463	0	0.631362
Zfp609	2.92617	0.821027	0.47364	0.108017	0.17733	0	0.29631
Gsdma	2.92441	1.1242	0.505439	0.148084	0.278906	0	0.226533
RGD1310769	2.92383	0.678152	0.411715	0.0893647	0.121589	0	0.290127
Rexo4	2.92183	0.502529	0.317992	0.0663137	0.111684	0	0.206308
Uba2	2.91787	1.63696	0.723013	0.216606	0.250556	0	0.472457
Slc25a1	2.91553	0.367044	0.240167	0.048647	0.0766626	3.03607e-258	0.163505
Pik3r2	2.91456	0.907124	0.50795	0.120309	0.227259	0	0.280691
Smim7	2.91111	0.618727	0.370711	0.082256	0.0826764	0	0.288035
Slf2	2.90864	0.749554	0.442678	0.0998195	0.149788	0	0.29289
Nsun5	2.90846	0.411357	0.261088	0.0547881	0.132252	0	0.128836
Safb	2.90775	1.1217	0.5841	0.14947	0.163837	0	0.420264
Pum2	2.90764	1.1728	0.607531	0.156293	0.235901	0	0.371631
Jarid2	2.90762	0.833808	0.468619	0.111119	0.178997	0	0.289622
Pggt1b	2.90673	0.308323	0.212552	0.0411144	0.0887407	1.37586e-265	0.123812
Akap11	2.90416	1.24074	0.61841	0.165745	0.201334	0	0.417076
Nutf2	2.90176	1.58486	0.717155	0.212068	0.309784	0	0.407371
LOC682402	2.90077	0.380001	0.254393	0.0508823	0.0704973	6.30563e-250	0.183896
Gpatch8	2.9006	0.959728	0.517992	0.128523	0.16419	0	0.353801
Ppp1r15b	2.89993	0.459613	0.301255	0.0615783	0.104154	0	0.197101
Nol6	2.89904	0.313293	0.217573	0.0420003	0.0950576	2.6383e-281	0.122516
Zfp24	2.89869	0.667349	0.399163	0.0894872	0.147059	0	0.252104
Fam204a	2.89777	1.02686	0.557322	0.137783	0.236911	0	0.320411
Ctcf	2.89686	1.00006	0.521339	0.134272	0.235143	0	0.286196
Atp2a2	2.89672	1.14847	0.590795	0.154213	0.143218	0	0.447577
Nol11	2.89532	1.84887	0.792469	0.248501	0.286841	0	0.505628
Zfp445	2.89404	0.534424	0.338912	0.0718942	0.135031	0	0.203881
Prpf19	2.89389	1.4334	0.687029	0.192851	0.209066	0	0.477963
Brk1	2.89387	1.85003	0.792469	0.248907	0.251769	0	0.5407
Max	2.8904	0.450598	0.295397	0.0607704	0.0991005	0	0.196297
LOC100911266	2.89026	0.456186	0.290377	0.06153	0.0958156	0	0.194561
Golga7	2.88905	0.692454	0.420921	0.0934758	0.145897	0	0.275024
LOC103693867	2.88821	0.533281	0.323013	0.0720307	0.114514	0	0.208499
Adprh	2.88818	0.713052	0.420921	0.0963143	0.169295	0	0.251626
Celf2	2.88731	0.869765	0.480335	0.117553	0.103042	0	0.377292
Papolg	2.88725	0.354839	0.228452	0.0479603	0.0938953	1.01421e-281	0.134557
Emc1	2.8854	0.337258	0.224268	0.0456424	0.0780271	9.66077e-245	0.146241
Prpf4b	2.88341	1.73069	0.766527	0.234545	0.259602	0	0.506925
Phf3	2.88249	0.522015	0.302929	0.0707892	0.0841924	0	0.218736
Nedd4	2.88163	1.43192	0.661088	0.194295	0.193248	0	0.467839
Zfp280d	2.87764	0.712828	0.416736	0.0969906	0.180918	0	0.235819
Thrap3	2.87697	1.65596	0.754812	0.225422	0.202193	0	0.552618
Txlng	2.87497	0.442508	0.251883	0.0603212	0.126087	0	0.125796
Snx2	2.87492	1.31649	0.65523	0.179465	0.242218	0	0.413013
Gpsm2	2.87383	0.461841	0.302092	0.0630061	0.15191	0	0.150182
Nufip2	2.873	1.3346	0.659414	0.182176	0.245806	0	0.413609
Nisch	2.87105	0.757254	0.430126	0.103507	0.178644	0	0.251482
Setdb1	2.87028	0.675667	0.420084	0.0924044	0.167728	0	0.252356
Dock3	2.86986	0.33309	0.215063	0.0455666	0.0738832	5.3739e-219	0.14118
Atxn2	2.86884	0.906671	0.502929	0.12412	0.208662	0	0.294267
Tmed3	2.86422	0.701036	0.423431	0.0962773	0.107085	0	0.316346
Psmc6	2.86167	1.93719	0.824268	0.266516	0.327724	0	0.496544
Psat1	2.86156	0.459642	0.301255	0.0632417	0.0472509	1.62788e-234	0.254004
Ddx42	2.86046	1.59389	0.72636	0.219469	0.245907	0	0.480453
Lipt2	2.86013	0.567586	0.355649	0.0781714	0.13958	0	0.216069
Kyat1	2.85983	0.390394	0.251046	0.0537785	0.112846	0	0.1382
Txnip	2.85944	0.509413	0.308787	0.0701927	0.146301	0	0.162486
Nop14	2.85636	1.18419	0.582427	0.16352	0.273499	0	0.308928
Pdxp	2.85576	0.311922	0.215063	0.04309	0.0662017	4.55011e-196	0.148861
Hectd1	2.85515	1.23177	0.6159	0.170233	0.142864	0	0.473035
Armc1	2.85438	1.20513	0.622594	0.166641	0.223974	0	0.39862
Mphosph10	2.84936	1.28908	0.641004	0.17887	0.246766	0	0.394238
Pnn	2.84767	1.97532	0.81841	0.274411	0.240499	0	0.577911
Slf1	2.84303	0.494706	0.297071	0.068946	0.108601	0	0.18847
Egln1	2.84261	0.813152	0.435146	0.11336	0.162422	0	0.272725
Tbc1d10b	2.84247	0.534537	0.340586	0.0745262	0.147615	0	0.192971
Mkln1	2.84105	0.628213	0.379916	0.0876729	0.156357	0	0.223559
Prpf38b	2.84099	0.894737	0.48954	0.124874	0.185365	0	0.304175
ND6	2.84017	0.78541	0.450209	0.109678	0.109208	0	0.341002
Cables2	2.83966	0.40994	0.276151	0.0572661	0.105417	0	0.170733
Triap1	2.83696	0.326384	0.230126	0.0456791	0.0958662	1.82156e-256	0.134259
Zmynd11	2.83577	0.591315	0.313808	0.0828262	0.111128	0	0.20268
Fam222b	2.83483	0.443479	0.29205	0.0621589	0.13958	0	0.152471
Mrpl17	2.83464	1.23256	0.645188	0.172781	0.176117	0	0.469071
Mcm8	2.83346	0.647949	0.396653	0.0909046	0.14807	0	0.248583
Net1	2.83205	0.305449	0.214226	0.0428949	0.0895998	8.18039e-247	0.124626
Rps6kb1	2.8317	0.306967	0.210042	0.0431188	0.101324	5.70064e-270	0.108718
Cct6a	2.83119	1.89061	0.805021	0.265662	0.325702	0	0.479318
Gnpda1	2.83081	0.340113	0.228452	0.0478039	0.0549323	9.12247e-199	0.17352
Usp34	2.82958	1.55895	0.709623	0.219303	0.284769	0	0.424855
Ss18l2	2.82599	1.33946	0.65272	0.188895	0.280524	0	0.372196
Lmbr1	2.82554	0.441182	0.285356	0.0622367	0.132353	0	0.153003
Igf1r	2.82546	0.457831	0.29205	0.0645888	0.0848494	9.86984e-284	0.207201
Mapk9	2.82397	0.537084	0.331381	0.0758478	0.102638	0	0.228743
Khsrp	2.82257	1.04457	0.553975	0.147658	0.214726	0	0.339249
Chd3	2.82064	0.910139	0.507113	0.128828	0.193501	0	0.313612
LOC108352161	2.81986	0.597756	0.356485	0.0846567	0.157318	0	0.199168
Shmt2	2.81943	0.340081	0.230126	0.048178	0.110168	7.3664e-292	0.119958
Zbtb20	2.81909	0.438523	0.275314	0.0621386	0.098393	1.74488e-284	0.176921
Dmxl2	2.81834	0.796694	0.457741	0.11295	0.179755	0	0.277985
Dhx29	2.81791	0.848561	0.461925	0.120339	0.206186	0	0.255739
Prr14l	2.81733	0.377517	0.261088	0.0535595	0.111381	0	0.149707
Ppid	2.81696	1.09333	0.574059	0.155153	0.24242	0	0.331639
Parp1	2.8169	2.3644	0.85523	0.335544	0.284516	0	0.570714
Magoh	2.81634	1.80993	0.758996	0.256958	0.321205	0	0.437791
Celf1	2.81593	1.29478	0.646025	0.183871	0.227714	0	0.418311
Erp29	2.81586	2.73508	0.934728	0.38843	0.335203	0	0.599525
Rrp12	2.81385	0.400103	0.263598	0.0569008	0.130028	0	0.13357
Gnb1	2.81362	1.84119	0.788285	0.261887	0.278603	0	0.509681
Malsu1	2.81264	1.13527	0.590795	0.161589	0.230443	0	0.360352
Rpl7l1	2.81045	0.94627	0.525523	0.134892	0.17925	0	0.346273
Ifrd1	2.80956	0.489335	0.30795	0.0697983	0.126087	0	0.181863
Ppp1r15a	2.80896	0.371378	0.241841	0.0529949	0.0300182	2.06539e-162	0.211823
Zfp213	2.80832	0.339103	0.220921	0.0484108	0.115019	1.05459e-300	0.105901
Hmces	2.80573	0.774476	0.439331	0.110764	0.219982	0	0.219349
Htra2	2.80311	0.287349	0.204184	0.0411709	0.0843946	7.74933e-226	0.11979
Zmym5	2.80293	1.52963	0.692887	0.21919	0.307055	0	0.385832
Ccdc107	2.80051	0.388531	0.227615	0.0557682	0.0480594	1.86516e-193	0.179556
Snrpa	2.79711	1.39296	0.65272	0.200412	0.259096	0	0.393623
Numa1	2.79653	0.602424	0.364017	0.0867085	0.147766	0	0.21625
Dennd4a	2.7963	0.353548	0.228452	0.0508955	0.0960683	4.62957e-268	0.132384
Txnl4a	2.79347	1.5942	0.74477	0.229944	0.232818	0	0.511952
Phf13	2.7926	0.661221	0.389121	0.0954315	0.16035	0	0.228772
Phax	2.79257	1.39871	0.672803	0.201873	0.280827	0	0.391977
Dusp16	2.79091	0.354965	0.227615	0.0512906	0.104558	2.33201e-264	0.123057
Casc3	2.78975	0.615387	0.373222	0.0889917	0.144936	0	0.228285
Arf2	2.78935	0.717104	0.409205	0.10373	0.211694	0	0.197511
Atp5g2	2.78904	2.99973	0.935565	0.434007	0.339751	0	0.595813
Tmem59	2.78874	1.66469	0.755649	0.240901	0.257277	0	0.498371
Ctsa	2.78851	0.301642	0.210879	0.0436582	0.0328482	3.5754e-141	0.17803
Rufy1	2.78599	0.335409	0.221757	0.0486304	0.113149	6.31149e-303	0.108608
Ccdc71l	2.78502	0.308014	0.207531	0.0446884	0.0888923	2.72393e-232	0.118639
Ppil4	2.78498	1.11514	0.588285	0.161795	0.203709	0	0.384575
LOC681282	2.78497	0.364243	0.247699	0.0528485	0.0792399	1.03681e-239	0.168459
Zfc3h1	2.78194	0.756877	0.394142	0.110047	0.18683	0	0.207312
Polr2d	2.78017	0.721048	0.429289	0.104966	0.157318	0	0.271971
Smchd1	2.77846	0.980692	0.533054	0.142933	0.23772	0	0.295335
Eri1	2.77839	0.536352	0.338075	0.0781755	0.172781	0	0.165294
Tmem41b	2.77625	0.400319	0.261925	0.0584349	0.113352	3.10042e-295	0.148573
LOC690348	2.77379	0.826399	0.47113	0.120836	0.220841	0	0.250289
Ppp3r1	2.77376	0.907184	0.503766	0.132651	0.186426	0	0.31734
Noc4l	2.77253	0.502854	0.32636	0.0735912	0.11416	0	0.2122
Ankib1	2.77208	0.801843	0.456904	0.117384	0.162472	0	0.294432
Brd7	2.77184	2.20075	0.856904	0.322229	0.332929	0	0.523975
Ykt6	2.77044	0.646202	0.394979	0.0947069	0.182585	0	0.212394
Actr3	2.76888	0.635914	0.3841	0.0933	0.174146	0	0.209954
Cdk12	2.76882	1.55919	0.712134	0.22877	0.30468	0	0.407454
Smc1a	2.76871	0.583904	0.354812	0.0856793	0.15939	0	0.195422
Abcd3	2.7686	0.399206	0.257741	0.0585822	0.03679	3.16634e-186	0.220951
Syap1	2.76776	1.28896	0.644351	0.189261	0.262331	0	0.382021
Hmgb2l1	2.76419	1.62561	0.683682	0.239284	0.175965	0	0.507717
Pgd	2.76293	0.480674	0.317155	0.0708153	0.129725	0	0.18743
Mrps12	2.7625	1.48395	0.687866	0.218688	0.272943	0	0.414923
Eif2b3	2.76159	0.980876	0.538912	0.144641	0.214979	0	0.323933
Nars	2.76084	0.956149	0.523013	0.141068	0.198757	0	0.324256
Parp12	2.7581	0.74159	0.417573	0.109621	0.180867	0	0.236706
Cited1	2.75744	1.58657	0.702092	0.234632	0.0816657	0	0.620426
Sec22b	2.75692	0.32149	0.223431	0.0475612	0.0827269	6.32265e-215	0.140704
Pip5k1a	2.75682	0.440837	0.280335	0.0652217	0.117445	1.15065e-307	0.16289
Grpel2	2.75608	0.565036	0.358159	0.0836397	0.180362	0	0.177797
Blvra	2.75563	0.306914	0.2159	0.0454455	0.106024	3.50986e-273	0.109876
LOC102551095	2.75455	0.329274	0.220921	0.0487926	0.109612	9.54374e-274	0.111309
Dtymk	2.75449	0.665009	0.400837	0.0985474	0.162573	0	0.238264
Api5	2.75422	1.14074	0.603347	0.169076	0.235799	0	0.367548
Alyref	2.75147	2.22743	0.844351	0.330772	0.304831	0	0.53952
Kat6a	2.751	1.0851	0.567364	0.161189	0.220083	0	0.347281
Ube2e1	2.75056	1.17688	0.598326	0.174876	0.169648	0	0.428678
Hacd2	2.749	1.23024	0.610042	0.183002	0.18966	0	0.420381
Cox14	2.74813	1.75683	0.756485	0.261493	0.209622	0	0.546863
Bfar	2.74735	0.427981	0.27364	0.0637367	0.132757	0	0.140883
Nfyc	2.7472	0.861058	0.482008	0.128246	0.177683	0	0.304325
Leprot	2.74711	0.66852	0.393305	0.0995756	0.0511421	9.27464e-277	0.342163
Tmem199	2.74692	0.921583	0.523013	0.137286	0.167677	0	0.355335
Rock1	2.74662	2.10555	0.830126	0.313724	0.346422	0	0.483703
Fbxo18	2.74396	0.997263	0.550628	0.148866	0.215888	0	0.334739
Cic	2.74028	0.552482	0.353975	0.0826824	0.129725	0	0.22425
Mybbp1a	2.74022	0.570519	0.352301	0.0853852	0.134273	0	0.218028
Fkbp3	2.73934	2.76753	0.936402	0.414449	0.327117	0	0.609284
Mynn	2.73865	0.798774	0.453556	0.119676	0.200374	0	0.253183
Cmip	2.73574	0.411924	0.272803	0.061841	0.124672	0	0.148132
C1galt1	2.7304	0.524043	0.331381	0.0789651	0.17263	0	0.158751
Edc3	2.72975	0.492562	0.318828	0.0742547	0.153679	0	0.165149
Ndufa4	2.72917	2.39454	0.87364	0.361128	0.224176	0	0.649464
Drg1	2.72568	1.1312	0.605858	0.171013	0.223772	0	0.382086
Ilkap	2.72456	0.631325	0.359833	0.0955168	0.097079	0	0.262754
Raly	2.72126	2.38708	0.870293	0.361982	0.379725	0	0.490568
Rpl10	2.72063	1.23791	0.570711	0.187802	0.195472	0	0.375239
Ddx27	2.7191	1.6994	0.715481	0.258087	0.285729	0	0.429752
Pwp1	2.71738	0.653058	0.393305	0.0992976	0.198656	0	0.19465
Cyb561	2.71735	0.495694	0.301255	0.0753719	0.122903	0	0.178352
R3hdm2	2.71483	1.01895	0.541423	0.155205	0.228623	0	0.312799
Alg5	2.71258	0.31543	0.210879	0.0481209	0.085658	1.70737e-214	0.125221
Ptk2	2.71232	1.15456	0.59749	0.176167	0.265211	0	0.332278
Ep400	2.71028	1.44063	0.684519	0.22013	0.298969	0	0.38555
Rce1	2.70977	0.693173	0.412552	0.105954	0.19431	0	0.218243
Rtcb	2.70948	1.03917	0.556485	0.158874	0.211037	0	0.345448
Anapc1	2.70831	0.349087	0.245188	0.0534136	0.101071	1.75512e-249	0.144117
Herc2	2.7074	0.843239	0.482008	0.129105	0.210835	0	0.271174
Baz2a	2.70705	0.489245	0.308787	0.0749241	0.155043	0	0.153743
Mrpl10	2.70654	0.623615	0.382427	0.0955357	0.181827	0	0.200599
Ctdspl	2.70387	0.448939	0.276987	0.0689035	0.0380028	7.0158e-192	0.238985
Nr1h2	2.70386	0.733347	0.424268	0.112555	0.179907	0	0.244361
Cnot9	2.70268	0.551565	0.349791	0.0847244	0.154083	0	0.195708
Neo1	2.70216	0.390964	0.257741	0.0600765	0.0589246	2.68755e-187	0.198816
Rlf	2.70052	0.499922	0.325523	0.0769069	0.147968	0	0.177555
Vamp3	2.69981	1.26228	0.637657	0.194282	0.262381	0	0.375276
Phf12	2.69903	0.520284	0.323849	0.0801221	0.131949	0	0.191901
Snx12	2.69739	0.447182	0.296234	0.0689428	0.106277	0	0.189958
Fbxo9	2.69717	1.09651	0.579916	0.169077	0.157469	0	0.422447
Ssr2	2.6961	2.8955	0.935565	0.446804	0.347433	0	0.588132
Bub1b	2.69145	0.573037	0.351464	0.0887105	0.144583	0	0.206882
Eif4enif1	2.69085	1.05223	0.571548	0.162962	0.280726	0	0.290822
RGD1308601	2.6895	0.315459	0.211715	0.0489015	0.0863149	4.00836e-208	0.125401
Stx16	2.68934	0.742512	0.39749	0.115115	0.172883	0	0.224607
Fktn	2.68892	0.451946	0.288703	0.0700874	0.129573	0	0.159129
Ddx39b	2.68752	1.43074	0.690377	0.222093	0.26789	0	0.422487
Med13l	2.68622	0.579642	0.353138	0.0900592	0.153022	0	0.200116
Nbeal1	2.68585	1.2558	0.620921	0.195164	0.276228	0	0.344692
Tp53	2.6854	0.529375	0.324686	0.0822959	0.091318	4.3771e-253	0.233368
Exosc4	2.68405	0.473248	0.31046	0.0736392	0.10284	1.73939e-305	0.20762
Tubb5	2.68304	0.913033	0.450209	0.142171	0.0593794	1.26439e-307	0.39083
Blmh	2.68262	0.554165	0.340586	0.0863156	0.115929	7.69646e-308	0.224657
Ptpra	2.68235	0.528414	0.312971	0.0823203	0.146099	0	0.166872
Uhrf1bp1	2.68202	0.36118	0.248536	0.0562801	0.114463	4.7094e-271	0.134072
Hbp1	2.68145	0.391754	0.250209	0.0610683	0.103093	1.2632e-249	0.147116
Capn7	2.68134	0.56768	0.350628	0.0884996	0.173641	0	0.176987
RGD1566359	2.67991	0.612289	0.369038	0.0955481	0.157216	0	0.211821
Uri1	2.67936	1.69705	0.761506	0.264927	0.301344	0	0.460162
Emg1	2.67838	0.667408	0.405858	0.10426	0.196735	0	0.209122
Lsg1	2.67805	0.376103	0.253556	0.0587668	0.109612	3.69524e-267	0.143945
Ctsb	2.67616	0.518834	0.323013	0.0811753	0.0395694	9.25942e-196	0.283443
Evi5	2.67591	0.720887	0.405858	0.112807	0.109258	0	0.2966
Sft2d1	2.67433	0.736094	0.441841	0.115313	0.115373	0	0.326468
Pgm1	2.67296	0.306479	0.220084	0.0480572	0.100819	1.04803e-233	0.119265
Rab3gap2	2.67233	0.365242	0.244351	0.0572965	0.117698	1.04375e-257	0.126654
RGD1310081	2.67138	0.563078	0.358159	0.0883903	0.173742	0	0.184417
Ahsa1	2.66838	1.03977	0.555649	0.163559	0.247372	0	0.308276
Cramp1	2.66837	0.682416	0.396653	0.107347	0.177026	0	0.219626
Acbd3	2.6674	1.48748	0.722176	0.234145	0.328027	0	0.394149
Smarca5	2.66645	2.8611	0.925523	0.450664	0.404639	0	0.520884
Tnrc6a	2.66583	0.593043	0.358159	0.0934527	0.125126	0	0.233033
Rfx7	2.66534	0.435885	0.280335	0.068711	0.11977	1.72106e-285	0.160565
Ppp1r8	2.66454	0.461879	0.293724	0.0728489	0.140489	0	0.153235
Tmem70	2.66378	0.395311	0.249372	0.0623824	0.0997574	2.7037e-260	0.149615
Fv1	2.66363	0.680282	0.415063	0.107363	0.153073	0	0.26199
Nelfa	2.6626	0.490473	0.312971	0.0774627	0.129877	0	0.183094
Zdbf2	2.66074	1.41753	0.668619	0.224166	0.269052	0	0.399567
Arfip1	2.65922	0.630224	0.369038	0.0997673	0.14342	0	0.225617
Lmo4	2.65839	0.327584	0.219247	0.0518881	0.0327977	4.06267e-139	0.186449
N4bp1	2.65834	0.713042	0.41841	0.112947	0.174601	0	0.243809
Rif1	2.65813	2.00681	0.814226	0.317928	0.218971	0	0.595255
RGD1307929	2.65583	0.292656	0.210042	0.0464378	0.0734283	1.79321e-176	0.136614
LOC688637	2.65556	0.549811	0.342259	0.0872588	0.16793	0	0.174329
Sike1	2.65452	0.463498	0.299582	0.0736137	0.167627	0	0.131955
C1qbp	2.65311	0.879748	0.477824	0.139859	0.146048	0	0.331776
Rack1	2.65012	2.6202	0.888703	0.417416	0.23393	0	0.654773
Nle1	2.64996	0.330025	0.233473	0.0525812	0.118253	1.21821e-277	0.115219
Myl12b	2.6499	1.18796	0.589121	0.18928	0.238175	0	0.350947
Zfp644	2.64923	0.817463	0.470293	0.130307	0.181221	0	0.289072
Tulp4	2.64882	0.585311	0.356485	0.0933283	0.132151	0	0.224335
Spata5	2.64718	1.8024	0.769038	0.287721	0.320598	0	0.448439
Qdpr	2.64558	0.579125	0.352301	0.0925493	0.0961189	2.09179e-305	0.256182
Ppig	2.64349	2.53396	0.897071	0.405538	0.32267	0	0.574401
Hsd17b12	2.63985	0.550179	0.335565	0.0882735	0.139984	0	0.195581
Mef2a	2.63738	0.81181	0.475314	0.130474	0.178694	0	0.29662
Abl2	2.63698	0.543175	0.345607	0.0873233	0.153426	0	0.19218
Akr7a2	2.635	0.872928	0.482845	0.140528	0.106327	0	0.376518
Acsl3	2.62797	0.963357	0.523013	0.155843	0.155498	0	0.367514
Hyou1	2.62609	0.712828	0.41841	0.115466	0.163988	0	0.254422
Dnajc19	2.62491	0.917315	0.498745	0.14871	0.15474	0	0.344005
Grsf1	2.6241	0.318449	0.207531	0.0516544	0.0832323	1.51785e-187	0.124299
LOC100360843	2.62289	0.672569	0.401674	0.109186	0.211896	0	0.189778
Drosha	2.62263	0.856588	0.477824	0.139086	0.233222	0	0.244602
Uba3	2.62203	0.412468	0.282008	0.0670007	0.114008	3.82707e-270	0.168
Tmx3	2.62047	0.46494	0.28954	0.075606	0.166768	0	0.122772
Crot	2.61995	0.519853	0.334728	0.084566	0.14721	0	0.187518
Brpf1	2.61988	0.521519	0.32636	0.0848414	0.154235	0	0.172125
Btbd7	2.61853	1.03505	0.555649	0.168542	0.231656	0	0.323993
S100pbp	2.61749	1.10733	0.589121	0.180441	0.263544	0	0.325578
U2surp	2.61544	1.71659	0.758159	0.280119	0.281989	0	0.47617
LOC100910732	2.61513	0.746212	0.442678	0.121795	0.170608	0	0.272069
Pabpc4	2.61459	0.774177	0.442678	0.126407	0.0572569	1.19543e-270	0.385421
Zcchc10	2.61382	0.359778	0.230126	0.0587756	0.119466	2.28934e-268	0.110659
Sp2	2.61356	0.31241	0.217573	0.0510463	0.113099	2.12345e-235	0.104474
Xpo1	2.61338	0.930371	0.499582	0.152037	0.255104	0	0.244477
Vps37a	2.61321	0.553244	0.348954	0.0904195	0.127502	0	0.221452
Herc1	2.61295	1.43919	0.678661	0.235256	0.327875	0	0.350786
Adipor2	2.61282	1.23708	0.633473	0.202236	0.245452	0	0.388021
Jun	2.61268	0.542083	0.295397	0.0886279	0.115423	1.14268e-248	0.179974
Stub1	2.61161	1.70865	0.742259	0.279564	0.303315	0	0.438944
Cks1b	2.60961	1.22223	0.608368	0.200255	0.291692	0	0.316676
Polr2g	2.60813	0.789794	0.446025	0.129535	0.166869	0	0.279156
Noc2l	2.60729	0.93124	0.512971	0.152823	0.25283	0	0.260141
Taf11	2.60672	0.739209	0.442678	0.121357	0.199666	0	0.243011
Uxs1	2.60546	0.65933	0.400837	0.108338	0.197342	0	0.203495
Eef1e1	2.60485	0.591723	0.371548	0.0972705	0.183596	0	0.187952
LOC299312	2.59911	0.296544	0.215063	0.0489417	0.10946	1.14129e-244	0.105602
Snrpe	2.59826	3.39817	0.970711	0.561163	0.428088	0	0.542624
Glod4	2.5977	1.08438	0.579916	0.179141	0.184	0	0.395916
Mrpl42	2.5953	1.10932	0.549791	0.183568	0.288811	0	0.260979
Timm8a1	2.59518	0.679691	0.349791	0.112482	0.10375	3.85417e-267	0.246041
Kdsr	2.59411	0.664804	0.398326	0.1101	0.18112	0	0.217206
Eif2ak1	2.59333	0.732847	0.439331	0.121435	0.207702	0	0.231629
Ranbp2	2.59252	1.43082	0.680335	0.237224	0.3066	0	0.373735
Luc7l2	2.5901	2.29415	0.884519	0.380999	0.333738	0	0.550781
Mum1l1	2.58683	0.519264	0.315481	0.0864318	0.0402769	9.37709e-176	0.275204
LOC688869	2.58513	2.07924	0.753975	0.346499	0.357287	0	0.396688
Prmt5	2.5844	0.817059	0.469456	0.13623	0.165504	0	0.303952
Pes1	2.58296	1.03254	0.558159	0.172329	0.251162	0	0.306997
MGC116197	2.58189	1.64447	0.706276	0.274662	0.311451	0	0.394825
Ppp2r1a	2.58174	0.474418	0.302929	0.0792465	0.11133	5.02446e-249	0.191599
Mocs2	2.58108	0.307826	0.213389	0.0514428	0.0924298	1.76044e-176	0.120959
Hnrnph2	2.57992	0.614965	0.375732	0.102853	0.183697	0	0.192035
2020-09-07	2.57689	1.41311	0.677824	0.236839	0.320245	0	0.35758
Abt1	2.57563	0.650026	0.391632	0.109041	0.196988	0	0.194644
Tusc2	2.5735	1.27578	0.65272	0.214327	0.278098	0	0.374622
Lsm14b	2.57306	0.805772	0.463598	0.135408	0.206236	0	0.257362
Myo9a	2.57303	0.823679	0.448536	0.13842	0.219022	0	0.229514
Prkar2b	2.5718	0.582883	0.359833	0.0980374	0.158631	0	0.201201
Ktn1	2.57041	0.955718	0.493724	0.160902	0.23585	0	0.257874
Hccs	2.56965	0.850305	0.486192	0.14323	0.230038	0	0.256154
RGD1563348	2.56952	2.42057	0.835146	0.40777	0.395947	0	0.439199
Mpc1	2.56943	1.89391	0.805858	0.319069	0.315949	0	0.489909
Gin1	2.56941	0.655546	0.4	0.110442	0.16131	0	0.23869
Mtor	2.56886	0.56373	0.351464	0.0950096	0.185011	0	0.166453
Hmgb2	2.56765	3.0237	0.915481	0.510034	0.279058	0	0.636423
Ankrd10	2.56655	0.680763	0.410879	0.114918	0.18774	0	0.223139
Zfp281	2.56583	0.452384	0.293724	0.076404	0.158076	0	0.135648
Myef2	2.56452	1.20902	0.591632	0.204379	0.188043	0	0.403589
Smu1	2.56373	1.20105	0.628452	0.203142	0.251567	0	0.376885
Peo1	2.56357	0.662032	0.392469	0.111987	0.203861	0	0.188608
Bend4	2.56283	1.01244	0.52887	0.171348	0.206287	0	0.322584
Ctc1	2.56271	0.513466	0.332218	0.0869078	0.185769	0	0.146448
Med20	2.56201	0.424081	0.279498	0.0718135	0.145138	2.39673e-289	0.134359
Pradc1	2.56083	0.452351	0.296234	0.0766635	0.168789	0	0.127445
RGD1307100	2.56081	0.856665	0.477824	0.145188	0.173085	0	0.30474
Dapk3	2.56027	1.49432	0.672803	0.253353	0.34152	0	0.331283
Rpl35	2.55925	4.78198	1	0.811326	0.452496	0	0.547504
Setd2	2.55895	0.600451	0.364017	0.101896	0.13776	0	0.226256
Rrm1	2.55726	0.792281	0.456067	0.134607	0.201334	0	0.254733
Idh3g	2.55724	0.576774	0.355649	0.0979938	0.173641	0	0.182008
Siva1	2.5572	2.95147	0.935565	0.501471	0.381191	0	0.554374
Nthl1	2.55617	0.863412	0.496234	0.146802	0.23777	0	0.258464
Ccdc12	2.55565	0.871471	0.496234	0.148227	0.189964	0	0.306271
Ipo9	2.55547	0.595575	0.367364	0.101313	0.18395	0	0.183414
Ptov1	2.55432	1.98824	0.7841	0.338488	0.397564	0	0.386536
Mrpl3	2.55416	1.35407	0.687029	0.23055	0.26607	0	0.420959
Trmt6	2.55359	0.896638	0.502092	0.152725	0.235547	0	0.266545
Polr2f	2.54863	2.12827	0.832636	0.363757	0.384374	0	0.448262
Rbm34	2.54705	0.41016	0.270293	0.0701803	0.158581	0	0.111712
Rbm33	2.54591	0.588885	0.36569	0.100841	0.187184	0	0.178506
Ndufa3	2.54442	1.16303	0.594142	0.199364	0.289822	0	0.30432
Rab7a	2.54107	1.10255	0.592469	0.189435	0.229937	0	0.362531
Dag1	2.54045	0.430584	0.282845	0.0740125	0.106529	2.5762e-221	0.176316
Atp13a1	2.5398	0.309538	0.2159	0.05323	0.115019	1.24157e-212	0.10088
Gapdh	2.53509	2.24898	0.795816	0.388014	0.149333	0	0.646483
RGD1559904	2.53474	0.447342	0.284519	0.077198	0.133869	7.60391e-269	0.15065
Tex14	2.53438	1.18267	0.601674	0.204146	0.279311	0	0.322363
Abhd17c	2.53385	0.637762	0.390795	0.110127	0.1651	0	0.225695
RGD1562218	2.53312	0.443076	0.287866	0.0765481	0.137305	7.0148e-279	0.150561
Arcn1	2.53232	1.10428	0.584937	0.190886	0.280524	0	0.304414
Cdca7	2.53095	0.583667	0.348954	0.100989	0.208611	0	0.140343
Zswim6	2.52985	0.556376	0.34728	0.0963406	0.149333	2.68159e-308	0.197947
Phb2	2.52961	1.5038	0.69205	0.260435	0.297958	0	0.394092
Pms2	2.52847	0.396514	0.261925	0.0687249	0.159945	2.43405e-308	0.101979
Msl2	2.52765	0.41669	0.267782	0.0722629	0.1226	2.223e-242	0.145183
Rraga	2.52747	0.798527	0.459414	0.138499	0.228371	0	0.231043
Fanci	2.52718	0.357341	0.237657	0.0619908	0.106428	2.59843e-197	0.131229
Eea1	2.52287	0.896925	0.491213	0.156062	0.246109	0	0.245105
Auh	2.52196	0.348908	0.244351	0.0607472	0.117192	1.15618e-215	0.127159
Aldh9a1	2.52068	0.959856	0.54477	0.167266	0.147362	0	0.397408
Me2	2.51986	0.788726	0.439331	0.137522	0.244188	0	0.195142
Tcea1	2.51864	2.00599	0.814226	0.35006	0.36608	0	0.448145
Wbp4	2.51847	1.31642	0.651883	0.229753	0.275066	0	0.376817
Scap	2.51809	0.423773	0.284519	0.0739799	0.120174	8.26854e-230	0.164345
Urod	2.51743	0.548653	0.348954	0.0958246	0.10471	3.0832e-242	0.244244
Pitpnb	2.51546	0.338518	0.235146	0.0592041	0.132151	5.50721e-240	0.102996
Mettl10	2.51521	0.802818	0.467782	0.140431	0.219325	0	0.248458
Nelfb	2.51422	0.490537	0.322176	0.0858653	0.165757	1.81974e-296	0.156419
Rnd2	2.5136	0.512604	0.309623	0.0897662	0.0595816	5.13192e-182	0.250042
Naa16	2.51101	0.756981	0.45523	0.132799	0.244492	0	0.210739
Gnl3	2.51025	1.06244	0.567364	0.186485	0.265767	0	0.301597
Usp24	2.50983	0.561022	0.332218	0.0985018	0.131797	4.05324e-286	0.200421
Map3k3	2.50947	0.422137	0.276987	0.0741356	0.143016	6.2547e-279	0.133971
Rars	2.50616	0.693799	0.405858	0.122125	0.213159	0	0.192698
Zcchc14	2.50557	0.336828	0.243515	0.059314	0.109157	3.67259e-187	0.134358
Snrpb	2.50527	1.26674	0.600837	0.223113	0.194765	0	0.406072
Snx5	2.50287	1.10377	0.577406	0.194733	0.264807	0	0.312599
Tmem206	2.50286	0.766237	0.449372	0.135184	0.0715585	3.34452e-217	0.377814
Trappc2l	2.5013	1.05995	0.558996	0.187206	0.180412	0	0.378583
Ecsit	2.49732	0.467226	0.299582	0.0827481	0.159491	0	0.140091
Aatf	2.49523	1.19884	0.60251	0.212628	0.318678	0	0.283832
Kdm7a	2.49416	0.878377	0.491213	0.155906	0.222812	0	0.268402
Zfpm1	2.4936	0.307157	0.208368	0.0545397	0.0502325	1.17754e-121	0.158136
Atp6v0b	2.49094	1.35469	0.646025	0.240987	0.134273	0	0.511752
Cenpe	2.48833	1.03349	0.538912	0.18418	0.261118	0	0.277794
Paip2b	2.48814	0.546651	0.336402	0.0974328	0.153982	5.18053e-304	0.182419
Scamp3	2.48704	0.362505	0.241004	0.0646606	0.105923	7.40743e-196	0.135081
Dpm2	2.48628	0.696595	0.412552	0.124318	0.186224	0	0.226328
Oat	2.48624	0.47996	0.309623	0.0856591	0.063776	6.02132e-174	0.245847
Lap3	2.48564	1.30593	0.649372	0.233167	0.297857	0	0.351515
Ctsl	2.48546	1.29693	0.653556	0.231588	0.0924803	3.51225e-305	0.561076
Smarcad1	2.48461	0.418492	0.269456	0.0747728	0.115828	6.09035e-222	0.153628
Ckap2	2.48424	0.399412	0.271967	0.0713826	0.133212	2.41494e-285	0.138754
Zfp326	2.48273	0.696693	0.400837	0.124642	0.169042	0	0.231795
Ninl	2.48269	0.431249	0.278661	0.0771549	0.103244	2.90224e-191	0.175417
Apopt1	2.48249	0.970404	0.533054	0.17364	0.214069	0	0.318985
Smn1	2.4815	1.29868	0.651046	0.232539	0.321154	0	0.329892
Bpnt1	2.48109	0.881489	0.494561	0.157882	0.101122	0	0.393439
Setd3	2.47989	1.38211	0.681172	0.247754	0.310845	0	0.370327
Mtmr14	2.47803	0.533749	0.338912	0.0958019	0.180918	0	0.157994
LOC102547412	2.4763	0.550168	0.334728	0.0988676	0.203709	0	0.131019
Fam96a	2.47358	0.619311	0.371548	0.111503	0.140186	0	0.231362
Fkbp6	2.47352	2.91438	0.937238	0.524737	0.348393	0	0.588846
Khdrbs1	2.47206	1.27358	0.628452	0.229543	0.256064	0	0.372388
Cfl2	2.47148	1.4849	0.712134	0.267738	0.33116	0	0.380974
Gabarapl2	2.47078	0.654607	0.395816	0.118086	0.133667	1.29068e-303	0.262149
Gng10	2.46752	0.432834	0.280335	0.0782569	0.0626642	4.61882e-154	0.21767
Ttc4	2.46551	0.350433	0.23682	0.0634472	0.122953	2.74672e-225	0.113867
LOC679894	2.46302	1.91191	0.810042	0.346757	0.397716	0	0.412326
Sel1l	2.46298	0.374801	0.246025	0.0679783	0.131494	1.03491e-219	0.114531
Gcsh	2.46233	0.441239	0.292887	0.0800644	0.0880332	4.07956e-182	0.204854
Cdk4	2.4616	1.08045	0.579079	0.196151	0.239337	0	0.339743
Cdc42se2	2.46109	0.734632	0.43682	0.133416	0.099909	1.3951e-263	0.336911
Rere	2.46002	0.707257	0.419247	0.12854	0.220032	0	0.199215
Yrdc	2.45889	1.0138	0.552301	0.184397	0.238731	0	0.313571
Iws1	2.45804	1.62125	0.742259	0.295058	0.348696	0	0.393563
Gtpbp4	2.4566	0.429766	0.282008	0.0782928	0.154791	0	0.127218
Erlin1	2.45571	0.758244	0.445188	0.138218	0.233626	0	0.211562
Nsfl1c	2.45403	1.35806	0.669456	0.247846	0.293966	0	0.37549
Urm1	2.45339	0.367514	0.251883	0.0671012	0.14721	9.52689e-252	0.104672
Yes1	2.45307	0.652978	0.378243	0.119248	0.188599	0	0.189644
Csnk1g3	2.453	0.501191	0.308787	0.0915331	0.163685	2.59886e-283	0.145102
Insig1	2.45237	0.948188	0.484519	0.173244	0.235597	0	0.248921
Rev3l	2.45099	0.661156	0.376569	0.120916	0.222761	0	0.153808
Vcp	2.45021	2.80108	0.933054	0.512554	0.390843	0	0.542211
LOC103693330	2.44921	0.425484	0.263598	0.0779105	0.141854	1.26318e-228	0.121745
Ipo11	2.44854	0.413657	0.276151	0.0757802	0.145644	3.21883e-277	0.130507
Helz	2.44559	0.612402	0.377406	0.11242	0.117243	1.9594e-243	0.260163
Lrrc47	2.44557	0.82521	0.478661	0.151487	0.226551	0	0.25211
Kmt2e	2.44436	1.15732	0.607531	0.212631	0.262179	0	0.345352
Lcmt1	2.44304	0.93956	0.52887	0.172781	0.268395	0	0.260475
Glb1	2.44271	0.434936	0.28954	0.0800011	0.187184	0	0.102356
Vrk1	2.44229	0.795069	0.464435	0.146286	0.214979	0	0.249456
H2afv	2.44098	2.3777	0.879498	0.437873	0.391904	0	0.487594
Mad2l1	2.44081	0.420756	0.283682	0.0774949	0.168941	0	0.114741
Farsb	2.4408	0.673436	0.41841	0.124035	0.231656	0	0.186754
Elp2	2.43816	0.656327	0.405858	0.121105	0.193754	0	0.212104
Wiz	2.4368	0.554258	0.354812	0.102367	0.208561	0	0.146251
Hsp90ab1	2.43592	5.05778	0.991632	0.934706	0.529058	0	0.462574
Mapre1	2.43459	2.02827	0.820921	0.375182	0.342177	0	0.478743
Fam49b	2.4345	1.58692	0.751464	0.293561	0.369365	0	0.382099
Gatad2b	2.43402	0.744578	0.442678	0.137783	0.232767	0	0.20991
Pik3ca	2.43198	0.36044	0.225941	0.0667936	0.107742	1.34856e-196	0.118199
Ppib	2.43116	1.68939	0.748954	0.313242	0.288963	0	0.459991
Tra2a	2.43065	1.20765	0.622594	0.223997	0.288256	0	0.334339
Ap1s2	2.42718	0.565899	0.313808	0.105217	0.153831	1.78345e-271	0.159977
Ahcy	2.42707	0.80999	0.468619	0.150612	0.229381	0	0.239238
LOC100360087	2.42687	0.394756	0.260251	0.0734121	0.0826764	9.60402e-157	0.177575
Ppp4r3b	2.4254	1.13791	0.578243	0.211831	0.272792	0	0.305451
Npat	2.42502	0.921768	0.509623	0.171639	0.266222	0	0.243401
Vapb	2.42427	0.729476	0.430126	0.135904	0.225844	0	0.204282
Aig1	2.42417	0.838692	0.464435	0.156263	0.218415	0	0.24602
Mapk8	2.42179	0.628258	0.384937	0.117249	0.217809	0	0.167128
Tmem123	2.42051	0.671077	0.413389	0.125351	0.127552	3.60818e-266	0.285837
Nup205	2.42034	0.373726	0.25272	0.0698163	0.142965	9.7082e-249	0.109754
Mdh1	2.42015	0.552583	0.339749	0.103243	0.0910148	2.68369e-195	0.248734
Sumo3	2.41982	0.455275	0.297908	0.0850816	0.11694	5.02925e-214	0.180968
Luc7l	2.41956	1.21078	0.630126	0.226311	0.321003	0	0.309123
Shmt1	2.41943	0.392638	0.263598	0.073396	0.125581	1.20399e-250	0.138017
Top2a	2.41907	1.22652	0.539749	0.22933	0.264959	0	0.27479
Slc37a4	2.41884	0.383394	0.254393	0.0716971	0.0941985	1.64938e-179	0.160195
Fancl	2.41798	0.37332	0.241841	0.0698547	0.136598	1.67012e-237	0.105243
Ccdc90b	2.41768	0.783772	0.446862	0.146688	0.241156	0	0.205706
Hsf2bp	2.41697	0.621179	0.36569	0.116315	0.201991	0	0.163699
Stk31	2.41515	1.93128	0.786611	0.362086	0.312563	0	0.474048
Dhx15	2.41493	0.912211	0.506276	0.171052	0.271983	0	0.234293
Prkcsh	2.41412	1.22277	0.637657	0.229414	0.316353	0	0.321304
Selt	2.41276	0.574362	0.355649	0.107863	0.139377	1.20002e-290	0.216271
Polr2a	2.41237	0.905778	0.513808	0.170148	0.258692	0	0.255115
Ppp5c	2.40936	1.05032	0.572385	0.197713	0.240095	0	0.33229
LOC691807	2.40936	0.661809	0.410042	0.124579	0.160653	0	0.249389
Snrnp25	2.4078	1.20094	0.588285	0.226309	0.308369	0	0.279916
Cfdp1	2.40636	1.74439	0.764017	0.329047	0.315343	0	0.448674
Fbxo21	2.40369	0.387706	0.246862	0.0732689	0.05094	2.66734e-135	0.195922
Ppp6r3	2.40289	0.489845	0.315481	0.0926225	0.167778	1.02478e-271	0.147703
Ube2e2	2.40255	0.890567	0.501255	0.168433	0.116636	0	0.384619
Mtfr2	2.40195	0.577048	0.359833	0.109183	0.157823	9.50362e-277	0.20201
Strbp	2.39936	1.74247	0.776569	0.330283	0.322872	0	0.453697
Cenpf	2.3973	2.59061	0.810042	0.491749	0.390338	0	0.419704
Hnrnpk	2.39595	1.86908	0.812552	0.355121	0.335961	0	0.476591
Mrpl2	2.39475	0.488219	0.320502	0.0928377	0.115676	1.20648e-240	0.204826
Naa15	2.39439	1.12031	0.575732	0.213086	0.276279	0	0.299454
Aip	2.39368	0.567242	0.353975	0.107944	0.218769	0	0.135206
Bex4	2.39355	1.03417	0.554812	0.196818	0.0738326	3.85572e-266	0.480979
Fam21c	2.39258	0.964612	0.524686	0.183702	0.274914	0	0.249772
Sumo2	2.39235	3.63504	0.986611	0.692374	0.421619	0	0.564992
Klhl8	2.39071	0.713584	0.423431	0.136073	0.216798	0	0.206633
LOC100912115	2.39034	0.997853	0.521339	0.190327	0.227259	0	0.29408
Tomm34	2.3899	0.770468	0.457741	0.147002	0.190065	0	0.267676
Cltc	2.38972	1.14894	0.594979	0.21924	0.260259	0	0.33472
Mterf4	2.38914	0.737925	0.437657	0.140867	0.214473	0	0.223183
Parp2	2.38808	0.82452	0.475314	0.157513	0.161967	0	0.313347
RGD1311595	2.38755	1.08517	0.574895	0.207384	0.226501	0	0.348394
Sgo2	2.38529	1.10949	0.564854	0.212363	0.202244	0	0.36261
Psma5	2.38501	1.80117	0.776569	0.344822	0.334748	0	0.441821
Zc3h6	2.38394	0.609901	0.371548	0.116848	0.190267	0	0.181281
Taf15	2.38376	0.643144	0.393305	0.123232	0.228068	0	0.165238
Fance	2.38324	0.839108	0.487029	0.160839	0.276733	0	0.210296
LOC681410	2.38212	1.39054	0.669456	0.266743	0.233626	0	0.43583
Acd	2.382	0.502636	0.31046	0.0964275	0.175662	2.41548e-288	0.134798
Pcmtd1	2.38072	0.372549	0.235983	0.0715344	0.0404285	2.58889e-121	0.195555
Dek	2.37623	2.4181	0.882008	0.465757	0.372953	0	0.509055
Scyl1	2.37575	0.698641	0.420084	0.134611	0.248838	0	0.171246
Phb	2.37452	1.81507	0.740586	0.350019	0.309885	0	0.430701
Nubp1	2.37381	0.768044	0.446025	0.148183	0.263341	0	0.182684
Snupn	2.37221	0.452835	0.301255	0.0874647	0.184708	0	0.116547
Setx	2.37166	1.90823	0.788285	0.368715	0.264554	0	0.52373
Asz1	2.37113	0.637092	0.373222	0.123146	0.206944	0	0.166278
Paip1	2.36843	1.22328	0.617573	0.236895	0.197544	0	0.420029
Unc119	2.36644	1.25121	0.611715	0.24264	0.117849	0	0.493866
Lcorl	2.36621	0.959798	0.517992	0.186158	0.195421	0	0.32257
Ccdc47	2.3661	0.631593	0.373222	0.12251	0.182484	0	0.190737
Ccdc112	2.36536	0.947439	0.523013	0.183868	0.236103	0	0.28691
Tmem55b	2.36359	0.591438	0.359833	0.114921	0.162472	5.82403e-293	0.19736
Akap17a	2.36311	0.963249	0.519665	0.187228	0.285628	0	0.234038
Prcc	2.36269	0.485442	0.312971	0.0943837	0.175005	1.61229e-288	0.137966
Rb1	2.35994	0.28672	0.201674	0.0558528	0.0979381	1.69465e-140	0.103735
Whsc1l1	2.35739	0.880714	0.497071	0.171866	0.299879	0	0.197192
Acat1	2.35727	0.460344	0.296234	0.0898406	0.150546	4.63298e-241	0.145689
Ddx18	2.35534	0.637811	0.384937	0.124641	0.208359	0	0.176579
Mrps6	2.35322	1.23583	0.623431	0.241862	0.288811	0	0.33462
Rnf113a2	2.35177	0.448483	0.299582	0.0878606	0.162876	2.17649e-277	0.136705
Fam114a2	2.35115	0.430164	0.283682	0.0843075	0.141702	7.97312e-250	0.14198
Rnf2	2.35051	1.44139	0.697071	0.282624	0.329341	0	0.36773
Inip	2.34816	0.420739	0.282008	0.0826317	0.134829	8.19638e-224	0.147179
Mapk1	2.3463	1.03385	0.564017	0.203308	0.308621	0	0.255395
Cops8	2.34626	1.09255	0.598326	0.214856	0.317465	0	0.280861
Ckap5	2.34328	1.15579	0.594142	0.227763	0.289165	0	0.304977
Arhgap12	2.34327	0.641271	0.3841	0.126371	0.162068	2.12965e-281	0.222032
Crebzf	2.34326	0.741405	0.432636	0.146105	0.237871	0	0.194765
Gpkow	2.34293	0.558107	0.353975	0.110009	0.198959	0	0.155016
Ola1	2.34255	1.64438	0.748954	0.324208	0.34061	0	0.408344
Thoc6	2.34171	0.470938	0.304603	0.0929049	0.189408	1.87522e-305	0.115195
Dync1h1	2.33982	1.20775	0.613389	0.238573	0.272893	0	0.340496
Med6	2.3395	0.997631	0.553138	0.197111	0.262887	0	0.290251
Rtn4	2.33862	1.31566	0.656067	0.260105	0.283252	0	0.372814
Tcerg1	2.3386	1.21792	0.620084	0.240785	0.295987	0	0.324096
Ino80	2.33664	0.561772	0.339749	0.111214	0.198353	0	0.141396
Ap2m1	2.3358	1.43924	0.696234	0.285093	0.270821	0	0.425414
Cacybp	2.32847	3.15014	0.956485	0.62718	0.427633	0	0.528852
Srek1	2.32793	0.665356	0.395816	0.132519	0.177077	0	0.218739
Cdc42	2.32788	2.77008	0.94477	0.551734	0.421063	0	0.523707
Med13	2.32765	0.543981	0.329707	0.108366	0.207297	0	0.12241
Tma16	2.32529	0.614494	0.38159	0.122613	0.176471	0	0.205119
Pnisr	2.32477	1.4876	0.687866	0.296933	0.303214	0	0.384652
Tfdp2	2.32218	0.387538	0.262762	0.0774938	0.159187	9.07746e-232	0.103574
LOC314140	2.32102	0.554686	0.353138	0.111007	0.218213	0	0.134925
Aida	2.32006	0.349095	0.231799	0.0699092	0.114868	1.37344e-164	0.116932
Srsf1	2.3152	1.74211	0.764854	0.350049	0.395998	0	0.368856
Morf4l2	2.31469	1.05893	0.571548	0.212852	0.244087	0	0.327461
Nmt2	2.31307	2.19082	0.853556	0.440862	0.286992	0	0.566564
Ncapg	2.31012	0.67167	0.39749	0.135438	0.258035	0	0.139454
Cdc40	2.30984	0.354879	0.23682	0.0715732	0.119012	1.79238e-163	0.117809
Mrpl14	2.30933	0.578935	0.351464	0.116802	0.165808	7.15312e-266	0.185657
Ate1	2.30739	0.849635	0.487029	0.171648	0.27734	0	0.209689
Kctd18	2.30637	0.673971	0.4159	0.136255	0.227865	0	0.188034
Pnrc2	2.30632	0.509764	0.321339	0.103062	0.128563	1.62742e-213	0.192776
Rbm4	2.30632	0.739157	0.430962	0.149439	0.269254	0	0.161708
Atraid	2.30601	0.8482	0.427615	0.171522	0.196281	0	0.231334
Nop16	2.30549	1.23878	0.607531	0.250594	0.235345	0	0.372187
Eif5a2	2.3051	0.667707	0.401674	0.135109	0.234486	0	0.167188
LOC100365921	2.30445	0.515595	0.336402	0.104376	0.172074	3.02583e-274	0.164328
Wdhd1	2.30268	0.72255	0.420921	0.146451	0.163988	0	0.256932
Hat1	2.29852	1.78884	0.785774	0.36362	0.343794	0	0.44198
Srrm1	2.29821	2.19329	0.861925	0.445928	0.348949	0	0.512976
Gnai3	2.29777	0.743456	0.437657	0.151202	0.257833	0	0.179824
Uvrag	2.29629	0.586245	0.358996	0.119351	0.227562	0	0.131434
Rnf17	2.29555	0.557804	0.338912	0.113619	0.136952	6.24239e-228	0.20196
Tubgcp2	2.29223	0.929579	0.515481	0.189782	0.306853	0	0.208629
Slc38a2	2.29144	0.300966	0.210879	0.061479	0.0886901	3.02772e-121	0.122189
Atp6v1b2	2.28827	0.717096	0.425941	0.146804	0.239792	0	0.18615
Nubp2	2.28722	0.525132	0.337238	0.107584	0.170811	2.20122e-268	0.166428
Nemf	2.28527	1.01228	0.54477	0.207666	0.285274	0	0.259496
Zc3h18	2.28339	0.9838	0.535565	0.202087	0.299474	0	0.23609
Dld	2.28234	1.28674	0.650209	0.264506	0.320447	0	0.329762
Ermp1	2.2815	0.469428	0.298745	0.0965536	0.18486	9.6384e-247	0.113885
Rps4x	2.28012	0.900863	0.410042	0.18547	0.0712048	4.10074e-201	0.338837
Ppp1cb	2.27991	0.8399	0.479498	0.172945	0.170507	0	0.308991
Fxr2	2.27695	0.860333	0.483682	0.177516	0.235446	0	0.248236
Nap1l4	2.27601	1.90465	0.817573	0.393249	0.349555	0	0.468018
Exosc9	2.27587	0.519393	0.32636	0.107249	0.186123	2.76605e-296	0.140237
Mrpl28	2.27563	1.67868	0.72887	0.346683	0.375278	0	0.353592
Dnajc1	2.27515	0.627489	0.370711	0.129633	0.208965	1.44248e-303	0.161746
Gas6	2.27505	0.888076	0.486192	0.183481	0.114716	1.01115e-226	0.371476
Sin3a	2.27481	1.36537	0.669456	0.282141	0.332323	0	0.337133
Slc30a9	2.27185	0.716685	0.429289	0.1484	0.242015	0	0.187273
Fbrsl1	2.27068	0.376644	0.261088	0.0780528	0.0579139	9.77717e-116	0.203174
Ganab	2.26999	0.550524	0.350628	0.114141	0.198555	4.28007e-297	0.152073
Radil	2.26725	0.420335	0.281172	0.0873141	0.152062	1.90027e-230	0.12911
Tnrc6c	2.26705	0.568171	0.358159	0.11804	0.185516	2.59774e-260	0.172643
Xrn2	2.26645	1.36131	0.660251	0.282936	0.347938	0	0.312313
Nfkbia	2.26389	0.317569	0.203347	0.0661207	0.0390641	4.34824e-87	0.164283
Atr	2.26261	0.68259	0.393305	0.142248	0.220639	0	0.172667
Mettl3	2.2608	0.497404	0.317992	0.103787	0.208359	0	0.109633
LOC108348229	2.26003	0.336316	0.230126	0.070212	0.0957146	8.28503e-132	0.134411
RGD1565784	2.25903	0.845639	0.480335	0.176664	0.269355	0	0.21098
Casc4	2.25833	1.19539	0.574059	0.249853	0.351829	0	0.222229
Taf5	2.25722	0.757109	0.441004	0.158369	0.271326	0	0.169678
Lyrm9	2.25466	0.962904	0.51046	0.201773	0.303467	0	0.206994
Rev1	2.2542	0.842977	0.48954	0.176698	0.210532	0	0.279008
Nsa2	2.25282	1.43428	0.695397	0.30093	0.351577	0	0.343821
Poldip3	2.25227	1.25798	0.649372	0.264041	0.340964	0	0.308408
H1fx	2.25104	2.27564	0.779916	0.47805	0.459622	0	0.320294
Dlgap5	2.25026	0.665316	0.394142	0.13984	0.212604	0	0.181539
Atp13a2	2.24757	0.388754	0.251883	0.0818634	0.081413	4.71081e-123	0.17047
Arl6ip4	2.24472	0.795653	0.458577	0.167878	0.281534	0	0.177043
Rfwd3	2.24322	0.46434	0.303766	0.0980752	0.163079	2.17583e-234	0.140687
Ewsr1	2.24259	0.294368	0.214226	0.0622017	0.0893471	5.12624e-129	0.124879
Pi4ka	2.24074	0.504876	0.325523	0.106821	0.212856	3.15354e-283	0.112667
Stip1	2.24066	1.5251	0.72636	0.322695	0.357843	0	0.368517
Zfp212	2.24007	0.367937	0.244351	0.0778832	0.141247	2.77436e-198	0.103104
Kdm2b	2.2396	1.15609	0.60251	0.244796	0.325248	0	0.277263
LOC102557303	2.238	0.649811	0.372385	0.137747	0.214625	2.48866e-303	0.15776
Bckdk	2.23382	0.482224	0.302092	0.102518	0.190267	1.05354e-242	0.111825
Ptcd3	2.23288	0.564692	0.349791	0.120129	0.231858	0	0.117933
Psap	2.23061	2.08854	0.846862	0.445002	0.179604	0	0.667258
Hsd17b4	2.23042	0.626752	0.38159	0.133559	0.20093	6.92549e-298	0.18066
Ythdf2	2.22868	0.866708	0.487866	0.184916	0.258894	0	0.228972
Ncor1	2.22783	1.56319	0.717155	0.333711	0.3538	0	0.363355
Ankhd1	2.22735	1.24192	0.640167	0.265214	0.359107	0	0.281061
Taf3	2.22663	0.553109	0.327197	0.118176	0.221094	0	0.106103
Tmem9	2.2263	0.756165	0.433473	0.161597	0.234233	0	0.19924
Eprs	2.22493	2.28133	0.864435	0.487999	0.408631	0	0.455804
Srsf2	2.22276	3.14776	0.951464	0.674347	0.518395	0	0.433069
Inafm1	2.2204	0.327477	0.216736	0.0702707	0.102941	4.02813e-111	0.113795
Nckap1	2.22023	0.49225	0.300418	0.10564	0.157115	1.56797e-207	0.143303
Prelid3b	2.21923	0.928011	0.52887	0.199296	0.277441	0	0.251429
Mbnl3	2.20863	0.480104	0.29205	0.103866	0.048868	2.1709e-118	0.243182
Cluh	2.20832	0.475061	0.308787	0.102797	0.181221	8.29201e-244	0.127566
Rmnd5a	2.20828	0.704423	0.428452	0.152431	0.269557	0	0.158895
Scaf1	2.20712	0.576587	0.360669	0.12487	0.230089	0	0.130581
Zfp800	2.20675	0.927525	0.519665	0.200921	0.210026	0	0.309639
Ftl1	2.20571	1.19392	0.586611	0.258816	0.2453	0	0.341311
Dock7	2.20501	0.397096	0.258577	0.0861234	0.113806	1.78541e-157	0.144771
RGD1306215	2.20458	0.656172	0.369038	0.142355	0.200374	5.56914e-258	0.168664
Wbscr22	2.203	1.06362	0.574059	0.231003	0.262887	0	0.311172
LOC100364457	2.20165	0.724865	0.440167	0.157577	0.26319	0	0.176978
Gemin6	2.20083	1.00589	0.556485	0.218793	0.323984	0	0.232501
Stk4	2.19991	0.688517	0.4159	0.149856	0.184354	4.69472e-249	0.231545
Fnip1	2.19536	0.811608	0.450209	0.177205	0.227916	0	0.222293
Mrpl35	2.19333	1.17484	0.610042	0.256874	0.3019	0	0.308142
Cnih4	2.1915	1.15099	0.575732	0.251978	0.267233	0	0.3085
Cdc42bpb	2.18895	0.336063	0.216736	0.0737025	0.0855569	4.2094e-111	0.131179
Spint2	2.18878	2.1578	0.856904	0.473284	0.342834	0	0.51407
Psmb2	2.18874	1.93499	0.8	0.424426	0.391904	0	0.408096
Rpl3	2.18846	3.60389	0.978243	0.790641	0.508894	0	0.469348
Tfg	2.18641	0.964616	0.540586	0.211924	0.305387	0	0.235199
Pigt	2.18444	1.09639	0.575732	0.241203	0.331009	0	0.244724
Jmy	2.18273	0.518108	0.333891	0.114118	0.184809	6.02523e-225	0.149082
Epn2	2.17915	0.73111	0.435146	0.161433	0.269658	0	0.165488
Ddx23	2.17732	1.08157	0.578243	0.23912	0.29902	0	0.279223
Mier1	2.17664	1.8722	0.804184	0.414114	0.428391	0	0.375793
Srp19	2.17613	1.13436	0.598326	0.250998	0.304477	0	0.293849
Lamp2	2.17368	1.84872	0.796653	0.409757	0.354609	0	0.442044
Copg2	2.17329	1.54088	0.733054	0.341619	0.345007	0	0.388047
Med1	2.17219	0.846576	0.474477	0.187833	0.27072	0	0.203757
Rpia	2.1718	0.974037	0.525523	0.216171	0.166667	0	0.358856
Ints10	2.17112	0.953698	0.523013	0.211757	0.305235	0	0.217777
Cul1	2.16979	1.5924	0.716318	0.353899	0.391904	0	0.324414
Sf3a1	2.16852	0.830639	0.474477	0.184767	0.282191	0	0.192286
Ercc3	2.16628	0.648853	0.404184	0.144554	0.255862	0	0.148322
Iah1	2.16572	2.49834	0.881172	0.556808	0.498838	0	0.382334
Uap1	2.16516	1.04982	0.573222	0.234066	0.331211	0	0.242011
Cbl	2.16365	1.01229	0.553138	0.225935	0.256974	0	0.296164
Hnrnpa1	2.16358	1.6552	0.683682	0.369446	0.405296	0	0.278386
Pinx1	2.16168	0.469634	0.305439	0.104962	0.201132	1.38242e-255	0.104307
Rabep1	2.15615	0.398291	0.237657	0.0893583	0.134223	1.41032e-169	0.103434
Atp6v0d1	2.15584	1.09595	0.586611	0.245934	0.312563	0	0.274048
Maged1	2.15553	0.678736	0.407531	0.152343	0.0758541	2.21662e-153	0.331677
Ssr4	2.15438	1.90277	0.811715	0.42742	0.404488	0	0.407228
Rnf214	2.15258	0.808389	0.47113	0.181815	0.298009	0	0.173121
Bptf	2.15248	1.38809	0.637657	0.312217	0.337882	0	0.299775
ND4L	2.15216	1.6813	0.76569	0.37825	0.266778	0	0.498913
Kras	2.15197	1.74556	0.734728	0.392759	0.394178	0	0.34055
Hacd3	2.14837	0.75808	0.437657	0.170998	0.197443	3.56471e-282	0.240214
Lamtor5	2.1477	1.40547	0.685356	0.317176	0.327522	0	0.357834
Mrpl38	2.14746	0.934292	0.530544	0.210879	0.29998	0	0.230564
Fam207a	2.14618	0.496767	0.318828	0.112225	0.205579	2.74044e-244	0.113249
Ndufs5	2.1458	0.636906	0.383264	0.143921	0.196938	1.02544e-277	0.186326
Pds5b	2.14552	0.903353	0.496234	0.20417	0.303366	0	0.192869
Elovl5	2.14532	0.502523	0.320502	0.113592	0.161209	1.50107e-192	0.159293
RGD1308106	2.14227	0.717792	0.437657	0.162597	0.231908	0	0.205749
Nfx1	2.14218	0.863828	0.492887	0.195689	0.203356	1.13479e-301	0.289531
Rragc	2.14157	0.69476	0.416736	0.157456	0.230139	2.3497e-286	0.186597
Mtmr3	2.14154	0.640597	0.396653	0.145184	0.253891	0	0.142761
Glrx5	2.14066	1.78547	0.753138	0.404901	0.432181	0	0.320957
Ibtk	2.13941	0.502712	0.317155	0.114102	0.142814	5.25184e-220	0.174341
Heca	2.13801	0.713182	0.414226	0.16203	0.243481	0	0.170745
Zcchc9	2.13786	0.682925	0.405858	0.155172	0.258844	0	0.147014
Chd4	2.1372	1.85064	0.764017	0.42069	0.416667	0	0.34735
Atg12	2.13561	0.867724	0.488703	0.197469	0.314332	0	0.174371
Bnip2	2.13343	0.627665	0.387448	0.143055	0.111532	5.82113e-175	0.275915
Srsf11	2.13179	1.43086	0.686192	0.326486	0.307206	0	0.378986
Vmp1	2.13035	0.922656	0.499582	0.210738	0.28022	0	0.219361
Cirbp	2.12893	1.31591	0.632636	0.300853	0.333586	0	0.29905
Mtmr12	2.12781	0.662405	0.386611	0.151561	0.246968	0	0.139643
Cttn	2.12602	0.503024	0.317155	0.115237	0.112543	2.98915e-145	0.204612
Rab10	2.12329	1.43269	0.687866	0.328835	0.412321	0	0.275546
Dcaf13	2.12239	0.948399	0.532218	0.217815	0.317415	0	0.214803
Smdt1	2.12219	1.66153	0.738912	0.381649	0.373004	0	0.365908
Ccdc85b	2.12163	0.672374	0.380753	0.154503	0.0672125	3.33144e-137	0.313541
Ccdc134	2.11967	0.522085	0.32636	0.120132	0.210936	1.19738e-271	0.115424
Pafah1b3	2.11933	1.33183	0.623431	0.306527	0.373812	0	0.249619
Kif1b	2.11655	0.808611	0.441004	0.186464	0.308773	0	0.132231
Ten1	2.11434	0.72718	0.440167	0.167942	0.29058	0	0.149587
Skiv2l2	2.11433	0.945685	0.533891	0.218408	0.317465	0	0.216426
Crlf2	2.11239	1.3748	0.630962	0.317942	0.39908	0	0.231882
Pin4	2.11054	1.01336	0.548954	0.234653	0.298464	0	0.25049
Cdk13	2.10837	0.686777	0.405858	0.15927	0.251011	0	0.154847
Meioc	2.10785	1.25423	0.556485	0.290974	0.328937	0	0.227549
Rpl13a	2.10335	4.48139	0.989958	1.04289	0.563776	0	0.426182
Srp14	2.10318	2.35239	0.868619	0.547505	0.430513	0	0.438106
Upf1	2.1021	0.848077	0.478661	0.197533	0.251971	0	0.22669
Lsm3	2.10188	2.29587	0.876987	0.534835	0.372903	0	0.504085
Arf5	2.10023	1.75744	0.770711	0.409872	0.305791	0	0.46492
Dtx2	2.09976	0.577311	0.36569	0.134685	0.24813	0	0.11756
Pura	2.09837	1.58523	0.730544	0.370186	0.394482	0	0.336062
Ddost	2.09717	2.71841	0.939749	0.635337	0.481403	0	0.458346
Fbxo11	2.09562	0.52109	0.312971	0.121918	0.212907	5.80898e-232	0.100064
Sart1	2.09529	0.902621	0.503766	0.211233	0.309177	0	0.194588
Ppp4r2	2.09478	1.65365	0.751464	0.387125	0.342986	0	0.408479
Arf3	2.09417	0.851499	0.463598	0.199423	0.275521	0	0.188078
Snx6	2.09207	0.743793	0.405858	0.174452	0.229634	2.66836e-294	0.176224
Pdrg1	2.09167	0.682815	0.419247	0.160195	0.259753	2.35664e-302	0.159493
Idh3a	2.09106	0.650084	0.399163	0.152581	0.241561	2.04551e-277	0.157603
Wdr45b	2.09024	0.841697	0.484519	0.197665	0.33111	0	0.153409
Hnrnpl	2.08931	1.17193	0.613389	0.275397	0.295078	0	0.318311
Rab6a	2.08801	1.75587	0.759833	0.412989	0.422984	0	0.336849
Myl12a	2.08798	1.8052	0.788285	0.424598	0.402769	0	0.385515
Cox8a	2.08778	1.23061	0.506276	0.289491	0.128158	1.59818e-214	0.378118
Fus	2.08702	1.09286	0.56318	0.257221	0.323226	0	0.239954
Psmg1	2.08646	1.56832	0.721339	0.369273	0.410501	0	0.310838
Arhgdia	2.08353	1.43142	0.680335	0.337724	0.373913	0	0.306421
Rhoa	2.08166	1.85598	0.788285	0.43846	0.447039	0	0.341246
Clint1	2.08156	0.429175	0.272803	0.101396	0.113503	2.37034e-139	0.1593
RGD1306148	2.08156	1.51422	0.685356	0.357748	0.410906	0	0.27445
Tmem126a	2.08086	0.773161	0.435983	0.182754	0.262078	0	0.173905
Tfdp1	2.08028	0.858366	0.476987	0.202977	0.243279	0	0.233709
Cpsf6	2.07841	1.39689	0.686192	0.33075	0.383212	0	0.30298
Zfhx3	2.076	0.409524	0.264435	0.0971276	0.139024	8.32333e-148	0.125411
Mrps7	2.07579	1.3761	0.665272	0.326417	0.386497	0	0.278775
Snrnp200	2.0756	1.1876	0.59749	0.281741	0.299626	0	0.297864
Asun	2.07469	1.12366	0.586611	0.266741	0.331413	0	0.255198
Vps53	2.07453	0.610351	0.373222	0.144906	0.249798	0	0.123424
RGD1305178	2.07413	0.738797	0.437657	0.175448	0.281282	0	0.156375
Tmem11	2.07408	0.697036	0.423431	0.165537	0.278654	0	0.144777
Exoc3	2.07331	0.815025	0.467782	0.193661	0.285122	0	0.18266
Dact3	2.07248	0.429997	0.277824	0.102232	0.145088	7.28008e-140	0.132736
Brd9	2.07226	0.626184	0.369874	0.148899	0.236659	2.91047e-287	0.133216
Sfpq	2.07106	1.74586	0.768201	0.415486	0.449363	0	0.318838
Ect2	2.07106	0.531209	0.319665	0.12642	0.218769	9.29652e-263	0.100896
Set	2.0685	1.30649	0.646025	0.311479	0.308318	0	0.337707
Smarca4	2.0681	1.73899	0.76318	0.414701	0.351375	0	0.411805
Trmt10b	2.06749	0.554638	0.354812	0.132322	0.202143	4.9021e-260	0.152669
Ctr9	2.06579	1.33127	0.654393	0.317983	0.356529	0	0.297864
Kat6b	2.06487	0.299289	0.200837	0.0715324	0.0971296	2.5323e-99	0.103707
Rragd	2.06476	0.576364	0.348954	0.137766	0.216242	1.99108e-253	0.132712
Odf2l	2.0638	0.545758	0.302092	0.130538	0.189155	1.3606e-201	0.112937
Utp11	2.06267	0.885144	0.497908	0.211879	0.325399	0	0.172509
Ddx6	2.05995	1.05069	0.550628	0.251979	0.244391	0	0.306237
Rbm46	2.05902	1.2806	0.639331	0.307317	0.314382	0	0.324948
Senp3	2.05606	0.699719	0.420921	0.168263	0.283657	0	0.137264
Srrm2	2.05592	3.1059	0.952301	0.746954	0.461492	0	0.490809
Polr2e	2.05313	1.78326	0.74728	0.429695	0.367647	0	0.379633
Gart	2.05287	0.407974	0.271967	0.0983232	0.171821	2.10306e-167	0.100145
Vps36	2.05215	0.938986	0.522176	0.226412	0.334445	0	0.187731
Scaper	2.05119	1.19018	0.613389	0.287172	0.371993	0	0.241396
Tuba1b	2.04989	0.459363	0.268619	0.110937	0.0830807	3.49897e-104	0.185539
Denr	2.04911	2.41965	0.899582	0.584666	0.508844	0	0.390738
Tmem208	2.04512	0.869248	0.494561	0.210621	0.27547	0	0.219091
Psma1	2.04481	1.67538	0.749791	0.406037	0.412068	0	0.337723
Spag9	2.04338	0.921816	0.485356	0.223627	0.334243	0	0.151113
Arfgef1	2.04295	1.1876	0.610879	0.28819	0.381999	0	0.228879
Sec11a	2.0428	1.97741	0.830126	0.479901	0.381393	0	0.448733
LOC100360522	2.04254	1.2744	0.647699	0.309342	0.404589	0	0.24311
Smurf2	2.03922	0.765496	0.440167	0.186241	0.28204	0	0.158128
Tsnax	2.03921	0.350301	0.225941	0.0852275	0.109056	4.90144e-106	0.116885
Urb1	2.03859	0.336423	0.225105	0.0818858	0.12174	1.03893e-121	0.103364
Zbtb44	2.03783	0.59969	0.362343	0.146042	0.22928	3.49047e-258	0.133063
Bop1	2.03182	0.760622	0.443515	0.186007	0.300182	0	0.143333
Esco1	2.03051	1.20331	0.626778	0.294531	0.335153	0	0.291626
Fam208b	2.03033	2.25351	0.864435	0.551656	0.431625	0	0.43281
Fubp1	2.02869	1.24972	0.606695	0.306278	0.365525	0	0.24117
Rpl10a	2.02565	2.22572	0.850209	0.546624	0.468314	0	0.381895
Bub3	2.02189	1.04223	0.546444	0.256633	0.300232	0	0.246211
Trip11	2.02153	1.12351	0.578243	0.276718	0.324641	0	0.253601
Add3	2.02044	0.678994	0.405021	0.16736	0.21038	1.74082e-227	0.194641
Tmem256	2.01623	0.47909	0.304603	0.118432	0.168638	4.59303e-151	0.135965
Mapkapk5	2.01426	0.444818	0.298745	0.110111	0.179351	2.59583e-170	0.119394
Atf4	2.01169	1.13648	0.578243	0.281828	0.339852	0	0.23839
Tjp1	2.01063	0.696476	0.385774	0.172841	0.271831	3.77785e-274	0.113943
MGC114427	2.00874	0.699601	0.364854	0.173844	0.253285	0	0.111569
Paf1	2.00826	0.834052	0.482845	0.207322	0.320194	0	0.162651
[truncated: 5 more rows]

## Sheet: Spermatocytes_DEGs
	fc	meanExp	expRatio	meanExpOthers	expRatioOthers	p-value	expRatioDiff
LOC108350291	4.4907	0.101063	0.26463	0.00449527	0.0122064	0	0.252424
Tspyl4	4.45705	0.551484	0.713232	0.0251089	0.0342439	0	0.678988
LOC103691253	4.37104	0.362729	0.526171	0.0175295	0.0399182	0	0.486253
Slc2a3	4.34319	0.0832002	0.217093	0.00409914	0.00521246	3.14302e-269	0.21188
Ghsr	4.2822	0.400188	0.55157	0.0205681	0.0409739	0	0.510596
LOC500876	4.18417	0.566083	0.661575	0.0311401	0.0420296	0	0.619546
LOC108351302	4.12392	0.343012	0.461472	0.0196736	0.0186725	0	0.4428
LOC102556820	4.11967	0.438138	0.422344	0.0252039	0.0208498	0	0.401494
Prok2	4.06544	0.0879947	0.226703	0.0052558	0.00620216	1.07274e-260	0.220501
LOC108350219	4.06404	0.0642861	0.202849	0.00384344	0.00976511	0	0.193084
Fam188b	4.06096	0.547301	0.724043	0.0327912	0.0483637	0	0.67568
Pitx2	4.05875	0.326016	0.487215	0.0195629	0.037147	0	0.450068
Nutm2f	4.04495	0.097867	0.224816	0.00592906	0.013526	0	0.21129
LOC501297	4.0424	0.104581	0.272181	0.00634704	0.017023	0	0.255158
Fam155a	4.03537	0.0965069	0.207482	0.00588559	0.00864344	3.09922e-280	0.198839
LOC102547254	4.0222	0.237449	0.345289	0.014614	0.0138559	0	0.331433
Dzip1-ps1	3.98621	0.149329	0.361764	0.00942269	0.0228952	0	0.338869
RGD1564225	3.98395	0.243758	0.372233	0.0154053	0.0265241	0	0.345709
Cenpo	3.98021	0.19414	0.431268	0.0123013	0.0166931	0	0.414575
Jdp2	3.96295	0.0989208	0.232195	0.00634339	0.00435471	4.22186e-256	0.22784
Kif4b	3.95434	0.20576	0.436245	0.0132735	0.0232251	0	0.41302
Chat	3.94039	0.0989596	0.255535	0.00644586	0.0126023	0	0.242932
LOC103694213	3.91622	0.0750178	0.223614	0.00496893	0.00956717	1.01518e-269	0.214047
LOC102553877	3.90674	0.0754331	0.21143	0.00502939	0.00719187	2.32777e-225	0.204238
Kcnk13	3.88565	0.373169	0.529432	0.0252469	0.0351016	0	0.49433
LOC103695100	3.87308	0.643346	0.560666	0.0439066	0.0434811	0	0.517185
Mtif3	3.86547	0.41241	0.600824	0.0282947	0.0386646	0	0.562159
LOC102552313	3.85457	0.16042	0.382701	0.0110897	0.0256664	0	0.357035
LOC102547093	3.84113	0.0828214	0.203364	0.00577894	0.0143837	1.32984e-281	0.18898
Trim11	3.84026	0.930055	0.789943	0.0649347	0.0853787	0	0.704565
LOC102547830	3.83953	0.352161	0.543848	0.0245995	0.0394563	0	0.504391
LOC102548848	3.83692	0.368137	0.437961	0.0257621	0.0422275	0	0.395734
Fbxo43	3.82982	0.313018	0.375665	0.0220129	0.0192003	0	0.356465
LOC102548465	3.81378	0.486575	0.569418	0.0346009	0.0663764	0	0.503042
RGD1562890	3.79621	0.311572	0.535267	0.0224278	0.043811	0	0.491456
Pik3r6	3.79083	0.107791	0.300154	0.00778805	0.0209818	0	0.279173
Dyx1c1	3.7879	0.461414	0.551055	0.0334057	0.0312747	0	0.519781
Pou5f2	3.77843	0.293993	0.284366	0.0214248	0.0145157	0	0.26985
Tmem74	3.76907	0.166355	0.387163	0.0122021	0.0213777	0	0.365786
Spryd4	3.76334	0.455046	0.670328	0.0335103	0.047176	0	0.623152
Fam69c	3.76224	0.0789351	0.229792	0.00581734	0.0091053	2.18457e-262	0.220687
Tcam1	3.75697	1.07562	0.801613	0.0795608	0.0600422	0	0.741571
Ssx1	3.75154	0.404637	0.446199	0.0300427	0.0556875	0	0.390511
Gcnt3	3.75126	0.0897752	0.249356	0.00666677	0.0178807	0	0.231476
Snrnp35	3.7504	0.829366	0.778102	0.0616258	0.0588546	0	0.719247
LOC103692302	3.74803	0.384561	0.462331	0.0286217	0.0331882	0	0.429142
LOC102549375	3.74405	0.657929	0.675648	0.049103	0.0518606	0	0.623787
LOC102547310	3.7333	0.0759726	0.217779	0.00571243	0.0166271	5.0318e-302	0.201152
LOC108350345	3.71979	0.160681	0.316115	0.0121954	0.0211138	0	0.295001
Atg9b	3.70227	0.29586	0.514845	0.0227296	0.0412378	0	0.473607
Trim55	3.68541	0.148092	0.33688	0.011511	0.0226313	0	0.314249
Arhgef39	3.67699	0.160346	0.325382	0.0125364	0.0159673	0	0.309415
Zmynd10	3.66854	2.24046	0.934786	0.176197	0.174188	0	0.760598
Reep4	3.66755	1.15844	0.850009	0.0911654	0.113618	0	0.73639
Henmt1	3.66391	0.431141	0.608375	0.034015	0.0502111	0	0.558164
LOC103692563	3.66358	0.20482	0.412905	0.0161632	0.0333861	0	0.379519
Ccdc40	3.66129	0.49608	0.687489	0.0392097	0.0666403	0	0.620849
LOC100911370	3.65867	0.245698	0.416338	0.0194551	0.0323304	0	0.384007
Il11ra1	3.64527	0.167657	0.365711	0.0133993	0.0157693	0	0.349942
RGD1559508	3.64014	0.113228	0.219839	0.00908162	0.0194642	0	0.200374
LOC102553550	3.63853	0.178058	0.261026	0.0142973	0.0152415	0	0.245785
Slc25a21	3.63145	0.086834	0.253647	0.0070067	0.0120744	2.2837e-305	0.241572
Zfp57	3.62792	0.1883	0.294491	0.0152313	0.016759	0	0.277732
LOC102555246	3.62494	0.145107	0.332246	0.0117618	0.0126023	0	0.319644
Ovol1	3.61122	0.140379	0.356959	0.0114873	0.0141198	0	0.342839
Spats1	3.61031	0.42039	0.652651	0.0344223	0.0619557	0	0.590696
LOC685989	3.60551	0.284735	0.391625	0.0233924	0.0476379	0	0.343987
RGD1562508	3.60313	0.397159	0.54299	0.0326823	0.0609	0	0.48209
LOC102548428	3.60206	0.459359	0.580402	0.037829	0.0620216	0	0.51838
Abcc12	3.59789	0.301675	0.542646	0.0249153	0.0393244	0	0.503322
Phf2	3.59299	0.299147	0.348207	0.0247905	0.0191343	0	0.329072
LOC108352317	3.58294	0.0956785	0.258795	0.00798437	0.020322	0	0.238473
Sec22a	3.57936	0.727145	0.752703	0.060831	0.10227	0	0.650433
Trim14	3.57164	1.3055	0.864939	0.109801	0.119161	0	0.745778
Ranbp3	3.57095	0.387196	0.608375	0.0325812	0.0362893	0	0.572086
LOC498465	3.56416	0.23864	0.405183	0.0201754	0.0346397	0	0.370543
Bcl2l10	3.56387	0.0705736	0.203707	0.00596773	0.016891	9.76435e-306	0.186816
Bbs7	3.56253	0.54877	0.732967	0.0464475	0.0762074	0	0.65676
Npc1l1	3.55978	0.075901	0.234426	0.00643647	0.00837952	1.08738e-244	0.226046
LOC103693066	3.55822	0.264867	0.515016	0.0224852	0.0481657	0	0.466851
LOC108353189	3.55714	0.116868	0.322293	0.00992863	0.0242148	0	0.298078
Rpp25l	3.5391	1.38259	0.879526	0.118938	0.111771	0	0.767755
LOC690114	3.5383	0.22904	0.50369	0.0197141	0.0333201	0	0.47037
LOC102551184	3.53812	0.115609	0.301356	0.00995201	0.0164291	0	0.284927
Pbk	3.53695	0.886156	0.534237	0.0763455	0.0577329	0	0.476504
LOC102549042	3.53677	0.188321	0.338081	0.0162265	0.0374769	0	0.300604
LOC500077	3.53429	0.562991	0.724901	0.0485929	0.087754	0	0.637147
Mtus1	3.53057	0.251	0.470911	0.0217202	0.0300871	0	0.440824
LOC108349922	3.52648	0.0971812	0.281105	0.00843349	0.0188704	0	0.262235
LOC102548321	3.52361	0.117547	0.311824	0.0102211	0.0218395	0	0.289985
LOC688649	3.52344	0.142153	0.269092	0.0123622	0.023489	0	0.245603
LOC103692848	3.52092	1.05863	0.866827	0.0922235	0.116917	0	0.749909
Triqk	3.52072	0.18725	0.391968	0.0163147	0.0250726	0	0.366896
Gdpd4	3.51183	0.206991	0.399005	0.0181462	0.0200581	0	0.378947
Psma8	3.51043	0.994785	0.683027	0.0872939	0.0826735	0	0.600354
LOC103693798	3.50851	0.195344	0.363137	0.0171646	0.0307469	0	0.33239
Cdc42ep3	3.50236	1.62899	0.90218	0.143749	0.141858	0	0.760321
Cyb5d2	3.50229	0.179009	0.421486	0.0157972	0.0311428	0	0.390343
LOC100910201	3.5014	0.165576	0.402437	0.0146208	0.0227633	0	0.379674
Ighmbp2	3.49874	0.240664	0.504033	0.0212905	0.0215756	0	0.482457
Them6	3.49714	1.72639	0.904067	0.152896	0.155054	0	0.749013
RGD1306519	3.49708	0.38769	0.426463	0.0343368	0.0289654	0	0.397498
Tmem30c	3.48796	2.58888	0.955037	0.230745	0.187055	0	0.767982
Kif18b	3.48794	0.466684	0.686974	0.0415956	0.0601082	0	0.626866
LOC102555635	3.4864	0.251122	0.430239	0.0224065	0.0211138	0	0.409125
Neu1	3.48393	0.795311	0.743951	0.0710835	0.110847	0	0.633103
LOC102548851	3.47563	0.135521	0.303415	0.0121825	0.0207838	0	0.282631
LOC102551309	3.47511	0.325276	0.546079	0.0292509	0.0619557	0	0.484123
Cers3	3.47405	0.56605	0.619873	0.0509403	0.0361573	0	0.583716
Rasal3	3.46691	0.26538	0.491505	0.0240008	0.0567432	0	0.434762
Cdk1	3.46607	0.979713	0.795092	0.0886559	0.0949459	0	0.700146
LOC102551006	3.46573	0.227204	0.472284	0.020565	0.0427553	0	0.429529
Slc25a54	3.46534	0.112829	0.294491	0.0102152	0.0160333	1.52829e-297	0.278458
Dupd1	3.46447	0.172888	0.385962	0.0156623	0.0306809	0	0.355281
Rtn4rl1	3.46418	0.111571	0.297237	0.0101094	0.0211138	0	0.276123
Mapk8ip2	3.45795	0.315986	0.593101	0.0287556	0.0491554	0	0.543946
Gstt2	3.45319	0.383909	0.593444	0.0350521	0.0318026	0	0.561642
LOC108352701	3.4526	0.26737	0.511756	0.0244217	0.0538401	0	0.457916
Dnai2	3.44999	1.41788	0.875408	0.129744	0.151821	0	0.723587
Abca14	3.44938	0.400942	0.623134	0.036704	0.0577329	0	0.565401
LOC102555259	3.44722	0.18369	0.392826	0.0168411	0.0368831	0	0.355943
Kif19	3.44588	0.102581	0.278188	0.00941356	0.0124043	1.11915e-273	0.265783
Crybg3	3.44355	1.23067	0.878325	0.113118	0.128332	0	0.749993
Aim1l	3.44168	0.791332	0.672216	0.0728297	0.0766033	0	0.595612
Nek2	3.4345	2.36798	0.946799	0.219024	0.194774	0	0.752025
Susd5	3.43191	0.0948857	0.262914	0.00879212	0.0194642	3.22028e-283	0.24345
Asb4	3.43181	1.55077	0.841256	0.143704	0.157363	0	0.683893
LOC103694089	3.42503	1.60506	0.877124	0.149435	0.155186	0	0.721938
Sptbn4	3.42394	0.434077	0.571478	0.0404443	0.0583267	0	0.513151
Rpa1	3.41272	0.958743	0.79492	0.0900269	0.0855107	0	0.70941
LOC108350981	3.40429	0.11142	0.252617	0.0105238	0.0104249	8.94195e-228	0.242192
RGD1306782	3.40407	1.21944	0.883817	0.115194	0.13592	0	0.747897
Zfp707	3.40378	0.369371	0.625536	0.0348997	0.0691475	0	0.556389
Ankrd35	3.39794	0.55559	0.736571	0.0527075	0.0848509	0	0.65172
LOC102554073	3.39286	0.597371	0.686288	0.0568713	0.0993666	0	0.586921
LOC108350407	3.39028	0.357685	0.579372	0.0341133	0.0562813	0	0.523091
Nmnat3	3.38927	0.750289	0.792518	0.0716073	0.104579	0	0.687939
Aurka	3.38761	2.00516	0.914879	0.191592	0.176432	0	0.738447
LOC102550758	3.38697	0.465482	0.703449	0.0444961	0.0802323	0	0.623217
Iqca1	3.38488	1.05202	0.813969	0.100711	0.124505	0	0.689464
Caps2	3.38289	0.312717	0.556032	0.0299778	0.0579309	0	0.498101
LOC108348825	3.38251	0.118522	0.285396	0.0113648	0.0248087	0	0.260587
Trappc12	3.38185	0.418821	0.628969	0.0401782	0.0464503	0	0.582518
Ttc39b	3.38083	0.416086	0.657285	0.039944	0.0509369	0	0.606348
Zbtb32	3.38019	1.57685	0.870946	0.151444	0.149908	0	0.721038
LOC102555661	3.37078	0.0834299	0.24764	0.00806522	0.0188704	1.0516e-264	0.22877
RGD1565367	3.37036	0.24863	0.383044	0.0240421	0.0288994	0	0.354145
Socs2	3.37032	0.536087	0.721641	0.0518404	0.0670362	0	0.654604
Zfp18	3.37025	0.869703	0.811567	0.0841057	0.0967274	0	0.714839
LOC108350620	3.36775	0.0918993	0.256736	0.00890266	0.0226973	1.10777e-296	0.234039
LOC108350621	3.36589	0.134438	0.277501	0.0130403	0.0320005	0	0.245501
Tmem170a	3.36551	0.100089	0.291745	0.00971099	0.0180127	0	0.273733
Glipr1l2	3.35939	0.451422	0.45804	0.0439849	0.0253365	0	0.432704
Nhej1	3.35856	0.3388	0.552085	0.0330305	0.0432172	0	0.508868
Sert1	3.35702	0.766267	0.781877	0.0747853	0.121998	0	0.65988
RGD1562641	3.35591	0.207327	0.387678	0.0202501	0.0444049	0	0.343273
Kctd19	3.35414	0.712702	0.79063	0.0696966	0.107482	0	0.683148
Ccnf	3.35328	0.0923919	0.254677	0.00904057	0.0159013	7.42528e-284	0.238775
Cmklr1	3.35162	0.0866627	0.264115	0.00848976	0.0192003	4.90794e-295	0.244915
LOC303140	3.34498	1.67738	0.881414	0.165079	0.196556	0	0.684858
LOC108352363	3.34303	0.16566	0.23906	0.0163255	0.0120744	1.22416e-271	0.226985
Sirt5	3.3406	0.760674	0.781706	0.0750893	0.103919	0	0.677787
RGD1560010	3.34012	0.984864	0.771752	0.0972524	0.0880839	0	0.683668
LOC108350982	3.33636	0.190364	0.396087	0.0188469	0.016825	0	0.379262
LOC102547212	3.33633	0.459866	0.546593	0.0455299	0.0728424	0	0.473751
Ddx47	3.33572	0.823663	0.816887	0.0815829	0.0884798	0	0.728407
Brinp2	3.33268	0.113922	0.296036	0.0113077	0.0187385	4.41439e-285	0.277297
Dio2	3.33038	0.156886	0.382873	0.0155971	0.0399842	0	0.342889
Arl14epl	3.3274	0.490265	0.655397	0.0488409	0.0847849	0	0.570612
Rdh11	3.32525	2.30993	0.929466	0.230462	0.201042	0	0.728424
Hist3h2a	3.32339	0.638789	0.730736	0.0638141	0.0723146	0	0.658422
Rbm11	3.32073	0.255006	0.537498	0.0255217	0.0490895	0	0.488408
LOC108352710	3.31683	0.215996	0.392312	0.021676	0.0319345	0	0.360377
Slc25a19	3.31257	0.711107	0.780848	0.0715736	0.0971892	0	0.683659
Echdc1	3.31232	1.77364	0.915909	0.178548	0.172143	0	0.743766
Lrrc49	3.30892	0.906475	0.844002	0.0914687	0.118567	0	0.725435
Ddx28	3.30783	0.391631	0.659001	0.0395478	0.0665083	0	0.592493
Tmem17	3.30673	0.395949	0.652995	0.0400142	0.0589206	0	0.594074
Lad1	3.3041	0.0999615	0.218637	0.0101204	0.0264582	0	0.192179
Iqcc	3.30175	0.229229	0.361249	0.0232458	0.0376748	0	0.323575
Phox2a	3.29793	0.229968	0.455123	0.0233825	0.0521906	0	0.402932
RGD1311164	3.29733	0.208095	0.474344	0.0211673	0.0348377	0	0.439506
LOC103694196	3.29684	0.106207	0.290887	0.010807	0.0263922	0	0.264495
Akr1e2	3.2957	0.96256	0.814999	0.0980217	0.152217	0	0.662782
Pabpc6	3.29	3.12869	0.969967	0.319869	0.248812	0	0.721155
Drg2	3.28741	0.390574	0.622619	0.0400033	0.0477699	0	0.574849
Pola2	3.28696	0.410224	0.632401	0.0420289	0.0373449	0	0.595056
Olr1644	3.28672	0.128502	0.319719	0.0131676	0.0322644	0	0.287454
LOC108350115	3.28657	0.070064	0.220182	0.00718024	0.0188704	1.26569e-257	0.201311
Ccdc144b	3.28573	0.272379	0.537669	0.02793	0.0609	0	0.476769
Cbr4	3.28558	1.23598	0.889995	0.126752	0.15644	0	0.733555
Fam221a	3.28458	0.678006	0.571306	0.0695786	0.0537741	0	0.517532
LOC102546564	3.28344	0.153825	0.378068	0.0157984	0.0345078	0	0.34356
Nt5m	3.28179	0.17369	0.388879	0.017859	0.0354315	0	0.353448
LOC103693391	3.28091	0.0727834	0.218466	0.00748825	0.0149116	4.0017e-227	0.203554
Tdrd15	3.28065	0.16971	0.337395	0.0174636	0.0192663	0	0.318129
Msrb2	3.27781	0.901705	0.784452	0.0929703	0.122196	0	0.662256
Colca2	3.27573	0.174948	0.418569	0.018064	0.0456585	0	0.37291
Rhcg	3.27381	1.11189	0.735027	0.11496	0.164027	0	0.570999
Olr1637	3.27277	0.210679	0.438648	0.0217981	0.0299551	0	0.408693
LOC108352083	3.26867	0.170634	0.389051	0.0177051	0.0391924	0	0.349859
RGD1304567	3.26822	1.35783	0.876266	0.140933	0.1346	0	0.741666
Wdcp	3.26809	0.0828027	0.225159	0.00859508	0.013658	3.0225e-244	0.211501
Mak16	3.26802	0.746469	0.799725	0.0774892	0.0940222	0	0.705703
RGD1560146	3.26674	0.397131	0.441565	0.0412617	0.0817498	0	0.359815
Mtg1	3.26194	0.308278	0.570448	0.0321366	0.033716	0	0.536732
Nnmt	3.25985	0.306264	0.510211	0.0319731	0.0645289	0	0.445682
Pde6d	3.25921	0.972533	0.851725	0.101574	0.126748	0	0.724976
LOC102548200	3.25322	0.185128	0.378239	0.0194158	0.0378728	0	0.340366
Ankle1	3.25222	0.129831	0.200618	0.0136258	0.010227	1.83217e-221	0.190391
Wdr5b	3.25172	0.241625	0.512442	0.0253674	0.0465162	0	0.465926
Orc5	3.24894	0.61888	0.720268	0.0650996	0.0610979	0	0.65917
Cklf	3.24843	1.65833	0.819976	0.1745	0.12048	0	0.699496
Zfp94	3.24585	0.278731	0.536125	0.0293824	0.0510689	0	0.485056
Slc25a2	3.24472	0.919129	0.751158	0.0969658	0.136646	0	0.614513
Zfp35	3.2434	0.361247	0.611292	0.0381455	0.0546978	0	0.556594
Rusc2	3.24315	0.209628	0.460614	0.0221393	0.0391264	0	0.421488
Ttc23	3.2402	1.85338	0.925519	0.196141	0.186593	0	0.738926
Rbm20	3.2394	0.204743	0.473657	0.0216797	0.0476379	0	0.426019
RT1-Db1	3.23272	0.730856	0.58452	0.0777473	0.098047	0	0.486473
Rnf168	3.22729	0.751946	0.788056	0.0802927	0.077725	0	0.710331
LOC108353205	3.22671	0.140032	0.265317	0.0149586	0.0364872	0	0.228829
Faap24	3.22288	0.797156	0.814828	0.0853808	0.122196	0	0.692632
Ripk4	3.2209	0.113282	0.292947	0.0121499	0.0129322	1.09694e-279	0.280014
LOC108352751	3.22021	0.0769452	0.209713	0.00825659	0.0129322	6.21283e-217	0.196781
Dcaf15	3.21882	0.921904	0.839025	0.0990201	0.120876	0	0.718149
LOC501467	3.21812	0.197106	0.315943	0.0211811	0.0487596	0	0.267183
Bmper	3.21517	0.075211	0.231508	0.00809877	0.0172869	1.69952e-238	0.214222
Topaz1	3.21086	0.382719	0.579029	0.0413346	0.0461203	0	0.532908
Efcab7	3.20738	0.752723	0.811224	0.0814924	0.105899	0	0.705325
Mtmr9	3.20649	0.337137	0.624163	0.036522	0.0579309	0	0.566233
Fbxo4	3.20614	0.0985872	0.261541	0.0106825	0.0116785	9.16422e-218	0.249863
LOC108349347	3.20291	0.0951558	0.237515	0.0103339	0.0163632	4.39121e-217	0.221152
LOC501391	3.19892	0.401634	0.623992	0.0437381	0.0849828	0	0.539009
LOC108350070	3.19435	0.50667	0.58023	0.0553515	0.0853127	0	0.494917
Jrkl	3.18719	0.370762	0.6312	0.0407057	0.0696094	0	0.56159
Tmem202	3.18495	0.925176	0.782907	0.101732	0.14773	0	0.635177
Zfp51	3.18473	0.737859	0.790973	0.0811471	0.122526	0	0.668447
RGD1565059	3.18329	0.24214	0.483611	0.0266564	0.0447348	0	0.438876
LOC102552931	3.18317	0.298681	0.53132	0.0328836	0.0684877	0	0.462832
Ttc30a	3.17916	0.381373	0.575253	0.0421043	0.0729084	0	0.502345
Rwdd2a	3.17369	1.12933	0.843144	0.125154	0.165017	0	0.678127
Slc13a5	3.16917	0.725859	0.786168	0.0806932	0.128662	0	0.657506
Flcn	3.16791	0.559288	0.73434	0.0622301	0.0804302	0	0.65391
LOC689065	3.1606	0.245821	0.435559	0.0274906	0.0424254	0	0.393133
Ddx31	3.16058	0.490094	0.719753	0.0548087	0.0870942	0	0.632659
Atp8b5p	3.15459	0.122673	0.333619	0.013776	0.0217076	6.54943e-299	0.311912
Aurkb	3.15349	0.651125	0.717693	0.0731762	0.0952758	0	0.622418
Fam174b	3.14847	0.133943	0.268062	0.0151055	0.00864344	4.88375e-225	0.259419
Rad51ap1	3.14757	0.949244	0.838682	0.107118	0.131367	0	0.707315
Stambp	3.14579	0.730115	0.691093	0.0824923	0.111969	0	0.579124
Gosr1	3.14543	0.520261	0.711344	0.0587967	0.0849828	0	0.626361
Kcnj9	3.14264	0.0798043	0.22207	0.00903641	0.0224993	2.5509e-258	0.19957
Slc1a7	3.14004	0.0849608	0.242663	0.00963771	0.0267221	0	0.215941
Mettl21a	3.13983	1.14505	0.850009	0.12991	0.164819	0	0.685189
Dctn5	3.138	0.778009	0.769006	0.08838	0.0903273	0	0.678679
LOC108348337	3.13635	0.267023	0.354213	0.0303678	0.0591185	0	0.295095
LOC108350795	3.13611	0.118385	0.284881	0.0134658	0.0375429	0	0.247338
Kcnq5	3.13474	0.519737	0.612322	0.0591742	0.105503	0	0.506819
LOC102550474	3.133	0.105152	0.271495	0.0119864	0.0186725	1.81046e-278	0.252822
Fbxo27	3.13265	0.778567	0.773468	0.0887719	0.134798	0	0.63867
Ism2	3.1287	0.450232	0.63017	0.051476	0.091119	0	0.539051
Borcs6	3.12762	0.981243	0.817059	0.112272	0.141594	0	0.675464
LOC691519	3.12684	0.552954	0.7237	0.0633021	0.107086	0	0.616614
Tmprss12	3.12593	0.914334	0.838167	0.104739	0.132555	0	0.705612
LOC102546763	3.12591	0.202719	0.443968	0.0232221	0.050607	0	0.393361
RGD1562310	3.12365	0.192308	0.430925	0.0220641	0.047176	0	0.383749
Cdca8	3.11954	2.6106	0.954007	0.300377	0.251452	0	0.702556
Tmem116	3.11401	0.662359	0.783765	0.076504	0.119425	0	0.664341
Kif6	3.11281	0.207415	0.426635	0.0239768	0.0451966	0	0.381438
Fbn2	3.11275	0.113825	0.254162	0.0131585	0.0126683	1.56458e-243	0.241493
Tmem138	3.11203	0.380585	0.644071	0.0440187	0.0599103	0	0.58416
Snap47	3.11195	0.288485	0.561867	0.0333683	0.0368171	0	0.52505
Wdr63	3.11095	0.6932	0.796465	0.0802361	0.119952	0	0.676512
Rfng	3.1092	0.604458	0.715806	0.0700495	0.108406	0	0.6074
Zswim1	3.10766	0.279693	0.554316	0.0324476	0.0445368	0	0.509779
Tmeff2	3.10565	0.191339	0.410331	0.0222285	0.0534442	0	0.356887
Rab36	3.09856	0.450591	0.690063	0.0526045	0.0994985	0	0.590565
Rpusd4	3.09824	0.417689	0.600309	0.0487741	0.0529823	0	0.547327
Frs3	3.09705	0.189101	0.345118	0.0220999	0.0153075	0	0.32981
LOC102551724	3.09671	0.184064	0.427836	0.0215162	0.0456585	0	0.382177
Cdk20	3.09455	0.0744627	0.226703	0.00871739	0.00996305	8.46165e-191	0.21674
Enkd1	3.09385	1.1833	0.874721	0.138596	0.176036	0	0.698685
D2hgdh	3.08905	0.150062	0.371546	0.017635	0.0357614	0	0.335785
LOC108349497	3.0882	0.450359	0.60889	0.0529563	0.0931644	0	0.515725
Tp53rk	3.08791	1.07592	0.847434	0.12654	0.153603	0	0.693832
Clcc1	3.08779	0.532448	0.677021	0.0626269	0.043811	0	0.63321
Med26	3.0869	1.59767	0.906641	0.188036	0.178213	0	0.728428
LOC108350353	3.08368	0.526473	0.722842	0.0621005	0.108208	0	0.614634
Ggt7	3.08278	0.285082	0.509868	0.0336479	0.0516627	0	0.458205
Sugp2	3.07965	1.45925	0.900635	0.172608	0.184547	0	0.716088
LOC100911776	3.07858	0.518339	0.655912	0.0613576	0.0973872	0	0.558525
LOC108351045	3.07842	0.082203	0.242663	0.00973178	0.0273819	5.2272e-287	0.215282
LOC103692978	3.07744	0.0858946	0.252789	0.0101757	0.0277118	1.38991e-273	0.225077
LOC108348293	3.07719	0.213269	0.330702	0.0252697	0.0516627	0	0.279039
LOC103691929	3.07086	1.1139	0.849322	0.132565	0.154724	0	0.694598
Cyp2u1	3.06718	0.218781	0.491505	0.0261034	0.0550277	0	0.436477
LOC103691446	3.0667	0.161982	0.378926	0.019333	0.0457245	0	0.333201
LOC102554879	3.06446	0.594598	0.599279	0.0710768	0.094616	0	0.504663
Ccdc151	3.0615	1.19712	0.860992	0.143396	0.17696	0	0.684032
Ccdc88b	3.06116	0.934418	0.814999	0.111954	0.156308	0	0.658691
Phf1	3.05824	0.686707	0.712202	0.0824421	0.0731064	0	0.639095
Timmdc1	3.058	0.378218	0.618157	0.0454144	0.0459884	0	0.572168
Ddit4l	3.0574	0.838477	0.705337	0.100721	0.134996	0	0.570341
Troap	3.05419	0.342542	0.577484	0.0412393	0.0738981	0	0.503586
LOC103690137	3.05333	0.418018	0.66741	0.050356	0.0925706	0	0.57484
Polh	3.05283	0.19859	0.414107	0.0239312	0.0232911	0	0.390816
LOC102552151	3.05131	0.0923576	0.272524	0.0111414	0.0316046	0	0.24092
Man1a1	3.05078	0.116856	0.303415	0.0141018	0.0329902	0	0.270425
Diras3	3.04957	0.0920133	0.264115	0.0111132	0.0251386	3.23238e-265	0.238977
LOC100911990	3.04499	0.171526	0.400378	0.0207825	0.0266561	0	0.373721
Bcl7b	3.0442	0.732509	0.740862	0.0888008	0.0871602	0	0.653701
Ttc21b	3.04223	0.367828	0.630856	0.044652	0.0865664	0	0.54429
Ccdc93	3.04094	0.584613	0.7503	0.0710321	0.109462	0	0.640839
Fancg	3.04056	0.327446	0.611292	0.0397961	0.0652547	0	0.546038
Pde4dip	3.04043	1.77821	0.911447	0.216134	0.22176	0	0.689686
Ift80	3.04028	0.369995	0.644586	0.0449759	0.0669042	0	0.577681
Aurkc	3.03948	1.17986	0.843316	0.143501	0.171747	0	0.671568
LOC108351172	3.03752	0.13339	0.317144	0.0162456	0.0365532	0	0.280591
LOC108353208	3.0338	0.325378	0.432298	0.0397305	0.0787807	0	0.353517
Cpt2	3.03369	1.98728	0.934271	0.242676	0.220903	0	0.713369
Plekhm2	3.03153	0.0836834	0.218294	0.0102343	0.0225653	2.90788e-247	0.195729
LOC102554970	3.03142	0.171857	0.420628	0.0210192	0.047374	0	0.373254
LOC100910581	3.03003	0.275287	0.535953	0.0337019	0.0551597	0	0.480794
Eme1	3.02953	0.237151	0.483268	0.0290433	0.0502111	0	0.433056
Aunip	3.02625	0.323092	0.594817	0.0396582	0.0715228	0	0.523294
Exd1	3.02499	0.393839	0.645787	0.0483846	0.0798364	0	0.56595
Elfn2	3.02468	0.684755	0.687833	0.0841427	0.0593824	0	0.62845
Ttc30a1	3.0223	1.50988	0.898404	0.185841	0.206057	0	0.692347
LOC102554820	3.02219	1.06557	0.825639	0.131163	0.172737	0	0.652902
Tagap	3.02111	0.156629	0.349408	0.0192943	0.0461203	0	0.303288
Ptges3l	3.0183	1.07411	0.850523	0.132572	0.16218	0	0.688343
Fam83b	3.01713	0.239035	0.521709	0.0295267	0.0728424	0	0.448867
Esrp1	3.01583	0.115073	0.286597	0.0142271	0.0157034	1.54142e-244	0.270894
LOC108349079	3.01307	0.439317	0.39746	0.0544192	0.077593	0	0.319867
Thg1l	3.01226	0.778634	0.817059	0.0965057	0.134138	0	0.68292
Atp2b4	3.01076	0.246964	0.495452	0.0306411	0.0286355	0	0.466817
Bin3	3.00867	0.737986	0.794577	0.0916958	0.124373	0	0.670204
LOC689173	3.00498	0.307339	0.579029	0.0382852	0.0824096	0	0.496619
LOC108350664	3.00469	0.109359	0.281963	0.0136254	0.0259963	1.14813e-262	0.255967
Prrg2	3.00145	0.253309	0.505577	0.0316318	0.0419636	0	0.463614
LOC102549638	3.00131	0.353256	0.480007	0.044117	0.0415017	0	0.438505
H2afy2	2.99888	0.340036	0.470225	0.0425376	0.0288994	0	0.441325
Klhl17	2.99835	0.369686	0.630513	0.0462636	0.0837952	0	0.546718
Kcnip1	2.99835	0.655682	0.754934	0.0820542	0.124175	0	0.630759
Spata22	2.99833	0.332725	0.522567	0.0416387	0.0583267	0	0.464241
LOC102546750	2.99365	1.47037	0.864939	0.184607	0.219913	0	0.645026
LOC103691053	2.99177	0.0880507	0.237172	0.0110693	0.00976511	3.01023e-202	0.227407
LOC108352066	2.9904	1.27328	0.805732	0.160223	0.193983	0	0.611749
Gdf9	2.99017	0.145877	0.369144	0.0183593	0.0483637	0	0.32078
Acp2	2.98747	0.155204	0.374807	0.0195698	0.0254685	0	0.349338
Slc14a2	2.98614	0.409762	0.659688	0.0517146	0.0868963	0	0.572791
LOC103692246	2.98608	0.112455	0.208169	0.0141932	0.0287675	6.00493e-231	0.179401
Trpt1	2.98425	0.148812	0.380642	0.0188056	0.0360913	0	0.344551
Pdcd2l	2.98255	2.35002	0.946971	0.297326	0.229678	0	0.717293
Mapk15	2.98112	0.883411	0.822722	0.111881	0.140011	0	0.682711
Shcbp1l	2.97953	2.65239	0.968766	0.336285	0.251847	0	0.716919
Fam58b	2.9781	0.457921	0.702591	0.0581157	0.0792425	0	0.623349
Sh3yl1	2.97768	0.736804	0.786511	0.0935366	0.127606	0	0.658905
Fam186b	2.97614	0.200302	0.464047	0.0254552	0.0552257	0	0.408821
Nfrkb	2.97605	0.654099	0.729363	0.0831311	0.0787147	0	0.650649
2020-03-03	2.97568	0.121667	0.33156	0.0154669	0.0211138	1.13259e-281	0.310446
LOC103694999	2.97537	1.20125	0.86082	0.152741	0.191673	0	0.669147
Kctd7	2.97388	0.480708	0.683027	0.0611862	0.118105	0	0.564922
Tspyl5	2.97381	0.323032	0.604943	0.0411187	0.0599103	0	0.545032
Ccdc38	2.9735	0.767944	0.676334	0.0977728	0.131301	0	0.545033
Immp2l	2.97218	0.375756	0.629827	0.047884	0.081222	0	0.548605
RGD1563159	2.96995	0.183261	0.407242	0.0233897	0.0498812	0	0.357361
LOC102553404	2.96949	0.133073	0.312339	0.0169896	0.0387305	0	0.273609
LOC108353040	2.96834	0.0695176	0.221726	0.0088825	0.0192003	2.51181e-218	0.202526
Tmem231	2.96649	0.25443	0.463703	0.032551	0.0521246	0	0.411579
Xrcc3	2.96637	0.0805551	0.245753	0.0103069	0.01346	8.00043e-216	0.232293
Cbx7	2.96152	0.506547	0.687318	0.0650301	0.098113	0	0.589205
Tmem126b	2.95962	1.30362	0.843144	0.167577	0.156242	0	0.686902
Atp6v1c2	2.95931	0.602206	0.732967	0.0774291	0.118435	0	0.614532
LOC108349035	2.95467	0.155662	0.380299	0.0200789	0.0488915	0	0.331407
LOC102547836	2.95423	0.245433	0.408443	0.0316681	0.0387305	0	0.369713
Ccdc77	2.95328	0.622951	0.693839	0.0804318	0.0861045	0	0.607735
Kat14	2.9498	0.225261	0.462159	0.0291546	0.0361573	0	0.426002
Spo11	2.94845	0.293195	0.576626	0.0379826	0.060966	0	0.51566
Wbp11l1	2.94701	0.359158	0.654196	0.0465746	0.0820137	0	0.572182
Pdlim3	2.945	0.207572	0.477261	0.0269547	0.0581288	0	0.419132
Ncaph	2.94376	0.419792	0.659173	0.05456	0.0636052	0	0.595568
LOC102547165	2.93577	0.652261	0.619873	0.0852445	0.125627	0	0.494246
LOC103691163	2.9352	0.137	0.232023	0.0179118	0.0077857	7.18471e-185	0.224238
Prmt2	2.93507	0.401227	0.637549	0.052462	0.0897334	0	0.547816
LOC102554078	2.93406	0.156241	0.284023	0.0204434	0.0267221	1.28217e-255	0.257301
Prss44	2.93153	0.440549	0.66741	0.0577453	0.0760755	0	0.591335
LOC684270	2.93001	1.22798	0.864081	0.161128	0.194378	0	0.669703
Nmt1	2.92942	1.83844	0.915394	0.241328	0.23047	0	0.684924
Krba1	2.9271	0.798038	0.814484	0.104925	0.150501	0	0.663983
RGD1310819	2.92493	0.550575	0.684229	0.0724977	0.108472	0	0.575757
LOC108350541	2.92472	1.31759	0.815686	0.173521	0.183624	0	0.632062
LOC102548945	2.92286	0.0694451	0.212288	0.00915744	0.017023	5.02843e-172	0.195265
C10H5orf58	2.92183	0.740282	0.780161	0.0976876	0.139747	0	0.640415
Hjurp	2.92099	0.375582	0.6185	0.0495904	0.0823436	0	0.536156
LOC102549506	2.91988	0.0745789	0.229621	0.00985469	0.0129982	1.68562e-165	0.216623
Cep55	2.91898	0.483696	0.70671	0.0639546	0.0632093	0	0.643501
Gorasp2	2.91863	0.445097	0.683542	0.0588652	0.102996	0	0.580547
Tmem234	2.9179	1.39607	0.890681	0.184728	0.202032	0	0.688649
Abo	2.91761	0.196602	0.434357	0.0260197	0.0373449	0	0.397012
Mettl7a	2.9165	0.10948	0.301356	0.0145004	0.0188044	2.16645e-233	0.282551
Fyco1	2.91578	0.599378	0.700017	0.0794261	0.0738321	0	0.626185
Maats1	2.91264	0.500183	0.720439	0.0664257	0.117313	0	0.603126
Scyl3	2.90883	0.119199	0.305475	0.0158718	0.0160992	1.67036e-253	0.289375
Frrs1	2.9074	0.0693686	0.204737	0.00924589	0.0162312	1.12951e-165	0.188505
Aqp9	2.90663	0.624733	0.722327	0.0833126	0.139813	0	0.582514
Efcab8	2.90615	0.314779	0.519478	0.0419921	0.0678279	0	0.45165
Dnal4	2.90481	0.560839	0.700189	0.0748865	0.105635	0	0.594554
LOC102555077	2.89978	0.181073	0.412734	0.0242623	0.0594484	0	0.353285
RGD1562272	2.89977	1.35121	0.892397	0.181053	0.186263	0	0.706135
Scg2	2.89765	0.0907653	0.212116	0.0121798	0.0105569	2.04316e-168	0.201559
Kif20a	2.89648	0.495661	0.71203	0.0665666	0.0880179	0	0.624012
LOC100125367	2.89489	0.294268	0.585207	0.0395634	0.0713909	0	0.513816
Cryzl1	2.89476	0.408279	0.674961	0.0548967	0.0871602	0	0.587801
Ccdc39	2.89237	0.784914	0.806762	0.105714	0.140406	0	0.666355
Tyw1	2.89151	0.6679	0.779132	0.090008	0.0943521	0	0.68478
Tesmin	2.88897	1.11171	0.78428	0.150081	0.126089	0	0.658191
Pus7l	2.88779	0.158927	0.357989	0.0214727	0.0296912	0	0.328297
LOC102552096	2.88663	0.2871	0.494251	0.0388213	0.0781869	0	0.416064
LOC102556502	2.8849	0.268028	0.515703	0.0362861	0.0680259	0	0.447677
Fry	2.88459	0.143037	0.318517	0.0193687	0.0363552	0	0.282162
LOC103690472	2.88408	0.606199	0.738459	0.0821143	0.134534	0	0.603925
Gpr4	2.88272	0.167132	0.374635	0.0226608	0.0590525	0	0.315583
LOC102550991	2.88052	0.510464	0.581088	0.0693174	0.108142	0	0.472946
Prom1	2.87985	0.0767445	0.225502	0.0104262	0.0212457	1.74919e-181	0.204256
Slco3a1	2.87755	0.254655	0.440364	0.0346515	0.0449327	0	0.395431
Cep72	2.87618	1.46284	0.905783	0.199241	0.209488	0	0.696295
Dsn1	2.87551	0.313813	0.590184	0.0427618	0.0537741	0	0.53641
LOC103691343	2.87535	0.0838421	0.245066	0.011426	0.0334521	1.04386e-273	0.211614
LOC103694875	2.8736	0.073711	0.215548	0.0100576	0.0141858	5.02204e-164	0.201363
Letmd1	2.87289	0.437266	0.613866	0.0596923	0.0833333	0	0.530533
LOC108352742	2.87242	0.854886	0.80762	0.116741	0.153932	0	0.653687
RGD1309821	2.87049	0.285733	0.51536	0.0390712	0.0652547	0	0.450105
Irx5	2.86868	0.450795	0.670843	0.0617193	0.109792	0	0.561051
Ranbp6	2.86853	0.205178	0.46336	0.0280943	0.0318026	0	0.431558
Nek10	2.86832	0.140306	0.353698	0.0192143	0.0298892	1.03914e-296	0.323809
Ska1	2.8647	0.44001	0.668783	0.060409	0.0828715	0	0.585912
Tmed4	2.86048	1.77534	0.920199	0.24445	0.199129	0	0.72107
LOC102548041	2.85974	0.937085	0.799211	0.129096	0.166139	0	0.633072
Tmem106a	2.8593	0.678533	0.703621	0.0935055	0.152613	0	0.551008
LOC102552540	2.85897	0.591798	0.539214	0.0815714	0.123317	0	0.415897
LOC102547080	2.85736	0.147169	0.354556	0.0203079	0.0332542	0	0.321302
Upf3a	2.85644	1.37828	0.883645	0.190312	0.185669	0	0.697976
LOC102551050	2.85629	0.363772	0.42406	0.0502342	0.0936923	0	0.330368
LOC688389	2.85545	0.118692	0.202506	0.0164	0.0322644	4.45933e-240	0.170241
Flywch1	2.85522	1.35533	0.891196	0.1873	0.201438	0	0.689758
Kif20b	2.85447	1.65523	0.910074	0.228864	0.176762	0	0.733312
Afap1l1	2.85421	0.0766347	0.20508	0.010598	0.010161	5.06814e-141	0.194919
Spag1	2.85413	0.805628	0.826669	0.111418	0.151029	0	0.67564
Abca15	2.85242	0.0713924	0.224301	0.00988525	0.0234231	5.1741e-194	0.200878
Btbd19	2.85231	0.0637441	0.209199	0.00882693	0.00884138	1.75775e-128	0.200357
Smco2	2.85158	1.16843	0.810022	0.161879	0.199459	0	0.610563
Mnat1	2.85009	0.679491	0.779303	0.094237	0.106756	0	0.672547
Znf354b	2.85002	0.0670738	0.208684	0.00930277	0.0207179	1.60005e-169	0.187966
LOC102554670	2.84927	0.595624	0.456324	0.0826526	0.0528504	0	0.403474
LOC102549174	2.84916	0.105628	0.277158	0.0146587	0.0151095	2.07836e-181	0.262049
LOC102548917	2.84615	0.201505	0.449288	0.0280226	0.0308129	0	0.418475
Ruvbl2	2.84396	1.38389	0.894972	0.192746	0.19517	0	0.699801
LOC102552716	2.84357	0.907386	0.752188	0.126413	0.172605	0	0.579583
Scly	2.84294	0.158892	0.401922	0.0221458	0.0543679	0	0.347554
LOC102550060	2.84241	0.342014	0.589497	0.0476863	0.0866324	0	0.502865
Becn2	2.84225	0.261362	0.514158	0.0364452	0.0721167	0	0.442042
Magohb	2.84151	0.458539	0.627424	0.063973	0.0568092	0	0.570615
Pttg1	2.84063	2.95578	0.97237	0.412628	0.292887	0	0.679483
Nusap1	2.8389	1.36147	0.870774	0.190289	0.195434	0	0.67534
LOC103692874	2.83787	0.170712	0.373091	0.023877	0.047374	0	0.325717
Cpsf2	2.83539	0.78137	0.811567	0.109476	0.121272	0	0.690295
Lef1	2.83381	0.839017	0.7503	0.117681	0.109132	0	0.641169
Plekha1	2.83368	0.67024	0.728334	0.094017	0.122526	0	0.605808
Ppp1r42	2.83342	1.11102	0.874721	0.155875	0.188176	0	0.686545
Tmem242	2.83203	0.648359	0.735198	0.091052	0.115928	0	0.619271
LOC102557192	2.83091	0.262627	0.529604	0.0369105	0.0771312	0	0.452472
LOC363337	2.82901	0.760304	0.557234	0.106996	0.138229	0	0.419004
Pgbd1	2.82684	0.0749203	0.225502	0.0105594	0.0191343	1.55989e-160	0.206368
LOC108351182	2.82658	0.240339	0.526515	0.0338796	0.0816838	0	0.444831
Gimap9	2.826	0.692348	0.778445	0.0976366	0.145949	0	0.632496
Coprs	2.82593	0.0969845	0.210228	0.0136777	0.0116785	5.59281e-171	0.19855
LOC102554517	2.82551	0.072964	0.234941	0.0102931	0.0182766	8.10014e-191	0.216664
LOC108349799	2.82495	0.116256	0.23271	0.0164066	0.0374769	3.31884e-254	0.195233
LOC103693323	2.8243	0.613639	0.755449	0.0866389	0.147994	0	0.607455
Rsl1	2.82198	0.106143	0.29329	0.0150103	0.040644	0	0.252646
Ptpa	2.81963	2.13632	0.938047	0.302603	0.274281	0	0.663766
LOC108349047	2.81781	0.158313	0.37086	0.022453	0.0391264	0	0.331733
Rnf219	2.81299	0.55324	0.702935	0.0787261	0.123383	0	0.579551
LOC102549614	2.81186	0.111163	0.296036	0.0158308	0.043811	0	0.252225
LOC685793	2.81156	0.106045	0.203535	0.0151052	0.0346397	4.88294e-240	0.168896
LOC102554796	2.8106	0.455686	0.564613	0.0649515	0.0714568	0	0.493156
Irx2	2.8084	0.102128	0.272181	0.0145791	0.0365532	8.42197e-301	0.235628
LOC108350529	2.80508	0.186775	0.411876	0.0267242	0.0543019	0	0.357574
Rab8a	2.80423	1.05228	0.856187	0.150651	0.197216	0	0.658971
Engase	2.80285	0.16292	0.400892	0.023347	0.0441409	0	0.356751
Creld1	2.80219	0.545261	0.732281	0.0781736	0.0849169	0	0.647364
LOC102547938	2.80198	0.159842	0.37515	0.0229199	0.0367511	0	0.338399
Alpk1	2.79951	0.0836435	0.218981	0.0120142	0.0228292	5.94539e-197	0.196151
Acvrl1	2.79826	0.0789049	0.233396	0.0113434	0.0238189	5.90067e-181	0.209577
LOC690288	2.79795	0.561576	0.714776	0.0807497	0.109528	0	0.605248
Edc4	2.79746	0.456533	0.70671	0.0656677	0.0647928	0	0.641917
Trafd1	2.79572	1.92859	0.929123	0.277744	0.259303	0	0.66982
LOC103692295	2.7938	0.18414	0.38785	0.0265541	0.0568092	0	0.33104
Slc2a8	2.79372	1.68891	0.893942	0.243563	0.246503	0	0.647439
Tmprss11e	2.79252	0.198805	0.406041	0.0286943	0.0658485	0	0.340192
Med8	2.79082	0.588459	0.76403	0.0850346	0.116258	0	0.647772
Zfp446	2.78932	0.156855	0.382186	0.0226898	0.0314067	0	0.35078
Pym1	2.78907	0.300001	0.574395	0.043404	0.0560174	0	0.518378
Tmco6	2.78762	0.666363	0.792689	0.0965059	0.143046	0	0.649644
Orc2	2.78475	0.71571	0.790287	0.103859	0.131961	0	0.658326
Psph	2.78461	0.388318	0.616612	0.0563554	0.0663764	0	0.550236
Ckap2l	2.78419	0.159509	0.372748	0.0231559	0.0327923	0	0.339955
Cnppd1	2.78386	0.412257	0.672387	0.0598609	0.0680259	0	0.604361
Igtp	2.78245	0.0982301	0.274241	0.0142772	0.0306809	1.22156e-245	0.24356
Acvr2a	2.77945	0.290325	0.534066	0.0422849	0.0691475	0	0.464918
Zbtb3	2.77926	0.266696	0.471598	0.0388485	0.0567432	0	0.414855
Tigar	2.77531	0.332968	0.560837	0.0486354	0.0760755	0	0.484762
Tyw5	2.77529	0.626852	0.760082	0.0915628	0.136975	0	0.623107
Myo5c	2.77414	0.152472	0.368286	0.0222891	0.0480998	0	0.320186
Acyp1	2.77378	3.06585	0.975631	0.448291	0.298628	0	0.677003
Txndc12	2.77354	1.56179	0.911275	0.228403	0.213315	0	0.69796
LOC102549403	2.77128	0.0853448	0.252274	0.0125008	0.0325284	1.58583e-234	0.219746
Slc1a2	2.76968	0.48848	0.623992	0.0716292	0.116456	0	0.507536
B3galnt1	2.76949	0.520382	0.430239	0.0763174	0.0618897	0	0.368349
Ccdc17	2.76893	0.30302	0.562039	0.044457	0.0882159	0	0.473823
Hus1	2.76848	0.341251	0.610263	0.0500815	0.0827395	0	0.527523
Zfp26	2.76635	0.132496	0.339283	0.0194737	0.0256664	1.93703e-300	0.313616
Pex10	2.76307	0.597255	0.69504	0.0879821	0.138493	0	0.556547
LOC108351956	2.763	0.158381	0.278359	0.0233323	0.0504091	0	0.22795
Gins4	2.76289	1.05958	0.86185	0.156106	0.168118	0	0.693732
Uck1	2.76254	0.436461	0.562725	0.064319	0.0694774	0	0.493248
LOC102546819	2.76213	0.0715721	0.224472	0.0105501	0.0207838	4.15277e-167	0.203688
Insig2	2.76208	0.650522	0.755449	0.0958942	0.0929005	0	0.662548
LOC108350727	2.76196	0.139608	0.258109	0.0205816	0.0211138	1.2202e-203	0.236995
Sbds	2.75785	0.78546	0.785996	0.116126	0.159607	0	0.626389
Them4	2.75625	0.848687	0.826326	0.125613	0.168382	0	0.657944
Ankle2	2.75607	0.332551	0.60151	0.0492262	0.0553576	0	0.546153
Nol8	2.75527	1.69401	0.915909	0.250898	0.202362	0	0.713547
Nkapl	2.75463	1.43509	0.894972	0.212644	0.207113	0	0.687859
Tmem237	2.75462	0.901007	0.839883	0.133507	0.155516	0	0.684367
LOC102551048	2.75276	0.0941054	0.273897	0.0139621	0.0329902	2.57914e-232	0.240907
Zscan21	2.75139	0.553329	0.723014	0.0821739	0.101676	0	0.621338
LOC689271	2.75033	0.1269	0.349408	0.0188595	0.0447348	0	0.304673
Rtn4rl2	2.74927	0.108002	0.306333	0.0160628	0.0427553	1.61277e-306	0.263577
Prc1	2.74877	2.14621	0.943195	0.319308	0.260359	0	0.682837
LOC100363290	2.74737	0.112626	0.254333	0.0167725	0.0363552	3.69636e-245	0.217978
LOC108351734	2.74549	1.31714	0.879698	0.196406	0.225785	0	0.653913
LOC100912321	2.74525	1.00898	0.841771	0.15048	0.169834	0	0.671937
LOC108351904	2.74519	0.0914422	0.265488	0.0136383	0.0351016	8.08499e-247	0.230387
Slc34a2	2.74398	0.0905142	0.253647	0.0135113	0.0318026	2.74924e-222	0.221844
Bcl2l13	2.74281	0.348625	0.612837	0.0520823	0.0783188	0	0.534518
Tmem80	2.74276	0.339997	0.508667	0.0507952	0.0453286	0	0.463338
Ccdc178	2.74235	0.871598	0.781877	0.130252	0.168184	0	0.613693
LOC102549759	2.7415	0.317454	0.516732	0.0474687	0.102996	0	0.413737
Mks1	2.73858	0.169909	0.373091	0.0254579	0.0240169	2.32241e-304	0.349074
Tcte1	2.73607	0.602522	0.737944	0.0904344	0.147796	0	0.590148
Wdr33	2.73532	0.80045	0.826154	0.120204	0.141198	0	0.684956
Entpd4	2.73531	0.52009	0.687318	0.0781031	0.0963315	0	0.590986
Cntd1	2.73394	0.686852	0.759568	0.103244	0.165611	0	0.593957
Dnah6	2.73374	0.246235	0.491505	0.0370179	0.0665083	0	0.424997
LOC108352128	2.73037	0.093636	0.256221	0.0141098	0.0374109	7.74385e-261	0.21881
Zkscan5	2.73014	0.325819	0.569761	0.0491045	0.0519266	0	0.517835
LOC678817	2.73004	0.149008	0.288313	0.0224587	0.0482317	0	0.240081
Sh3gl1	2.72846	0.89347	0.811052	0.134813	0.148456	0	0.662596
Zfp560	2.72802	0.125384	0.338939	0.0189245	0.0400501	1.95102e-301	0.298889
Cx3cr1	2.728	0.136575	0.314227	0.0206139	0.0492214	0	0.265005
Rp9	2.72786	0.49031	0.709113	0.0740119	0.121206	0	0.587907
Rpf1	2.72656	1.08748	0.865626	0.164303	0.176168	0	0.689458
LOC103691317	2.72587	0.135858	0.325725	0.020536	0.0463183	0	0.279407
LOC102551619	2.72578	0.068282	0.204222	0.010322	0.0296912	3.87849e-194	0.174531
Stk25	2.72478	1.33228	0.874378	0.201537	0.169306	0	0.705072
LOC103695224	2.72457	0.331962	0.549339	0.0502239	0.101016	0	0.448323
Rars2	2.72347	0.695739	0.768492	0.105342	0.128266	0	0.640225
RGD1311517	2.72319	0.474678	0.694525	0.0718847	0.122526	0	0.572
Plekhs1	2.72212	0.138104	0.318517	0.0209299	0.033782	4.58523e-263	0.284735
Efcab5	2.72115	0.433581	0.626738	0.065754	0.0944181	0	0.53232
LOC102546725	2.72085	0.901511	0.82787	0.136745	0.170362	0	0.657509
LOC679342	2.72058	0.856356	0.818088	0.129921	0.162642	0	0.655446
LOC102551080	2.71853	1.85117	0.923803	0.281247	0.248285	0	0.675518
Qrsl1	2.71853	1.06891	0.858418	0.162399	0.181908	0	0.67651
Mrps10	2.71852	0.0975719	0.272181	0.0148241	0.0221035	4.37544e-212	0.250078
LOC102547942	2.71774	0.426893	0.619015	0.0648932	0.121272	0	0.497743
MGC105649	2.71752	3.60954	0.984726	0.548779	0.312879	0	0.671847
Wdr47	2.71528	1.19201	0.841943	0.18151	0.178477	0	0.663466
Chrac1	2.71329	1.82043	0.924833	0.277583	0.241884	0	0.682948
Nuf2	2.71238	0.910857	0.841256	0.138977	0.110385	0	0.730871
LOC103694050	2.71109	0.487475	0.681998	0.0744446	0.115004	0	0.566994
LOC102551482	2.71067	0.102084	0.281448	0.0155941	0.0398522	5.44404e-252	0.241596
Heatr6	2.70989	0.118046	0.296036	0.0180423	0.0190684	1.32264e-225	0.276967
Id4	2.70861	2.12152	0.934786	0.324544	0.305753	0	0.629033
Lrat	2.70817	0.350782	0.496482	0.053678	0.0938902	0	0.402592
Prpf31	2.70815	0.166552	0.412219	0.0254869	0.0288335	0	0.383386
Ptpn20	2.70814	0.9196	0.845547	0.140723	0.182898	0	0.662649
LOC680491	2.70759	0.366252	0.5919	0.056068	0.0780549	0	0.513845
Trpc4ap	2.70756	0.785158	0.809679	0.120199	0.125033	0	0.684646
Nxt1	2.70743	2.63103	0.964304	0.402819	0.294339	0	0.669965
LOC108352452	2.70446	0.245815	0.46336	0.0377123	0.0880179	0	0.375342
Nudt22	2.70422	0.622118	0.76729	0.0954603	0.145421	0	0.621869
Htatip2	2.70076	0.708632	0.746525	0.108996	0.125561	0	0.620964
LOC102550986	2.70007	1.26497	0.869573	0.194661	0.226841	0	0.642732
Daw1	2.69827	1.4814	0.897374	0.22825	0.253761	0	0.643613
Dimt1	2.69634	0.337829	0.604428	0.0521216	0.0833333	0	0.521094
Epsti1	2.69593	0.404518	0.583491	0.0624282	0.120546	0	0.462944
Bbs4	2.69522	0.456339	0.694525	0.0704607	0.10966	0	0.584866
Zfp868	2.69455	0.473245	0.704822	0.073105	0.121272	0	0.58355
Pde7b	2.69352	0.262467	0.513815	0.0405738	0.0822776	0	0.431537
Ebpl	2.6935	2.45471	0.949717	0.379469	0.288928	0	0.660788
LOC102556609	2.69283	0.404796	0.614553	0.0626059	0.112299	0	0.502254
Jagn1	2.69138	0.830291	0.797838	0.128542	0.0983769	0	0.699461
LOC108351681	2.69132	0.210809	0.272524	0.0326379	0.0129982	3.57692e-198	0.259526
LOC100363368	2.69094	0.307007	0.560151	0.0475438	0.0859726	0	0.474178
Ubox5	2.69082	0.117811	0.334649	0.018246	0.0341779	5.32139e-271	0.300471
Yipf2	2.68963	1.46939	0.887077	0.227761	0.207047	0	0.680031
Rhoj	2.68923	0.19832	0.329672	0.0307487	0.0666403	0	0.263032
Vps11	2.68922	0.483366	0.703793	0.0749446	0.0719187	0	0.631874
Zfp869	2.68915	0.286402	0.565471	0.044408	0.0697414	0	0.49573
Ddx52	2.68315	0.648344	0.790973	0.100948	0.139417	0	0.651556
LOC108350147	2.68222	0.155171	0.36022	0.0241757	0.043877	0	0.316343
LOC102554685	2.68092	0.0733948	0.220182	0.0114453	0.0255344	6.99445e-174	0.194647
Erich1	2.68026	0.483238	0.687489	0.0753914	0.119689	0	0.567801
Kat5	2.67924	1.25944	0.870088	0.196628	0.240169	0	0.629919
Eif2b2	2.67761	2.05808	0.930668	0.321679	0.294735	0	0.635933
LOC102549303	2.67636	0.221345	0.462674	0.0346261	0.0604381	0	0.402236
Tmem186	2.67625	0.18034	0.431097	0.0282138	0.0297572	0	0.401339
Eid2	2.67621	1.07655	0.867685	0.168428	0.182766	0	0.684919
RGD1560860	2.67611	0.0821141	0.221383	0.0128478	0.0342439	2.76143e-214	0.187139
Zfp949	2.67528	0.259832	0.539214	0.0406774	0.0840591	0	0.455155
Ednra	2.66963	0.13879	0.360906	0.0218132	0.0324624	6.50398e-257	0.328444
Naxd	2.66833	0.987099	0.852411	0.155279	0.195632	0	0.656779
Zfp865	2.66743	0.665717	0.791145	0.104788	0.153273	0	0.637872
Cyp2s1	2.66714	0.291434	0.576798	0.045883	0.102798	0	0.474
Polr3d	2.66622	1.00264	0.827355	0.157954	0.139483	0	0.687873
Cdk14	2.66451	0.290913	0.498026	0.0458843	0.06763	0	0.430396
LOC100911842	2.66382	2.66755	0.94045	0.420941	0.285629	0	0.65482
Polr3k	2.66363	1.00926	0.719066	0.159283	0.104447	0	0.614619
LOC102552086	2.6631	0.0903892	0.249013	0.0142706	0.0423595	7.43064e-287	0.206654
LOC689986	2.66244	0.941194	0.838682	0.148664	0.191079	0	0.647603
Zswim3	2.66239	0.19082	0.444139	0.0301414	0.0462523	0	0.397887
LOC691113	2.66215	0.37266	0.597906	0.0588742	0.0882819	0	0.509624
Ranbp17	2.66197	0.145734	0.361249	0.0230264	0.037015	2.36413e-285	0.324234
Ccdc172	2.66066	1.32508	0.893256	0.209557	0.230734	0	0.662522
Tyrp1	2.66022	0.0848676	0.219324	0.0134256	0.0242148	9.8608e-164	0.195109
Gpn3	2.659	0.145504	0.377896	0.0230375	0.0545658	0	0.32333
Apbb3	2.6581	0.401516	0.675133	0.0636115	0.113354	0	0.561779
Sigmar1	2.65724	0.293701	0.521538	0.0465582	0.0377408	0	0.483797
LOC100909675	2.65611	0.564073	0.671529	0.0894884	0.133676	0	0.537853
Nat14	2.6551	0.276123	0.548824	0.0438367	0.0850488	0	0.463776
Spdya	2.65353	2.0763	0.937361	0.329988	0.269068	0	0.668292
LOC102551311	2.6511	0.610937	0.74069	0.0972605	0.147928	0	0.592762
Gpr180	2.6497	0.319403	0.562554	0.050898	0.0746899	0	0.487864
Art3	2.64906	2.35708	0.94045	0.375776	0.239311	0	0.701138
Spdl1	2.64846	1.1048	0.86717	0.176204	0.197941	0	0.669229
Bbs1	2.64826	0.950762	0.842801	0.151659	0.183624	0	0.659177
Snip1	2.64814	0.937831	0.830273	0.149608	0.166601	0	0.663672
LOC108350995	2.64591	0.0692651	0.20508	0.0110667	0.0327263	7.38331e-209	0.172353
Rpl10l	2.6453	0.973255	0.846061	0.155565	0.161454	0	0.684607
LOC102548839	2.64271	0.523937	0.659001	0.0838964	0.128002	0	0.530999
Cap1	2.64162	1.15837	0.853098	0.185627	0.135392	0	0.717706
Tchp	2.64068	2.7108	0.96276	0.434684	0.340921	0	0.621838
Ubap1	2.6406	0.773169	0.797838	0.123987	0.169504	0	0.628334
Mgat4d	2.6398	1.56334	0.915565	0.250839	0.202428	0	0.713137
Taf8	2.63974	0.774168	0.813283	0.12422	0.159013	0	0.65427
Ilvbl	2.63933	0.230937	0.481208	0.037066	0.0521246	0	0.429084
Tgm7	2.63877	0.117359	0.330187	0.0188436	0.0360913	1.19617e-278	0.294096
Rasl2-9	2.63847	0.329112	0.592929	0.0528548	0.113354	0	0.479575
Prpf38a	2.63658	0.774482	0.811567	0.124544	0.14971	0	0.661857
Fam124a	2.6362	0.644329	0.743951	0.103641	0.159343	0	0.584608
Cenpq	2.63607	0.993088	0.851381	0.159754	0.177817	0	0.673564
Nrip3	2.63584	1.15752	0.867685	0.186234	0.187385	0	0.6803
LOC108350763	2.63505	0.236734	0.504033	0.0381092	0.0832014	0	0.420832
RT1-Bb	2.63454	1.16822	0.864939	0.188126	0.220969	0	0.64397
Myh10	2.63439	0.326888	0.594474	0.0526465	0.0711929	0	0.523281
Cdc123	2.63422	1.27539	0.882959	0.20543	0.224268	0	0.658691
Timm8a2	2.63376	0.70367	0.764201	0.113378	0.158749	0	0.605452
Lztfl1	2.63369	2.55406	0.961901	0.411539	0.267419	0	0.694483
LOC102555151	2.63273	0.304256	0.599108	0.049058	0.0935603	0	0.505547
Chdh	2.63257	0.393586	0.55792	0.0634683	0.10801	0	0.44991
Ncbp1	2.63104	0.65948	0.77364	0.106458	0.148984	0	0.624656
Spdye4	2.63042	0.808192	0.690407	0.130521	0.139417	0	0.55099
Fbxo28	2.62981	0.507993	0.687318	0.082074	0.119425	0	0.567893
Fam160a2	2.62921	0.41845	0.675305	0.067635	0.0968593	0	0.578445
Hemk1	2.6288	0.392004	0.652823	0.0633786	0.10194	0	0.550883
Cenpk	2.62843	0.732796	0.781363	0.118508	0.139417	0	0.641946
Diablo	2.62703	3.04262	0.973915	0.492528	0.337688	0	0.636226
Krt10	2.62659	0.259665	0.451176	0.0420466	0.0365532	0	0.414622
Wdr93	2.62474	0.509431	0.676849	0.0825959	0.139417	0	0.537432
LOC102554815	2.62404	0.702496	0.771924	0.113954	0.159475	0	0.612449
LOC102548872	2.62365	0.0806255	0.244723	0.0130821	0.027052	3.27667e-171	0.217671
LOC108350365	2.6236	0.309305	0.579372	0.0501886	0.100686	0	0.478686
LOC108350223	2.62234	0.12932	0.345804	0.0210022	0.0508709	0	0.294933
Tmem45b	2.62192	0.637737	0.762485	0.103601	0.159211	0	0.603274
Art1	2.62168	0.981444	0.847263	0.159463	0.191541	0	0.655721
Smpd5	2.6202	2.57502	0.958984	0.418816	0.350752	0	0.608232
Hps3	2.61921	0.124215	0.325039	0.0202168	0.0349037	6.30952e-272	0.290135
RGD1561114	2.61764	0.893973	0.537155	0.145658	0.151491	0	0.385663
Fra10ac1	2.61583	0.672982	0.720954	0.109789	0.0904592	0	0.630495
Catsperb	2.61511	0.790004	0.81088	0.128945	0.155252	0	0.655628
Cidec	2.61367	0.2325	0.386477	0.0379867	0.0834653	0	0.303011
LOC108352110	2.61255	0.128113	0.338253	0.0209478	0.0419636	1.08401e-274	0.296289
LOC102550123	2.6125	0.409162	0.674103	0.0669042	0.123977	0	0.550126
LOC500567	2.61221	0.929026	0.842972	0.151941	0.213843	0	0.62913
Lzic	2.61193	0.695103	0.769178	0.113705	0.0952098	0	0.673968
LOC682102	2.61149	0.597396	0.716835	0.0977519	0.154064	0	0.562771
Scfd1	2.60797	1.03644	0.860992	0.170007	0.187648	0	0.673343
Zfp12	2.60792	0.0894388	0.250558	0.0146712	0.0165611	3.95806e-183	0.233997
Sprtn	2.60731	0.625033	0.547452	0.102571	0.0921087	0	0.455343
Tepsin	2.60646	0.565642	0.733482	0.0928794	0.148258	0	0.585224
Ufl1	2.6061	1.69967	0.926034	0.279158	0.236474	0	0.68956
Srsf12	2.60529	0.16538	0.417882	0.0271777	0.0696754	0	0.348207
Psmd3	2.60428	1.11231	0.862365	0.182918	0.163566	0	0.698799
LOC108351544	2.60416	0.240958	0.491848	0.0396289	0.0795724	0	0.412276
Ubr1	2.60336	0.107643	0.299125	0.0177131	0.0261283	3.50003e-203	0.272996
Cdc20	2.60164	1.41386	0.780505	0.232935	0.157561	0	0.622943
Zfp110	2.60158	0.561635	0.762828	0.0925342	0.129916	0	0.632913
Slc25a28	2.60133	0.976251	0.851038	0.160873	0.197018	0	0.654021
Cd82	2.60059	0.42048	0.469882	0.0693249	0.101544	0	0.368338
Adprm	2.5998	0.201565	0.476918	0.0332504	0.0498153	0	0.427103
LOC690422	2.59901	0.369012	0.637206	0.060906	0.091383	0	0.545823
Hacl1	2.59848	0.146417	0.324181	0.0241752	0.0296252	5.57296e-235	0.294555
Meis1	2.59675	0.104796	0.29329	0.0173239	0.0442729	3.77565e-293	0.249017
Inpp5e	2.59529	0.339146	0.619015	0.056121	0.101016	0	0.517999
Mrps27	2.59454	0.363977	0.627081	0.0602614	0.0768672	0	0.550214
Fscn1	2.59404	0.157543	0.348721	0.0260926	0.0583267	0	0.290395
Wdr11	2.59366	0.596799	0.753561	0.0988684	0.138361	0	0.6152
Abca12	2.59309	0.123798	0.324009	0.0205171	0.0422275	2.40079e-243	0.281781
Vps37c	2.59188	0.299624	0.582804	0.0496986	0.0732383	0	0.509566
Jmjd8	2.59087	0.926374	0.850523	0.153765	0.18844	0	0.662083
Klhdc2	2.59028	0.934929	0.843144	0.155249	0.17663	0	0.666514
Nek11	2.58907	0.731959	0.811738	0.121646	0.162576	0	0.649163
Pom121l2	2.58898	2.76054	0.945426	0.45881	0.305226	0	0.640201
LOC100911360	2.58851	0.125402	0.238373	0.0208489	0.016957	1.06888e-148	0.221416
Prss39	2.5874	0.0635398	0.205251	0.0105721	0.0240169	1.18167e-149	0.181235
Fam160b2	2.58612	0.345686	0.601167	0.0575681	0.100026	0	0.501141
RGD1559781	2.5846	0.761633	0.54831	0.126971	0.125891	0	0.422419
Thap2	2.5839	0.174533	0.420285	0.0291101	0.0435471	0	0.376738
Nvl	2.5823	0.661459	0.770208	0.110447	0.13493	0	0.635278
Kif9	2.58219	0.856167	0.820491	0.142969	0.153669	0	0.666822
Sppl2b	2.58178	0.483674	0.695555	0.0807903	0.0901953	0	0.60536
LOC103690018	2.58163	0.134521	0.355243	0.0224721	0.0349037	1.71199e-266	0.320339
Spata17	2.57978	1.83707	0.917796	0.307281	0.229348	0	0.688448
LOC102556416	2.57941	0.096406	0.254505	0.0161296	0.0421615	6.41774e-236	0.212343
Dnah17	2.57886	0.722978	0.781706	0.121008	0.157825	0	0.623881
Mfsd12	2.57872	0.410858	0.638922	0.0687732	0.108076	0	0.530846
Cutc	2.57825	0.542362	0.683199	0.0908154	0.0762734	0	0.606925
Nup37	2.57736	0.670321	0.791145	0.112311	0.145421	0	0.645724
Wars	2.57628	0.350805	0.608203	0.0588206	0.0749538	0	0.533249
LOC691658	2.57594	1.50715	0.901493	0.252769	0.257852	0	0.643641
Crbn	2.57542	1.48706	0.89583	0.249487	0.248878	0	0.646951
LOC499331	2.57233	1.80615	0.869229	0.303672	0.219847	0	0.649383
Fzd2	2.57208	0.158852	0.365711	0.0267127	0.0645949	0	0.301116
Mterf1	2.56661	0.413531	0.681998	0.0698042	0.10702	0	0.574977
Ccs	2.56642	1.24148	0.886906	0.20959	0.204803	0	0.682102
Slc37a1	2.56553	0.0936888	0.213489	0.0158265	0.0352996	2.65966e-210	0.178189
Hgh1	2.56437	1.62908	0.863223	0.275417	0.233769	0	0.629454
R3hcc1l	2.56125	0.235292	0.503518	0.0398652	0.0468461	0	0.456672
Prob1	2.56072	0.358696	0.597563	0.0607957	0.107746	0	0.489817
RGD1563667	2.56028	0.0718631	0.230994	0.0121838	0.0329902	4.11939e-188	0.198003
Meikin	2.5593	0.235539	0.378754	0.0399612	0.0512008	0	0.327553
Polr1e	2.55561	0.174009	0.380813	0.0295976	0.0448667	0	0.335947
LOC102549484	2.55446	1.13218	0.817745	0.192727	0.185933	0	0.631812
Mtmr6	2.55208	1.52833	0.911103	0.260593	0.21061	0	0.700494
LOC680254	2.55152	1.86106	0.92243	0.31745	0.329309	0	0.593122
Dll3	2.55107	1.58362	0.913506	0.27021	0.198271	0	0.715235
Chmp6	2.54961	0.497674	0.685773	0.0850031	0.0894695	0	0.596304
LOC102554907	2.54944	0.183167	0.44105	0.0312888	0.0704671	0	0.370583
Dclk2	2.54834	0.150481	0.344946	0.0257251	0.0292953	9.4486e-271	0.315651
Tceanc2	2.54822	0.581338	0.737258	0.0993891	0.147136	0	0.590121
Ciapin1	2.54765	1.24138	0.874893	0.212317	0.176762	0	0.698131
LOC108348824	2.5475	0.0988459	0.249528	0.0169077	0.0395223	1.1949e-221	0.210006
Nudt16l1	2.54412	0.368214	0.612322	0.063131	0.0503431	0	0.561979
Exnef	2.54411	1.34462	0.890853	0.23054	0.238321	0	0.652531
Fam216a	2.5426	2.90082	0.967908	0.497875	0.343296	0	0.624612
LOC102546709	2.54146	1.13643	0.870431	0.195203	0.230998	0	0.639433
Golt1b	2.53949	0.238008	0.499914	0.0409382	0.0559514	0	0.443963
Alkbh7	2.53949	1.18022	0.870431	0.203002	0.234231	0	0.6362
Lrrc14	2.53828	0.120241	0.320577	0.0206993	0.0268541	4.56998e-230	0.293723
Piwil1	2.5378	1.25775	0.745323	0.216589	0.125231	0	0.620093
Wdr97	2.53772	0.108084	0.289686	0.0186137	0.0356954	2.68584e-198	0.253991
LOC690183	2.53723	0.087228	0.254677	0.0150271	0.0232251	1.57456e-173	0.231451
LOC689268	2.53715	0.0977974	0.223957	0.0168488	0.0211797	9.44637e-154	0.202778
Pcbp3	2.53628	1.90357	0.927064	0.328149	0.28332	0	0.643744
Dcdc2	2.53575	0.785442	0.796808	0.135449	0.143903	0	0.652905
Dnah12	2.53561	2.11381	0.925004	0.364562	0.253035	0	0.671969
Mpdu1	2.53529	0.562324	0.742406	0.0970035	0.104117	0	0.638289
Plk1	2.53498	1.49072	0.75665	0.257211	0.192267	0	0.564383
Ccdc103	2.53455	1.64922	0.903381	0.284644	0.24162	0	0.66176
Pa2g4	2.53072	1.4179	0.908872	0.245369	0.237068	0	0.671805
LOC102547741	2.5304	0.712667	0.571478	0.123356	0.157693	0	0.413784
Mif4gd	2.53012	1.76914	0.922773	0.306281	0.2436	0	0.679173
Zgpat	2.5277	0.192524	0.465076	0.0333865	0.0490895	0	0.415987
Cyld-ps1	2.52769	0.100666	0.288999	0.017457	0.0364872	4.13147e-199	0.252512
LOC682206	2.52754	0.0995006	0.278531	0.0172569	0.0261942	3.87947e-182	0.252337
Slc19a2	2.52552	0.225934	0.48773	0.0392395	0.064265	0	0.423465
LOC100359930	2.52509	0.585125	0.649562	0.101653	0.0717868	0	0.577776
Pomt1	2.52465	0.6142	0.757337	0.106737	0.147268	0	0.610068
Cog6	2.52417	0.3382	0.594646	0.0587926	0.109132	0	0.485514
Dcaf7	2.52392	1.34023	0.875064	0.233025	0.207179	0	0.667886
LOC103690858	2.52226	0.19991	0.431955	0.0347983	0.0748878	0	0.357067
Fahd2a	2.52186	0.423042	0.668097	0.0736596	0.112893	0	0.555204
Hyls1	2.52176	0.592196	0.704136	0.103119	0.145751	0	0.558385
LOC102553126	2.52055	0.202772	0.466106	0.0353386	0.0625495	0	0.403557
Aldh1a2	2.51905	1.65531	0.914021	0.288782	0.260227	0	0.653794
Cox19	2.5185	0.771656	0.759053	0.134673	0.146939	0	0.612114
Dlat	2.51822	0.632471	0.775013	0.110403	0.152283	0	0.62273
LOC108349541	2.51756	0.798586	0.764544	0.139463	0.179731	0	0.584814
Sc5d	2.5162	0.464926	0.692466	0.0812702	0.114344	0	0.578122
Ppp1r9b	2.51587	0.561806	0.657972	0.0982277	0.12985	0	0.528122
Vnn1	2.51574	1.71713	0.917968	0.300256	0.27184	0	0.646129
Dhrs7b	2.51499	0.462596	0.632916	0.0809312	0.116917	0	0.515998
LOC108349561	2.51472	0.189671	0.443281	0.033189	0.0740301	0	0.369251
Ccdc87	2.51384	0.884887	0.805732	0.154934	0.186395	0	0.619337
LOC103691325	2.51377	0.131328	0.324009	0.0229953	0.0465822	7.92224e-274	0.277427
LOC102553003	2.51355	0.500205	0.70242	0.0875982	0.136843	0	0.565576
Ube2t	2.51293	0.917968	0.591042	0.160828	0.0971233	0	0.493918
LOC103692821	2.51257	0.713348	0.740518	0.12501	0.173067	0	0.567452
LOC102546865	2.50968	0.395281	0.527029	0.0694092	0.130839	0	0.39619
LOC679711	2.50944	0.893581	0.63446	0.156934	0.168118	0	0.466342
Tmem115	2.50912	0.543348	0.735027	0.095446	0.12279	0	0.612237
LOC102551889	2.50837	0.550412	0.735027	0.0967372	0.131829	0	0.603198
Dcaf8	2.50706	1.19078	0.883302	0.209474	0.226841	0	0.656461
LOC102553881	2.50584	0.07106	0.212459	0.012511	0.0218395	2.33703e-129	0.19062
Kat7	2.50491	1.05636	0.789943	0.186106	0.176696	0	0.613248
LOC498601	2.50479	1.30723	0.888965	0.230322	0.203286	0	0.685679
Pde8a	2.50444	0.775251	0.819633	0.136625	0.172275	0	0.647358
Gmcl1	2.50235	1.60836	0.904582	0.283858	0.249538	0	0.655044
Cxxc1	2.50182	0.602794	0.758195	0.106425	0.112431	0	0.645764
LOC103691005	2.5015	0.291154	0.586408	0.0514157	0.0874241	0	0.498984
LOC103690245	2.50099	0.10602	0.297409	0.0187291	0.0364872	7.56835e-210	0.260921
LOC102550409	2.49889	0.503477	0.681483	0.0890717	0.15512	0	0.526363
Cfap45	2.49857	2.36053	0.94903	0.417701	0.240763	0	0.708268
LOC102553796	2.49775	0.496605	0.584692	0.0879255	0.125759	0	0.458933
Gjd3	2.49679	0.137914	0.355414	0.0244342	0.0482977	1.28738e-288	0.307117
Kif22	2.49658	0.598588	0.732967	0.106068	0.123779	0	0.609188
Pmf1	2.49633	0.408512	0.639265	0.0723994	0.0888757	0	0.55039
Pctp	2.49594	1.09946	0.855157	0.194908	0.239113	0	0.616044
Urgcp	2.49514	0.0760286	0.21675	0.0134854	0.0150435	1.20885e-119	0.201706
LOC102548661	2.49344	0.0728659	0.213146	0.0129397	0.0207179	2.02638e-143	0.192428
LOC102556219	2.49312	0.36112	0.552943	0.064143	0.130641	0	0.422302
Gprc5a	2.49242	0.101638	0.24335	0.0180619	0.0454605	8.88838e-256	0.197889
LOC108350520	2.49207	0.0852821	0.246439	0.015159	0.0398522	4.58702e-211	0.206587
Lrguk	2.49166	0.409262	0.676849	0.0727677	0.125957	0	0.550892
Srf	2.49156	0.627216	0.663463	0.111528	0.143574	0	0.51989
Gpn1	2.49067	0.703513	0.780333	0.125172	0.119557	0	0.660776
LOC102549288	2.48937	0.472304	0.607174	0.0841098	0.143508	0	0.463666
Birc5	2.48888	1.20785	0.874378	0.21517	0.212193	0	0.662185
Ccdc180	2.48883	1.08502	0.865797	0.193297	0.181842	0	0.683955
Sac3d1	2.48614	0.658266	0.778617	0.117489	0.162246	0	0.616371
Magi1	2.48578	1.5399	0.894114	0.274914	0.214305	0	0.679809
Zfp426	2.48559	0.151913	0.331045	0.0271244	0.023555	8.29304e-244	0.30749
LOC103693274	2.48514	0.11033	0.257251	0.0197056	0.0321325	1.87227e-183	0.225118
Siglecl1	2.48422	0.592813	0.604599	0.105948	0.153009	0	0.451591
Ift22	2.48383	2.03509	0.933928	0.363812	0.311824	0	0.622105
Dtd1	2.4831	1.65855	0.914021	0.296647	0.26379	0	0.650231
Pcyt2	2.4824	0.977802	0.836966	0.174974	0.225389	0	0.611577
Pask	2.48028	0.386558	0.65351	0.0692749	0.0915149	0	0.561995
Txnl4b	2.48003	0.187924	0.354385	0.0336837	0.0283716	5.04103e-261	0.326013
Ubxn2a	2.47925	0.966919	0.84383	0.173405	0.18811	0	0.65572
Exd2	2.47851	0.495695	0.628969	0.0889425	0.0621536	0	0.566815
C2cd4b	2.47775	0.146639	0.293461	0.0263253	0.0224334	2.03293e-191	0.271028
Qrich1	2.47768	0.394135	0.62588	0.0707604	0.0937582	0	0.532121
Capn11	2.47718	1.01236	0.784795	0.181814	0.199525	0	0.58527
LOC103691872	2.47631	0.266518	0.521023	0.047894	0.0815519	0	0.439471
Fem1a	2.47483	0.835945	0.814484	0.150376	0.201768	0	0.612716
Kbtbd8	2.47453	0.218446	0.469882	0.0393038	0.0638031	0	0.406078
LOC100911264	2.47309	1.02883	0.840913	0.185298	0.227039	0	0.613874
Katnal2	2.47304	0.865514	0.834392	0.155889	0.167524	0	0.666867
Dtl	2.47216	0.509472	0.732109	0.0918176	0.10735	0	0.624759
Haus4	2.47143	1.72992	0.924146	0.311926	0.26511	0	0.659037
Pdzd9	2.47115	1.71856	0.894457	0.309937	0.268211	0	0.626246
Cck	2.47001	0.136138	0.322464	0.0245715	0.0523885	8.92802e-253	0.270076
LOC102546844	2.46935	0.552602	0.612322	0.0997846	0.126023	0	0.486299
LOC100910138	2.46882	0.132054	0.343573	0.023854	0.0583927	2.57769e-296	0.28518
Acp1	2.4684	0.13792	0.362794	0.024921	0.0354975	6.53029e-250	0.327296
LOC108352092	2.46815	0.182838	0.328471	0.0330428	0.0342439	3.44195e-258	0.294227
LOC102550569	2.4669	0.138764	0.311996	0.0250995	0.0288335	3.99538e-169	0.283162
Ptbp1	2.46584	1.32964	0.881586	0.240681	0.220309	0	0.661277
LOC102549247	2.46577	0.52258	0.620559	0.094598	0.145223	0	0.475336
LOC108349103	2.46499	0.296824	0.371203	0.0537603	0.0856426	0	0.28556
Depdc1b	2.46472	0.0765758	0.224644	0.0138719	0.0320005	9.54795e-166	0.192643
LOC103693194	2.46365	0.0766179	0.231852	0.0138899	0.0352996	3.12249e-179	0.196552
Lins1	2.46305	0.212481	0.492706	0.0385363	0.0706651	0	0.422041
Alg8	2.46293	0.151377	0.370173	0.0274563	0.0225653	1.52852e-239	0.347608
RT1-CE10	2.46239	1.00859	0.854985	0.183003	0.212259	0	0.642726
Ccdc14	2.46235	0.110457	0.289514	0.0200425	0.0218395	5.47883e-159	0.267675
Pom121l12	2.46093	2.04766	0.920199	0.371917	0.2692	0	0.650999
Ift46	2.46048	2.57686	0.952806	0.46818	0.32337	0	0.629436
Rab3gap1	2.45921	0.708461	0.802814	0.128831	0.159277	0	0.643538
Hoxd8	2.45861	0.39254	0.670499	0.0714117	0.124571	0	0.545928
Psmd6	2.45846	1.62728	0.902351	0.296069	0.21767	0	0.684682
Slc25a31	2.45636	1.28546	0.846748	0.234218	0.165281	0	0.681467
LOC108350426	2.45617	0.52134	0.711515	0.0950037	0.157034	0	0.554482
Pip4k2c	2.45473	0.325616	0.498713	0.0593963	0.0668382	0	0.431875
Thoc3	2.45451	1.08226	0.860134	0.197447	0.191673	0	0.668461
Btf3l4	2.45411	1.26695	0.874206	0.231207	0.221364	0	0.652842
Pced1a	2.45383	0.0735206	0.218981	0.0134193	0.0256664	2.24574e-159	0.193314
RGD1309730	2.45374	0.809358	0.809336	0.147738	0.184613	0	0.624722
Gins2	2.45369	0.324809	0.580058	0.0592916	0.0594484	0	0.52061
Cfap74	2.45365	0.474349	0.680625	0.0865914	0.128464	0	0.552161
Chac2	2.45271	0.2806	0.5526	0.0512562	0.0970573	0	0.455543
Asb3	2.45247	0.134382	0.34958	0.0245512	0.0444049	2.03202e-262	0.305175
Smtn	2.45237	0.204695	0.464905	0.0373998	0.0754157	0	0.389489
LOC102552387	2.4509	0.146403	0.294491	0.0267767	0.0318026	2.64529e-200	0.262689
Gpr89b	2.45073	0.563142	0.748756	0.103009	0.151359	0	0.597397
LOC102550217	2.45069	0.144208	0.351467	0.026379	0.0544999	8.46899e-283	0.296967
Ssna1	2.44982	2.37622	0.952634	0.434929	0.366983	0	0.585651
Lpcat4	2.44873	0.64547	0.76197	0.118232	0.153075	0	0.608895
Dgat1	2.44871	1.10974	0.869229	0.203276	0.224861	0	0.644368
Tmem261	2.44857	0.388929	0.654539	0.0712487	0.101016	0	0.553523
Fam89b	2.44793	1.80487	0.871289	0.330784	0.265307	0	0.605981
Mrpl46	2.44657	0.341868	0.626738	0.0627145	0.0735682	0	0.553169
Clhc1	2.44652	0.668806	0.786168	0.122694	0.179467	0	0.606701
Donson	2.44513	1.56294	0.906298	0.287002	0.236738	0	0.66956
LOC690035	2.44438	0.790706	0.827184	0.145273	0.185999	0	0.641185
LOC102547443	2.44414	0.201696	0.470225	0.0370628	0.0824096	0	0.387815
Bphl	2.44361	0.157799	0.401064	0.029007	0.0581288	0	0.342935
Med11	2.44177	0.859202	0.831817	0.158142	0.204342	0	0.627476
LOC100125366	2.44138	0.430363	0.660203	0.0792327	0.132093	0	0.52811
Med15	2.44064	0.22028	0.481895	0.0405759	0.0441409	0	0.437754
Mllt10	2.43989	2.35951	0.875408	0.434854	0.295329	0	0.580079
Dpp7	2.43985	0.787666	0.789257	0.145169	0.193521	0	0.595736
LOC108350642	2.43985	0.110566	0.295178	0.0203776	0.0503431	1.66634e-266	0.244835
Slx4	2.43983	0.234251	0.509525	0.0431738	0.0614278	0	0.448097
Dnaaf3	2.4397	0.577932	0.749785	0.106526	0.15413	0	0.595655
Adss	2.43909	1.22084	0.875064	0.225123	0.225125	0	0.649939
LOC102556490	2.43883	0.783243	0.785825	0.144456	0.185735	0	0.60009
Oip5	2.43826	0.232993	0.509696	0.0429886	0.0828055	0	0.426891
Cdk7	2.43795	0.380126	0.637206	0.0701505	0.081156	0	0.55605
Ptges3l1	2.43793	0.191886	0.460614	0.0354122	0.0434151	0	0.417199
RGD1562492	2.43763	0.750929	0.786683	0.138611	0.182304	0	0.604379
LOC108350539	2.43749	0.285056	0.550026	0.0526224	0.113157	0	0.436869
LOC102547811	2.43747	0.242655	0.442938	0.0447959	0.0888097	0	0.354128
Acadl	2.43645	0.728509	0.776043	0.134583	0.167392	0	0.60865
LOC108349077	2.43599	0.221461	0.349065	0.0409253	0.07436	0	0.274705
LOC102556873	2.43578	0.592277	0.758195	0.109466	0.167063	0	0.591132
Etfdh	2.43441	0.104128	0.286425	0.0192636	0.0257324	2.60068e-171	0.260693
Trmt12	2.43435	0.135744	0.361936	0.0251136	0.0445368	4.50581e-253	0.317399
Dnaaf2	2.43407	0.77026	0.807791	0.142531	0.167129	0	0.640663
Fam118b	2.43382	0.427153	0.554831	0.0790551	0.070995	0	0.483836
Strada	2.43299	1.44319	0.898747	0.267251	0.273555	0	0.625192
Nagpa	2.43245	0.160228	0.35919	0.0296823	0.0407099	6.53246e-257	0.31848
Ncln	2.43126	0.806998	0.825811	0.149621	0.172671	0	0.65314
Syce1	2.43114	1.97517	0.926206	0.366234	0.328385	0	0.597821
LOC684327	2.43037	0.556612	0.713746	0.103261	0.165215	0	0.548531
Atxn7l3b	2.42963	2.91966	0.969453	0.541926	0.393442	0	0.576011
LOC102552397	2.42946	0.0847061	0.241634	0.0157245	0.0190684	2.40547e-141	0.222565
Bbs9	2.42898	0.505887	0.719753	0.0939418	0.138229	0	0.581524
Tet2	2.42869	0.0968043	0.21675	0.0179798	0.0354315	2.5115e-188	0.181318
Tdrd5	2.42822	0.418171	0.407071	0.077694	0.0582608	0	0.34881
Cenpu	2.42741	1.07072	0.866312	0.199046	0.214766	0	0.651546
Iffo1	2.42716	0.579362	0.737086	0.107722	0.152019	0	0.585067
Zfyve19	2.42675	0.214779	0.459756	0.0399454	0.0586566	0	0.4011
Prss48	2.42669	0.681143	0.778617	0.126687	0.174122	0	0.604494
Bud13	2.42608	0.437607	0.705166	0.0814259	0.100422	0	0.604743
Ndufaf5	2.4259	0.847773	0.825124	0.157765	0.189496	0	0.635629
Rpap3	2.42541	0.491678	0.677879	0.0915294	0.112959	0	0.56492
Trappc6a	2.42496	0.628491	0.753904	0.117034	0.147862	0	0.606042
LOC102554142	2.42462	0.649319	0.755964	0.120941	0.192003	0	0.56396
Rpp30	2.42391	1.02651	0.854642	0.191291	0.198403	0	0.656239
Zscan20	2.42376	0.418752	0.671872	0.0780427	0.137767	0	0.534105
Ccdc73	2.4228	0.569987	0.741205	0.106299	0.147004	0	0.5942
LOC108348568	2.42256	0.126351	0.353183	0.0235677	0.044075	3.17961e-247	0.309109
Rrp7a	2.42112	0.97153	0.847606	0.181396	0.209554	0	0.638052
Jrk	2.42101	0.968429	0.802128	0.18083	0.197809	0	0.604319
Zfp574	2.42099	0.712348	0.799725	0.133015	0.188176	0	0.611549
Rhot2	2.4207	0.132102	0.323494	0.0246721	0.0246767	1.45172e-198	0.298817
Fam134a	2.42065	1.33511	0.890853	0.24936	0.253365	0	0.637488
Ets2	2.41983	0.0750749	0.207997	0.0140298	0.0195302	4.39192e-119	0.188467
Ino80e	2.41928	0.871612	0.837309	0.162947	0.182172	0	0.655137
Zfp964	2.41876	0.0959875	0.279046	0.0179513	0.0288994	6.44425e-191	0.250146
Inafm2	2.41802	0.215156	0.456324	0.0402585	0.0471101	0	0.409214
LOC102550245	2.41636	0.359314	0.458383	0.0673097	0.102798	0	0.355586
LOC103692460	2.41627	1.23241	0.845718	0.230879	0.233901	0	0.611817
Ttll1	2.41583	0.372959	0.646473	0.0698913	0.122922	0	0.523552
Coro1b	2.4154	0.984828	0.849322	0.184609	0.201768	0	0.647554
Nfkbil1	2.41425	0.668722	0.787198	0.125454	0.139417	0	0.647781
Pdhx	2.41393	0.0688924	0.214862	0.0129272	0.0279097	5.02651e-143	0.186952
Camlg	2.41387	1.40063	0.890853	0.262831	0.257918	0	0.632935
LOC102556249	2.41369	1.00325	0.840913	0.188285	0.208762	0	0.632151
Eif2b5	2.41367	0.91837	0.839883	0.172357	0.194181	0	0.645703
Micu1	2.41248	0.870498	0.826669	0.163508	0.175838	0	0.650831
LOC103692226	2.41227	0.0993991	0.284023	0.0186732	0.0449987	6.205e-205	0.239024
Slc9b1	2.4113	1.93475	0.917968	0.363706	0.255476	0	0.662492
LOC100360238	2.41118	1.05532	0.809507	0.198402	0.193191	0	0.616317
Ankrd40	2.4108	0.312442	0.486871	0.0587552	0.0767353	0	0.410136
Paqr3	2.41079	0.335369	0.587095	0.0630671	0.0765373	0	0.510557
Kifc1	2.41066	0.499227	0.707568	0.0938896	0.101544	0	0.606024
LOC360479	2.4105	2.517	0.941994	0.473423	0.274017	0	0.667977
Spag6	2.40896	2.89849	0.969109	0.545763	0.294999	0	0.674111
Zdhhc12	2.40843	2.27309	0.943367	0.42816	0.286355	0	0.657012
LOC103690541	2.40778	0.814562	0.759053	0.153501	0.185009	0	0.574043
Rad50	2.40622	1.02443	0.78428	0.193258	0.132885	0	0.651395
Cdc42ep4	2.40479	0.304287	0.482066	0.0574605	0.0403141	0	0.441752
LOC108352788	2.40469	0.659214	0.763515	0.124492	0.182304	0	0.581211
Mta2	2.40143	0.378771	0.634289	0.0716926	0.0704012	0	0.563887
Fbxl20	2.401	0.428452	0.679767	0.0811204	0.091119	0	0.588648
Gml	2.40079	0.523	0.37412	0.0990355	0.0489575	1.72139e-298	0.325163
LOC102555131	2.3997	0.0796104	0.246439	0.0150865	0.0393244	6.00063e-185	0.207115
Cnnm2	2.39899	0.0964847	0.251244	0.0182932	0.0329902	8.7979e-189	0.218254
Slc29a1	2.39899	0.725757	0.801956	0.137602	0.145355	0	0.656601
LOC678708	2.39815	0.286283	0.538184	0.0543099	0.109462	0	0.428723
Snx19	2.39736	0.256012	0.533551	0.0485939	0.0753497	0	0.458201
Fbxw7	2.39736	0.447045	0.700017	0.0848546	0.0983769	0	0.60164
LOC108352070	2.397	0.0648577	0.203707	0.0123138	0.0294933	1.16297e-139	0.174214
Sox13	2.39692	0.0907037	0.262742	0.0172219	0.0218395	6.03471e-156	0.240903
LOC102551632	2.39661	0.342309	0.423202	0.0650081	0.10834	0	0.314862
Nsrp1	2.39561	1.31628	0.877639	0.250148	0.209422	0	0.668217
Rnf166	2.39529	0.696219	0.74069	0.13234	0.131367	0	0.609323
Pigv	2.39476	0.320782	0.572164	0.060998	0.0699393	0	0.502225
Krtcap3	2.39467	0.7649	0.772095	0.145458	0.167524	0	0.604571
LOC103693758	2.39402	1.08463	0.866312	0.206353	0.20962	0	0.656692
Ap3m1	2.39379	0.560162	0.721469	0.106589	0.120612	0	0.600857
Ccdc148	2.3909	0.475738	0.721126	0.0907055	0.146741	0	0.574385
RGD1307554	2.39038	0.177576	0.436932	0.0338695	0.0660465	0	0.370885
LOC103693581	2.39013	0.26429	0.541273	0.0504173	0.109198	0	0.432076
Ttc8	2.38966	0.11732	0.279561	0.022388	0.0206519	6.93887e-169	0.258909
Nt5dc1	2.38944	0.257827	0.49202	0.049208	0.0842571	0	0.407763
LOC102551140	2.38927	0.17578	0.39643	0.0335528	0.0636712	4.98756e-304	0.332759
Mlx	2.3891	0.411278	0.673245	0.0785134	0.104909	0	0.568336
Plcd1	2.38878	0.215343	0.427321	0.0411183	0.081156	0	0.346165
Zufsp	2.38766	0.231265	0.338253	0.0441931	0.0358934	1.90689e-279	0.30236
Terb1	2.38765	0.634623	0.769693	0.121272	0.124373	0	0.64532
LOC103691381	2.38643	0.0968294	0.255706	0.0185191	0.0415017	2.42227e-214	0.214204
Coq9	2.38587	0.789774	0.800069	0.151107	0.175244	0	0.624825
Kin	2.38535	0.749765	0.813283	0.143503	0.184415	0	0.628868
Pex11g	2.38521	0.809882	0.819976	0.155025	0.167458	0	0.652518
LOC102546633	2.38517	1.11802	0.840398	0.214014	0.212523	0	0.627875
Tkfc	2.38506	0.951284	0.837996	0.182111	0.213843	0	0.624153
Igbp1b	2.38366	0.875786	0.818431	0.16782	0.204276	0	0.614156
Polr3c	2.38301	0.412161	0.654711	0.0790147	0.104183	0	0.550528
LOC100912483	2.38299	0.529401	0.70036	0.101492	0.149842	0	0.550519
LOC108349986	2.38254	0.595361	0.420285	0.114173	0.0428213	0	0.377464
Ranbp3l	2.38252	0.35925	0.624163	0.0688947	0.138889	0	0.485274
Dact2	2.38179	1.06396	0.786683	0.204143	0.235946	0	0.550737
Acsl6	2.38133	0.898699	0.808993	0.172489	0.186791	0	0.622202
LOC108350766	2.38099	0.0835426	0.226703	0.0160383	0.0299551	2.64761e-147	0.196748
LOC102553493	2.37916	0.11105	0.316973	0.0213462	0.0456585	3.71468e-224	0.271314
Tmem179b	2.37886	0.588778	0.724901	0.113199	0.116324	0	0.608578
Slc25a27	2.37836	0.196944	0.428522	0.0378778	0.0416997	5.42386e-282	0.386823
Birc2	2.37786	0.987979	0.852583	0.190081	0.198733	0	0.65385
LOC103690178	2.37772	0.248996	0.477604	0.0479101	0.0461203	0	0.431484
Actr6	2.37763	0.658593	0.76403	0.126729	0.128926	0	0.635104
Noct	2.37754	0.190209	0.439334	0.0366033	0.0463843	0	0.39295
Slc6a16	2.37652	0.318639	0.584177	0.0613615	0.110187	0	0.47399
LOC102553569	2.3764	0.642958	0.753218	0.123826	0.190288	0	0.56293
Slc9c1	2.37433	1.04178	0.815342	0.200923	0.19517	0	0.620172
LOC102547544	2.37402	0.146002	0.345632	0.0281648	0.0678939	0	0.277738
Prkab1	2.37396	0.213057	0.436417	0.041102	0.0538401	0	0.382577
Tox4	2.37356	1.68841	0.915222	0.325809	0.304764	0	0.610458
Bbs10	2.37324	0.0886753	0.254505	0.0171154	0.0211797	5.75084e-153	0.233325
Spidr	2.37287	0.185344	0.298953	0.0357828	0.0281077	3.66046e-218	0.270845
Slc9b2	2.37285	0.507147	0.721469	0.0979115	0.157495	0	0.563974
LOC100363225	2.37276	0.489657	0.503861	0.0945408	0.145487	0	0.358374
LOC102547698	2.37227	0.509466	0.604771	0.0983987	0.119491	0	0.48528
LOC102546414	2.37211	0.209402	0.430753	0.0404486	0.0767353	0	0.354018
Mum1	2.37168	2.26275	0.942337	0.437211	0.288797	0	0.653541
Cfap65	2.37148	0.199492	0.440707	0.0385515	0.0632753	2.62849e-307	0.377432
Mrps23	2.3711	1.75736	0.923117	0.339694	0.282132	0	0.640984
Ap3s2	2.37061	0.556548	0.658143	0.107617	0.0802982	0	0.577845
LOC102552816	2.37038	0.359038	0.582118	0.0694361	0.130377	0	0.45174
Glt8d1	2.37004	1.23205	0.888622	0.238328	0.219055	0	0.669567
Ankrd39	2.37003	0.194765	0.411189	0.0376756	0.0523225	2.19612e-291	0.358867
Traip	2.36988	0.124493	0.325553	0.0240847	0.0206519	1.69678e-189	0.304902
Cyct	2.36979	2.72922	0.97134	0.528032	0.314859	0	0.656482
Gps1	2.36921	2.45123	0.95109	0.47444	0.35966	0	0.59143
Mcat	2.36813	2.16909	0.932899	0.420146	0.322447	0	0.610452
Slc26a5	2.36808	0.546474	0.625708	0.105853	0.1474	0	0.478308
Zfp42	2.36606	0.351317	0.6185	0.0681465	0.120942	0	0.497558
Kctd9	2.36525	0.28428	0.554316	0.0551742	0.0808261	0	0.47349
LOC102555817	2.36512	0.0778544	0.234598	0.0151117	0.0379388	3.24836e-171	0.196659
LOC100912353	2.3645	0.699892	0.77999	0.135908	0.181842	0	0.598148
LOC102554040	2.36394	0.0802056	0.228076	0.0155808	0.0320005	3.99889e-162	0.196076
Zfp287	2.36363	0.322781	0.610606	0.0627167	0.102138	0	0.508468
Kctd10	2.36339	1.20477	0.854814	0.234127	0.232713	0	0.622101
Zfp541	2.36337	0.635026	0.781363	0.123409	0.160992	0	0.62037
Fam120b	2.36332	0.147871	0.381157	0.0287377	0.0486276	2.97528e-272	0.332529
Nob1	2.36268	1.19881	0.875922	0.233085	0.255015	0	0.620908
Tdrd12	2.36183	0.333478	0.385104	0.0648761	0.0448667	3.23735e-304	0.340237
Bre	2.36157	0.766602	0.81929	0.149165	0.182436	0	0.636854
Brf2	2.36076	0.596821	0.747726	0.116194	0.161586	0	0.58614
Arfrp1	2.36027	0.472883	0.712717	0.0920961	0.129388	0	0.583329
Bbs12	2.35865	0.678403	0.761284	0.13227	0.178741	0	0.582543
LOC102547645	2.35707	0.530956	0.725073	0.103636	0.165281	0	0.559792
LOC102548836	2.35615	0.548255	0.456667	0.107081	0.0649908	0	0.391676
Slc7a6os	2.35421	0.656475	0.713918	0.12839	0.10095	0	0.612968
Cdh8	2.35383	0.939198	0.815171	0.183732	0.221958	0	0.593212
LOC100360613	2.35267	0.329521	0.290887	0.0645147	0.0381367	2.88173e-231	0.252751
Hydin	2.35259	0.527787	0.721984	0.103338	0.14166	0	0.580324
Commd9	2.35258	1.00601	0.824781	0.196973	0.200515	0	0.624267
LOC100910371	2.35212	0.722111	0.78428	0.141431	0.149512	0	0.634768
Imp4	2.35193	0.988696	0.848292	0.19367	0.210808	0	0.637485
LOC102550851	2.35183	0.0742051	0.204565	0.0145366	0.0233571	1.01387e-111	0.181208
LOC102555672	2.35171	0.219148	0.500601	0.0429341	0.0726445	0	0.427956
LOC102552485	2.35152	0.593251	0.728334	0.116241	0.162444	0	0.56589
Iqck	2.3513	0.798067	0.824953	0.156397	0.192399	0	0.632554
Usp8	2.35106	1.36732	0.898747	0.267998	0.236474	0	0.662273
Mvd	2.35032	0.483846	0.687661	0.0948837	0.149116	0	0.538545
Spag16	2.35008	1.7121	0.91179	0.335804	0.262998	0	0.648792
Cln3	2.34972	0.93429	0.797494	0.183293	0.192663	0	0.604831
Hyal6	2.34961	1.07047	0.783937	0.210026	0.213777	0	0.57016
Pkd2l2	2.34931	0.621054	0.752188	0.121876	0.161784	0	0.590404
Ccdc191	2.34925	1.74413	0.91608	0.342281	0.322579	0	0.593502
Tacc3	2.34915	1.27163	0.875236	0.249572	0.220045	0	0.655191
Eif2b1	2.34908	0.620387	0.678909	0.121764	0.100818	0	0.57809
Plgrkt	2.34888	0.0872581	0.242149	0.0171286	0.0343098	5.56961e-165	0.207839
LOC100364016	2.34858	0.110183	0.289514	0.0216332	0.0503431	3.91744e-246	0.239171
Gnpda2	2.34718	0.249654	0.456496	0.0490643	0.0552257	0	0.40127
LOC108351605	2.34682	0.422012	0.569247	0.0829588	0.0817498	0	0.487497
Tatdn1	2.34639	0.19362	0.439506	0.0380731	0.057403	0	0.382103
Ptcd2	2.34634	0.411461	0.638064	0.0809112	0.126419	0	0.511646
LOC103693593	2.34579	0.77812	0.813798	0.153071	0.181182	0	0.632615
LOC103694148	2.34542	0.233499	0.303587	0.0459455	0.0261283	2.27187e-197	0.277458
Ccdc62	2.34523	0.795995	0.785481	0.156649	0.163764	0	0.621718
Rdh14	2.34452	0.246339	0.491677	0.0485024	0.0786487	0	0.413028
Ttc34	2.34342	0.225834	0.498198	0.0444989	0.0994985	0	0.398699
Zfp105	2.34239	0.761465	0.813283	0.150148	0.176762	0	0.636521
LOC100911252	2.34183	0.106257	0.285396	0.0209604	0.0407759	1.85781e-171	0.24462
LOC102548181	2.34163	0.582484	0.727132	0.114917	0.158155	0	0.568977
Ciita	2.3414	0.24184	0.373606	0.0477197	0.0765373	0	0.297068
Gtf2h1	2.3405	1.50021	0.902008	0.296205	0.262866	0	0.639142
Mta1	2.34037	0.707942	0.681998	0.13979	0.116324	0	0.565674
Cln6	2.34022	0.582976	0.738974	0.115126	0.173925	0	0.565049
LOC100912291	2.34012	1.46386	0.885533	0.289105	0.191805	0	0.693728
LOC102555956	2.33957	0.138966	0.351124	0.0274553	0.0665083	0	0.284616
Pagr1	2.33792	0.381762	0.66415	0.0755106	0.116653	0	0.547496
Ifnar1	2.33752	0.643536	0.777415	0.127323	0.162642	0	0.614774
Gapvd1	2.3359	0.624268	0.749614	0.12365	0.125165	0	0.624449
Galk1	2.33587	1.14856	0.864424	0.227502	0.252177	0	0.612247
LOC100362895	2.33483	0.555869	0.691436	0.110184	0.12147	0	0.569966
Morn5	2.33482	0.716649	0.794577	0.142055	0.188572	0	0.606005
Ttk	2.33463	0.951913	0.810537	0.188713	0.19748	0	0.613058
Gfpt1	2.33438	0.608757	0.766432	0.120705	0.153207	0	0.613225
Bora	2.33411	0.309982	0.574223	0.0614749	0.105701	0	0.468523
Iqcg	2.33391	1.92379	0.915909	0.381574	0.244985	0	0.670923
Rab21	2.33315	0.613209	0.778788	0.121691	0.136184	0	0.642605
Socs4	2.33306	0.346677	0.582976	0.0688026	0.123054	0	0.459922
Prodh2	2.33144	0.227405	0.363995	0.045182	0.0938902	0	0.270105
Pfkp	2.33027	1.42063	0.860134	0.282489	0.265769	0	0.594365
Wfdc15a	2.32992	0.198341	0.463532	0.0394491	0.091317	0	0.372215
Lmo1	2.32928	1.32405	0.773297	0.263464	0.241752	0	0.531544
Atl1	2.32909	0.547771	0.727819	0.109012	0.162774	0	0.565045
Mtif2	2.32842	0.365703	0.612837	0.0728122	0.119227	0	0.49361
LOC108348193	2.32834	1.69742	0.867857	0.337978	0.264978	0	0.602879
LOC102551317	2.32824	0.0655181	0.209713	0.0130464	0.0376748	3.69264e-155	0.172039
LOC100912578	2.3282	1.27402	0.886048	0.253699	0.228358	0	0.657689
Ccdc175	2.32672	1.79924	0.897374	0.358653	0.204342	0	0.693033
Eftud2	2.32571	0.994206	0.853098	0.19832	0.205133	0	0.647964
Dhx38	2.32536	0.217418	0.481551	0.0433802	0.0455265	0	0.436025
Cdr2	2.32493	0.429015	0.605801	0.0856246	0.08782	0	0.517981
Pithd1	2.32487	1.09591	0.872833	0.218735	0.22176	0	0.651073
Alas1	2.32484	0.438651	0.641153	0.0875532	0.0666403	0	0.574513
Pxt1	2.32408	1.88986	0.858761	0.377409	0.243534	0	0.615227
Rab8b	2.32391	0.0895217	0.256393	0.0178798	0.0356295	3.95823e-170	0.220763
Mpi	2.32353	0.556587	0.733654	0.111194	0.180325	0	0.553329
Il34	2.32313	1.12885	0.854471	0.225582	0.253629	0	0.600842
Snx14	2.32277	0.0934356	0.204393	0.0186763	0.0114806	3.22081e-108	0.192913
LOC108352411	2.32246	0.138835	0.362451	0.0277569	0.0530483	2.75552e-260	0.309402
Snx1	2.32219	1.38733	0.894628	0.277417	0.219253	0	0.675375
Gmnn	2.32171	0.910736	0.731594	0.182175	0.132357	0	0.599237
Fam118a	2.3208	1.16564	0.876952	0.23331	0.251518	0	0.625435
Stpg2	2.3208	0.990042	0.849494	0.198163	0.221101	0	0.628393
Thoc7	2.31917	1.88599	0.879011	0.37792	0.277052	0	0.60196
Nrg2	2.3189	0.165738	0.399863	0.0332173	0.0588546	1.44148e-277	0.341008
LOC102547040	2.31874	0.107942	0.252274	0.021636	0.0498153	4.02378e-213	0.202459
Tgif1	2.3187	0.36872	0.595847	0.0739091	0.102138	0	0.493709
RGD1310495	2.31859	0.102272	0.278531	0.0205019	0.0548958	4.28494e-246	0.223635
Dhdds	2.31856	0.782211	0.817745	0.156808	0.183294	0	0.634451
Sgo2	2.3165	0.62326	0.612665	0.125122	0.0730404	0	0.539625
Nbn	2.31582	1.26965	0.880041	0.255007	0.24934	0	0.630701
Mon1b	2.31581	0.220965	0.488416	0.0443809	0.0673001	0	0.421116
Polr3gl	2.3157	1.17691	0.881414	0.2364	0.207904	0	0.67351
Klhl35	2.31553	0.113529	0.245409	0.0228067	0.030483	2.50841e-169	0.214926
Strn4	2.31526	0.87406	0.839197	0.175621	0.193257	0	0.64594
Setmar	2.31514	0.116206	0.316629	0.0233508	0.0455925	4.95341e-219	0.271037
Ap4b1	2.31473	0.236969	0.518105	0.0476308	0.0568092	0	0.461296
Zbtb42	2.31428	0.307015	0.541273	0.0617294	0.110055	0	0.431218
Pigh	2.31348	0.15115	0.323837	0.0304076	0.0309448	5.42572e-209	0.292892
Ttc9	2.31262	0.272682	0.54093	0.0548894	0.0936263	0	0.447304
Brdt	2.31177	1.44353	0.897546	0.290745	0.251715	0	0.64583
Usp51	2.31131	0.212848	0.389737	0.0428843	0.0880179	0	0.301719
LOC103689999	2.31093	1.83862	0.924489	0.370539	0.319609	0	0.60488
Pex13	2.31085	1.81424	0.920199	0.365644	0.259303	0	0.660896
Skiv2l	2.31084	0.896192	0.836794	0.180621	0.207509	0	0.629286
Pfkm	2.31082	1.43178	0.89051	0.288569	0.245513	0	0.644996
Pop4	2.31079	0.676646	0.769006	0.136378	0.122394	0	0.646613
Trmt10b	2.3104	0.369399	0.582633	0.0744723	0.0678939	0	0.514739
Xpa	2.30895	0.232753	0.487386	0.0469711	0.094616	0	0.39277
Gtf2e1	2.30875	0.447883	0.688004	0.0903987	0.117709	0	0.570295
Fam170a	2.30873	2.12133	0.934786	0.428165	0.314199	0	0.620587
Dmrt2	2.30872	1.00762	0.81294	0.203377	0.201834	0	0.611106
Commd1	2.30833	0.901131	0.647503	0.181933	0.116719	0	0.530784
Sfmbt1	2.3083	0.593415	0.656255	0.11981	0.129784	0	0.526472
LOC102546491	2.30713	0.0907515	0.25502	0.0183375	0.0323964	3.78147e-153	0.222623
RGD1564036	2.30569	0.102948	0.25296	0.0208227	0.0310108	2.52798e-154	0.22195
Pxk	2.30556	0.118824	0.329844	0.0240359	0.0554896	2.90052e-239	0.274354
Zfp646	2.30526	1.14808	0.862365	0.232285	0.196886	0	0.665479
Acap3	2.30494	0.387698	0.623992	0.078458	0.141462	0	0.48253
Emc2	2.30487	1.69901	0.910074	0.343842	0.283254	0	0.62682
Kcnmb4	2.30388	0.273859	0.493221	0.0554613	0.112695	0	0.380527
LOC102553301	2.30345	0.239228	0.505063	0.0484622	0.107812	0	0.397251
Slc12a6	2.30315	0.44296	0.591728	0.0897527	0.0856426	0	0.506086
Spag5	2.30248	0.626204	0.777244	0.12694	0.153405	0	0.623839
Nifk	2.30219	0.771494	0.807276	0.156424	0.148126	0	0.65915
Poll	2.30214	0.551533	0.757337	0.11183	0.164885	0	0.592451
Stx18	2.30192	2.41888	0.948859	0.49053	0.31895	0	0.629909
Srrt	2.30084	0.829927	0.800755	0.16843	0.194708	0	0.606047
Hsf5	2.30019	1.14482	0.879355	0.23244	0.263394	0	0.615961
Lrrc34	2.30012	1.90825	0.914364	0.387465	0.209752	0	0.704612
Entpd6	2.3	0.225193	0.459241	0.0457282	0.0411058	7.43447e-304	0.418136
Nr2c1	2.29987	0.75961	0.812253	0.154262	0.206057	0	0.606196
Cenpc	2.29956	0.385444	0.545049	0.0782935	0.077725	0	0.467324
RGD1306227	2.29955	0.200814	0.445856	0.0407906	0.0456585	2.1511e-278	0.400197
Ckap2	2.29936	0.212196	0.411189	0.0431084	0.037279	4.19654e-283	0.37391
Snx27	2.29882	0.59812	0.67805	0.121556	0.105965	0	0.572086
Mastl	2.29802	0.368475	0.644757	0.0749264	0.120216	0	0.524541
Pnldc1	2.29783	0.464588	0.707911	0.0944825	0.140868	0	0.567043
Mtmr1	2.29735	1.01272	0.85121	0.206025	0.248021	0	0.603189
Shc3	2.29711	0.464718	0.656255	0.0945563	0.155252	0	0.501003
Ap1m1	2.29673	2.20654	0.935816	0.449085	0.322579	0	0.613238
LOC103692564	2.29592	0.0977288	0.255363	0.0199012	0.0477039	4.82848e-199	0.207659
Tmem177	2.29564	0.379	0.651279	0.0771939	0.131103	0	0.520175
Tfpi	2.29561	0.462745	0.688519	0.0942529	0.132357	0	0.556162
Arhgef15	2.29335	1.06574	0.782564	0.217413	0.2372	0	0.545364
Cfap70	2.29298	0.809617	0.830273	0.165206	0.183294	0	0.646979
Klhl11	2.29205	0.250057	0.504376	0.0510578	0.0848509	0	0.419525
Ccp110	2.29092	0.26942	0.340656	0.0550549	0.0385986	6.76798e-257	0.302057
Tmem39b	2.29085	1.20731	0.864767	0.24672	0.206981	0	0.657787
Cinp	2.28902	0.233852	0.514845	0.0478495	0.0553576	0	0.459487
Zfp41	2.28886	0.361378	0.621761	0.0739512	0.0929665	0	0.528794
Hsf2bp	2.28865	0.340909	0.60683	0.0697728	0.0592505	0	0.54758
Arv1	2.28849	0.516227	0.720268	0.105666	0.134072	0	0.586195
Cenpw	2.28835	1.52647	0.908014	0.312483	0.225455	0	0.682559
LOC102550524	2.28793	0.417938	0.642526	0.0855808	0.151623	0	0.490903
Zfp444	2.28777	0.218435	0.490647	0.0447335	0.0806281	0	0.410019
LOC102548969	2.28758	0.249441	0.531491	0.05109	0.113222	0	0.418269
Dync2li1	2.28659	2.09249	0.936502	0.428876	0.261876	0	0.674626
Tbrg4	2.28584	1.03532	0.852411	0.212309	0.220507	0	0.631904
Sirt4	2.2855	0.316881	0.567016	0.0649971	0.107548	0	0.459467
Cfap20	2.28524	2.21215	0.933928	0.453827	0.287015	0	0.646913
Fam92b	2.28483	0.1204	0.304788	0.0247072	0.0515307	4.59203e-214	0.253257
LOC102548337	2.2844	0.213795	0.488073	0.0438857	0.0915149	0	0.396558
Zswim7	2.28343	1.08803	0.858418	0.22349	0.240301	0	0.618117
LOC102553110	2.28179	0.132284	0.277158	0.0272032	0.0623515	4.10705e-247	0.214807
Mybl1	2.28164	0.512235	0.70877	0.105349	0.139945	0	0.568825
Ift122	2.28111	0.831656	0.827184	0.171105	0.198601	0	0.628583
Zbtb5	2.28026	0.129564	0.333963	0.0266722	0.0308789	1.00591e-185	0.303084
LOC102551810	2.28004	0.512408	0.710829	0.105501	0.16891	0	0.541919
Cfap161	2.27786	3.45355	0.97134	0.712134	0.375561	0	0.595779
Ppa2	2.27777	0.937957	0.844002	0.193422	0.216284	0	0.627718
Slc22a16	2.27729	0.242089	0.510726	0.0499393	0.0998944	0	0.410831
Memo1	2.27653	1.25566	0.881929	0.25916	0.245777	0	0.636152
Lrwd1	2.27647	1.02563	0.848464	0.211691	0.214766	0	0.633698
LOC102556047	2.27625	0.259977	0.480865	0.0536678	0.0766693	0	0.404196
LOC103690988	2.27576	0.505346	0.502317	0.104356	0.0482317	0	0.454085
Impa1	2.27449	0.830158	0.808478	0.171581	0.18811	0	0.620367
Tor1b	2.27425	0.275039	0.537841	0.0568562	0.0932964	0	0.444545
Fgb	2.27411	0.111316	0.308564	0.0230135	0.0577329	3.46248e-248	0.250831
Daxx	2.2736	0.473226	0.692809	0.0978694	0.100224	0	0.592585
Tbc1d13	2.27302	0.12907	0.34117	0.0267039	0.0341779	2.77921e-193	0.306993
Eri2	2.273	0.155536	0.394199	0.0321803	0.0402481	9.24042e-227	0.353951
Fastkd1	2.27226	0.2537	0.526343	0.0525172	0.0753497	0	0.450993
Mrps31	2.27208	0.479499	0.693324	0.0992711	0.121866	0	0.571458
Gbf1	2.27094	1.12716	0.878497	0.233543	0.226445	0	0.652052
Bcas1	2.27093	0.317901	0.49631	0.065868	0.119293	0	0.377018
Tbrg1	2.27042	1.02307	0.866827	0.212051	0.207047	0	0.65978
Epb41l4b	2.26993	2.20644	0.939763	0.457483	0.307139	0	0.632624
LOC100911881	2.26954	0.0660045	0.203878	0.0136891	0.0207838	1.55106e-100	0.183095
Slx4ip	2.26953	0.133679	0.332761	0.0277247	0.0431512	2.87903e-207	0.28961
Synrg	2.26948	0.173449	0.40484	0.0359743	0.0479018	2.38417e-254	0.356938
Wfdc2	2.26931	0.0850515	0.206109	0.0176422	0.0170889	7.31612e-112	0.189021
Ccnb2	2.26884	1.20189	0.841943	0.249388	0.190947	0	0.650995
Cfap52	2.26844	1.43178	0.884503	0.297171	0.193851	0	0.690653
LOC689629	2.26842	0.302595	0.465763	0.0628056	0.105173	0	0.36059
Ndnl2	2.2683	0.710419	0.623992	0.147465	0.100752	0	0.52324
Zc3h3	2.26815	0.789512	0.804702	0.1639	0.172275	0	0.632427
Gtf2h2	2.26754	0.646127	0.790458	0.13419	0.167524	0	0.622934
Ak9	2.26728	1.63397	0.903209	0.339411	0.288269	0	0.614941
Tysnd1	2.26719	0.229006	0.469195	0.0475723	0.0523225	0	0.416873
Slc26a8	2.26705	1.03842	0.858761	0.215737	0.226709	0	0.632052
Gp5	2.26692	0.102574	0.295178	0.0213123	0.0545658	4.84124e-228	0.240612
Slc35f6	2.26689	0.0890332	0.254677	0.018499	0.020124	1.40297e-124	0.234552
LOC102554184	2.26677	0.974157	0.848636	0.202424	0.241554	0	0.607081
Tmem67	2.2662	0.145447	0.360906	0.030235	0.0513328	6.12546e-241	0.309573
Thap1	2.26603	0.38143	0.632744	0.0792995	0.123911	0	0.508833
Rad23a	2.26504	0.962805	0.85018	0.200306	0.222684	0	0.627496
Sirt3	2.26407	0.506509	0.731938	0.105447	0.13427	0	0.597667
Arl3	2.26406	2.48415	0.95435	0.517162	0.310042	0	0.644308
LOC100912202	2.26361	1.58115	0.904754	0.329274	0.308327	0	0.596427
Zcchc2	2.26236	1.46097	0.89909	0.304511	0.288005	0	0.611086
Dync2h1	2.26166	0.750072	0.768663	0.156414	0.160003	0	0.60866
Spc24	2.26163	0.903807	0.832675	0.188477	0.23047	0	0.602206
Tssc1	2.26119	0.381468	0.633945	0.0795741	0.103259	0	0.530686
Ccnk	2.26045	1.25438	0.880384	0.261798	0.26986	0	0.610524
Fam178b	2.26035	2.03385	0.92672	0.424508	0.272499	0	0.654221
Samd15	2.26026	1.1904	0.87987	0.248477	0.260161	0	0.619709
LOC102552514	2.25958	1.24832	0.87146	0.260691	0.267815	0	0.603646
Polr3h	2.25902	0.318896	0.438304	0.0666216	0.0566772	0	0.381627
Hspb11	2.25902	0.967792	0.8289	0.202185	0.1955	0	0.6334
Tbp	2.25837	1.38113	0.890681	0.288666	0.216218	0	0.674463
LOC102555920	2.25792	0.197517	0.407757	0.0412954	0.0723146	1.95028e-282	0.335442
Mapk10	2.25755	0.548895	0.712888	0.114789	0.17663	0	0.536259
RT1-CE3	2.25712	0.221171	0.478977	0.0462665	0.0832014	0	0.395776
Chaf1b	2.25646	0.266086	0.550712	0.0556878	0.109989	0	0.440723
LOC102549052	2.2556	1.0311	0.859447	0.215921	0.209686	0	0.649761
Ilf2	2.25539	1.62082	0.915222	0.339464	0.237266	0	0.677956
Lmna	2.25464	0.533742	0.682341	0.111845	0.158551	0	0.52379
Med30	2.25456	0.789273	0.806247	0.1654	0.18811	0	0.618136
Ptbp2	2.25433	0.566337	0.652823	0.118701	0.114674	0	0.538149
Lars	2.25366	0.771932	0.80659	0.161867	0.170296	0	0.636294
Pelp1	2.25355	0.582004	0.750815	0.122051	0.137371	0	0.613444
Slc27a5	2.25283	0.221796	0.474515	0.0465355	0.0998944	0	0.374621
Fam228a	2.25168	2.90958	0.959842	0.610951	0.326273	0	0.633569
RGD1563738	2.25163	0.165419	0.302214	0.0347358	0.0763394	1.40542e-267	0.225874
LOC103691452	2.25094	0.130259	0.339454	0.0273659	0.0699393	6.15034e-299	0.269515
LOC691311	2.24916	0.424357	0.666724	0.0892621	0.124703	0	0.542021
Polg	2.24913	0.641808	0.77467	0.135005	0.157429	0	0.61724
Ovol2	2.24831	0.328099	0.548824	0.069055	0.126683	0	0.422142
B9d2	2.24826	0.377644	0.629483	0.0794858	0.124175	0	0.505308
Nup188	2.24809	0.403907	0.655054	0.0850233	0.0795724	0	0.575482
Inca1	2.24801	0.591436	0.683371	0.124505	0.179797	0	0.503574
Mtfmt	2.24715	0.554726	0.727647	0.116847	0.143442	0	0.584206
RGD1565309	2.24692	0.827892	0.816544	0.174415	0.205067	0	0.611476
Tm2d2	2.24614	1.83872	0.927922	0.387578	0.303312	0	0.62461
Rnf167	2.24465	1.22222	0.882787	0.257894	0.249538	0	0.633249
Lmnb1	2.24428	0.355779	0.639265	0.0750903	0.129256	0	0.51001
Pih1d1	2.24398	0.407389	0.670328	0.0860012	0.143574	0	0.526754
Bbs2	2.24395	0.430675	0.700189	0.0909189	0.122658	0	0.577531
Gpr65	2.24389	0.0724773	0.205595	0.0153011	0.0428873	7.47964e-162	0.162707
Nqo1	2.24389	0.0689015	0.212288	0.0145463	0.033782	4.72576e-146	0.178506
Styxl1	2.24335	1.14475	0.873005	0.241765	0.230932	0	0.642073
Stk16	2.24293	1.05326	0.862536	0.222507	0.246833	0	0.615704
Galnt3	2.2427	1.5812	0.888107	0.334093	0.232449	0	0.655658
Pkmyt1	2.24236	1.13855	0.869744	0.240621	0.24492	0	0.624825
RGD1311899	2.24067	1.15299	0.869058	0.243959	0.247823	0	0.621235
Abca1	2.24061	0.179384	0.411704	0.037957	0.0579968	2.57841e-266	0.353707
Lpgat1	2.24047	0.565931	0.731079	0.119761	0.162312	0	0.568768
Spcs3	2.24009	0.272422	0.362279	0.0576643	0.0455265	1.50432e-270	0.316753
Cops3	2.2399	1.81057	0.926206	0.383299	0.29137	0	0.634836
Zfp821	2.23967	0.524137	0.745667	0.110978	0.150501	0	0.595165
Parl	2.2394	0.52347	0.737429	0.110858	0.118039	0	0.61939
Slc35b4	2.2393	0.376718	0.61215	0.0797846	0.12312	0	0.489031
Ccdc84	2.23917	0.165787	0.409473	0.0351149	0.0604381	4.66206e-272	0.349035
Bbof1	2.2388	3.5058	0.980608	0.74275	0.338546	0	0.642062
Zfp316	2.23856	0.0671257	0.208512	0.0142238	0.0217076	2.69531e-110	0.186805
Ints3	2.23806	0.259584	0.436588	0.0550243	0.0806281	0	0.35596
Klhl18	2.23806	0.106881	0.300841	0.0226556	0.0282396	3.6634e-150	0.272601
LOC102549721	2.23798	0.622319	0.746353	0.131921	0.192927	0	0.553426
Dact1	2.2372	0.633384	0.773812	0.134339	0.185999	0	0.587813
Cfap99	2.23669	0.27799	0.572507	0.0589818	0.121272	0	0.451235
RGD1561415	2.23664	0.936088	0.79595	0.19862	0.202758	0	0.593192
LOC102554932	2.23618	0.317609	0.593616	0.0674118	0.132819	0	0.460797
H2afx	2.23549	1.32877	0.867342	0.282163	0.227171	0	0.640171
LOC102550017	2.23509	0.172653	0.403638	0.0366728	0.0818818	0	0.321756
Bfsp2	2.23473	0.170261	0.379441	0.0361739	0.0624175	5.87665e-251	0.317023
Tktl2	2.23464	1.04904	0.847263	0.222893	0.213843	0	0.63342
Hps5	2.23379	0.13649	0.349751	0.0290178	0.0487596	2.37042e-220	0.300992
Bod1	2.23347	1.42293	0.878668	0.302582	0.265571	0	0.613097
Tmem39a	2.23292	0.440688	0.702248	0.0937466	0.128794	0	0.573454
Serac1	2.23249	0.563458	0.746696	0.119899	0.182106	0	0.56459
Dusp28	2.23069	1.06805	0.864767	0.227557	0.258446	0	0.606322
Fa2h	2.22964	1.32134	0.790801	0.281724	0.208168	0	0.582633
Alkbh4	2.22961	0.097198	0.279904	0.0207242	0.0369491	3.14186e-175	0.242955
Por	2.22893	0.44891	0.697786	0.0957602	0.0893376	0	0.608449
LOC102548233	2.22865	0.0686131	0.210228	0.0146391	0.017023	1.86725e-95	0.193205
L2hgdh	2.22802	0.382559	0.656255	0.0816579	0.118105	0	0.53815
LOC102556485	2.22799	0.308395	0.583834	0.0658287	0.129586	0	0.454248
LOC102553244	2.22708	1.07578	0.841599	0.229778	0.251056	0	0.590544
Ppox	2.22674	0.148936	0.371375	0.0318187	0.0583267	7.19552e-246	0.313048
Hnf1b	2.22607	0.433168	0.521538	0.0925852	0.136778	0	0.38476
LOC102547686	2.22583	1.59859	0.875922	0.341741	0.227369	0	0.648554
Mbd1	2.22469	0.454863	0.60683	0.0973154	0.0832674	0	0.523563
Fxyd5	2.22451	0.228135	0.503861	0.0488141	0.0960016	0	0.40786
LOC102549036	2.22319	0.087084	0.246611	0.0186505	0.0515307	6.32335e-192	0.19508
Dpy19l2	2.22233	1.95176	0.924318	0.418252	0.246833	0	0.677485
Nprl2	2.21993	0.209041	0.483611	0.044871	0.0812879	0	0.402323
LOC108350069	2.21978	0.093597	0.273383	0.0200928	0.0523225	4.1195e-192	0.22106
Wdr66	2.21782	0.443927	0.709284	0.095429	0.151821	0	0.557463
Obfc1	2.21765	0.585215	0.694869	0.125816	0.168646	0	0.526223
Noc3l	2.21762	0.216629	0.447572	0.0465744	0.0461203	5.25998e-292	0.401451
LOC102555437	2.21537	0.479989	0.665351	0.103357	0.169174	0	0.496177
Prpsap2	2.21485	0.920966	0.837309	0.198385	0.203682	0	0.633627
Zfp128	2.21448	0.575192	0.752875	0.123933	0.175376	0	0.577498
Syce1l	2.21447	1.73259	0.910932	0.373314	0.324822	0	0.58611
Dync1i2	2.21249	1.82287	0.925519	0.393306	0.296978	0	0.628541
Bloc1s5	2.21093	0.486705	0.654882	0.105126	0.143771	0	0.511111
Ddias	2.21071	0.312111	0.600995	0.0674249	0.098047	0	0.502948
Gpr160	2.21016	1.71269	0.904239	0.370129	0.296318	0	0.607921
Hbs1l	2.20984	1.38746	0.90012	0.299911	0.280087	0	0.620033
Tmem181	2.20841	0.0701222	0.217779	0.0151726	0.0231591	4.98564e-110	0.19462
LOC108349990	2.20767	0.102998	0.277158	0.0222975	0.0479678	5.68098e-176	0.22919
Tma16	2.20724	0.346974	0.52926	0.0751366	0.0570071	0	0.472253
Oard1	2.20718	0.935129	0.843144	0.20251	0.244326	0	0.598818
Rbm27	2.20658	1.25575	0.887935	0.272055	0.238255	0	0.64968
Sap30	2.20575	0.855828	0.789772	0.185519	0.183756	0	0.606016
Dvl1	2.20514	0.871169	0.794062	0.188925	0.209224	0	0.584838
Serpinb6	2.20468	0.815457	0.809164	0.176899	0.203682	0	0.605483
Pitpnc1	2.20467	0.156722	0.384417	0.0339984	0.0715228	7.61958e-289	0.312895
Actr8	2.20278	0.96356	0.851038	0.209303	0.214305	0	0.636734
Ibtk	2.20274	0.313467	0.424918	0.0680926	0.0480998	0	0.376819
Gramd1b	2.20211	0.489979	0.720096	0.106482	0.153998	0	0.566098
Gstt3	2.20178	1.52915	0.873005	0.332392	0.267419	0	0.605586
Hdgfl1	2.20147	2.24077	0.937361	0.48718	0.268606	0	0.668754
Rfc2	2.20054	0.829062	0.824095	0.180368	0.211203	0	0.612891
Spata16	2.20023	0.805185	0.726961	0.17521	0.210742	0	0.516219
Sycp2	2.19974	1.57423	0.900807	0.342674	0.239641	0	0.661166
Zfp612	2.19791	0.483547	0.646645	0.105391	0.0883478	0	0.558297
Rnf32	2.19782	1.099	0.869573	0.239544	0.211599	0	0.657973
Mcm9	2.19758	0.602966	0.739145	0.131448	0.185867	0	0.553278
Cog7	2.19755	0.225136	0.492192	0.0490815	0.0486936	4.15861e-298	0.443498
Smim12	2.19697	0.901053	0.838682	0.196515	0.223146	0	0.615536
Mcrip1	2.19675	1.64694	0.894285	0.359243	0.308657	0	0.585629
Raver1	2.19669	0.470282	0.716321	0.102586	0.138163	0	0.578157
Wdr61	2.1965	1.27624	0.890853	0.278433	0.211467	0	0.679386
RGD1303003	2.19628	0.912599	0.81723	0.199129	0.226775	0	0.590455
Lysmd1	2.1962	0.0832179	0.230136	0.0181591	0.0170889	1.52209e-106	0.213047
Pih1d2	2.19615	1.59029	0.906985	0.347031	0.241554	0	0.66543
Cyb5a	2.19583	0.304693	0.51536	0.0665047	0.0623515	0	0.453008
Bin2	2.19531	1.22628	0.879011	0.267753	0.266759	0	0.612252
Hirip3	2.19502	1.55706	0.9075	0.340048	0.270784	0	0.636716
LOC499770	2.1938	0.294177	0.550369	0.0642999	0.0690816	0	0.481287
Armc9	2.19354	0.539444	0.735713	0.11793	0.171483	0	0.56423
Nup133	2.19342	0.644236	0.767633	0.140851	0.168448	0	0.599185
Lmf2	2.1931	0.252125	0.519993	0.0551349	0.0796384	0	0.440355
Podnl1	2.19298	1.39133	0.843487	0.304283	0.301927	0	0.541561
Tfb2m	2.19264	1.05927	0.847778	0.231718	0.218989	0	0.628788
Josd1	2.19237	0.310246	0.5792	0.0678796	0.0860385	0	0.493162
Kdm3a	2.19036	0.84636	0.837309	0.185434	0.205397	0	0.631912
Sppl3	2.18954	0.808006	0.800412	0.177132	0.163566	0	0.636846
Cntrl	2.18914	1.10756	0.864767	0.242868	0.219847	0	0.644921
Ecd	2.18907	0.17839	0.443453	0.0391195	0.0671681	2.11784e-293	0.376285
Mst1	2.18889	0.100884	0.289514	0.022126	0.0521906	1.17212e-190	0.237324
Rbm45	2.18879	0.482388	0.716321	0.105804	0.153405	0	0.562916
Emc3	2.18836	0.8308	0.814484	0.182278	0.174584	0	0.6399
Mas1l	2.18821	0.270222	0.48464	0.0592931	0.098113	0	0.386528
Amacr	2.18815	0.103457	0.297065	0.0227019	0.0354975	7.68655e-146	0.261568
Enpp1	2.18794	0.0766949	0.233053	0.0168318	0.0384666	6.12041e-138	0.194586
Eefsec	2.18784	1.32398	0.884503	0.290587	0.283122	0	0.601381
Shmt1	2.18773	0.209922	0.390081	0.0460772	0.0347717	1.69201e-246	0.355309
Dhx58	2.18767	0.369581	0.600309	0.081125	0.134072	0	0.466237
Kif3a	2.18736	2.06167	0.934271	0.452644	0.333333	0	0.600938
Ccna1	2.18723	2.16737	0.839712	0.475895	0.266165	0	0.573546
Thoc1	2.18722	1.10086	0.874035	0.241721	0.226049	0	0.647986
Sec13	2.18717	1.33193	0.892741	0.292469	0.238058	0	0.654683
Mis18a	2.18692	0.31251	0.572851	0.0686335	0.0851148	0	0.487736
Cstf1	2.18684	1.44359	0.872833	0.317058	0.283188	0	0.589645
Etv3l	2.18647	0.7893	0.804359	0.1734	0.220111	0	0.584248
Fbxo38	2.18624	0.317288	0.610434	0.0697156	0.0991686	0	0.511266
Ngrn	2.1861	1.07099	0.859619	0.235345	0.246371	0	0.613248
Rbbp9	2.1859	0.191685	0.447228	0.0421277	0.0606361	3.43376e-288	0.386592
Prpf3	2.18549	0.394362	0.645958	0.0866959	0.103919	0	0.542039
Nov	2.18427	0.0820686	0.246096	0.0180571	0.0451306	4.28428e-159	0.200965
Pdss2	2.18422	0.0917697	0.259482	0.0201922	0.0180127	5.34248e-115	0.241469
Sra1	2.1828	1.06912	0.848979	0.235472	0.239575	0	0.609404
Tmem97	2.18206	3.4496	0.971512	0.760158	0.431578	0	0.539934
Eapp	2.18176	0.786757	0.766432	0.173406	0.16957	0	0.596862
Fastkd3	2.18138	0.170765	0.363137	0.0376477	0.0318026	1.1658e-219	0.331335
Krcc1	2.18131	1.86887	0.922258	0.412041	0.26214	0	0.660118
Snrpc	2.18109	0.582008	0.765402	0.128338	0.180786	0	0.584616
Hist1h2bd	2.18109	0.0897397	0.258452	0.0197884	0.0520586	2.12685e-192	0.206393
Ciao1	2.18093	0.317181	0.403467	0.069949	0.0551597	0	0.348307
LOC108351452	2.18083	0.422081	0.666037	0.0930891	0.142782	0	0.523256
Bcl2l1	2.18013	1.41909	0.90115	0.313131	0.254091	0	0.647059
Asb6	2.17995	0.160781	0.354042	0.0354818	0.0279097	8.84467e-201	0.326132
Fam63a	2.17919	0.0706134	0.219495	0.0155914	0.02692	1.75493e-116	0.192575
Hilpda	2.17794	1.16562	0.860649	0.257592	0.267485	0	0.593164
Rab4b	2.17598	0.913643	0.838854	0.202181	0.192531	0	0.646323
Tuft1	2.17558	0.110025	0.278703	0.0243543	0.0281737	1.56153e-142	0.250529
Dnph1	2.17475	1.22575	0.865282	0.27148	0.24835	0	0.616932
LOC108348376	2.17471	0.200421	0.345118	0.0443904	0.0862365	0	0.258881
Gmppa	2.17456	0.287339	0.56324	0.0636481	0.102798	0	0.460443
Spire2	2.17434	0.438051	0.678909	0.0970471	0.14806	0	0.530848
Zfp523	2.17426	0.432188	0.65883	0.0957534	0.134996	0	0.523834
Cnnm4	2.17409	0.166371	0.403467	0.0368647	0.0469121	7.17859e-218	0.356555
Arid2	2.17381	0.494072	0.586408	0.109499	0.113552	0	0.472856
Hadhb	2.17344	2.8269	0.963274	0.62667	0.381829	0	0.581445
Ogg1	2.17226	0.202336	0.40381	0.0448907	0.0525864	2.46718e-256	0.351223
Ggact	2.17179	1.02205	0.852754	0.226829	0.2436	0	0.609155
RGD1308430	2.17173	0.363235	0.624678	0.0806177	0.0818158	0	0.542862
Mesp1	2.17016	0.103398	0.285224	0.0229735	0.0535102	6.22596e-197	0.231714
Rhbdd2	2.16995	0.292081	0.500429	0.0649059	0.0779229	0	0.422506
Unc50	2.16992	0.969913	0.848807	0.215536	0.2083	0	0.640507
Opa3	2.16909	0.369276	0.650935	0.0821092	0.105701	0	0.545235
RGD1306954	2.16854	1.80235	0.928608	0.400907	0.3237	0	0.604908
LOC108352851	2.16839	0.121226	0.278703	0.0269679	0.0616258	7.25418e-226	0.217077
Acap2	2.16785	0.515741	0.71941	0.114774	0.154262	0	0.565147
Actl6a	2.16754	1.10831	0.871117	0.246698	0.228952	0	0.642165
Mapkap1	2.16736	0.961918	0.852583	0.21414	0.213909	0	0.638674
LOC102550603	2.1666	0.0923107	0.272524	0.0205608	0.0504751	2.16384e-176	0.222049
Smyd4	2.16638	0.0971884	0.250729	0.0216505	0.0333201	1.83508e-143	0.217409
Pnma1	2.16638	0.441219	0.667067	0.0982896	0.167788	0	0.499279
LOC103691274	2.16619	0.828719	0.824266	0.184637	0.18369	0	0.640577
LOC108348070	2.16491	0.308432	0.58658	0.0687788	0.124241	0	0.462338
Tbl1xr1	2.16458	0.29007	0.563755	0.0646991	0.0993666	0	0.464388
Cfap46	2.16446	0.615668	0.758023	0.137335	0.181446	0	0.576577
Capza1	2.1641	1.37256	0.898061	0.306247	0.292096	0	0.605965
Sae1	2.16408	1.12036	0.852068	0.24998	0.218461	0	0.633607
Ppp2r1b	2.164	0.798795	0.805217	0.17824	0.234759	0	0.570459
Rnf26	2.16375	0.666498	0.797151	0.148746	0.185669	0	0.611482
RGD1559908	2.16368	0.261189	0.548138	0.0582939	0.0969913	0	0.451147
Mrpl13	2.16343	1.32403	0.88948	0.295557	0.244788	0	0.644692
Yipf4	2.1632	1.20887	0.877982	0.269892	0.224729	0	0.653252
Eif4e1b	2.16315	0.541623	0.725073	0.120927	0.193191	0	0.531882
Pmm2	2.16278	0.234574	0.463703	0.0523866	0.0653866	0	0.398317
Pcdha4	2.16264	0.151625	0.340827	0.0338649	0.0627474	2.11527e-219	0.27808
Tmem35b	2.16243	0.542607	0.722327	0.121208	0.131235	0	0.591092
RGD1563554	2.16228	0.13479	0.271838	0.0301125	0.0688176	5.48167e-263	0.20302
Acaa1	2.16209	0.622255	0.627596	0.139032	0.171945	0	0.455651
Crlf1	2.16204	2.04192	0.891025	0.456247	0.339338	0	0.551687
Msl3l2	2.16071	1.49995	0.909387	0.335459	0.321985	0	0.587403
Uhrf2	2.16046	0.245341	0.510554	0.054879	0.0897994	0	0.420755
Rbm12b	2.16042	0.565706	0.727304	0.126544	0.15004	0	0.577264
Rimklb	2.16014	0.436397	0.676506	0.0976375	0.137569	0	0.538937
Mrps9	2.15997	0.975266	0.839197	0.218226	0.215294	0	0.623903
RGD1564941	2.1598	0.152457	0.361078	0.0341178	0.0603061	1.33587e-211	0.300772
Dhx16	2.15976	0.425461	0.686803	0.0952152	0.124505	0	0.562298
Pdcd2	2.159	0.851631	0.825124	0.190691	0.218527	0	0.606597
Spef2	2.15844	0.705953	0.791488	0.158132	0.16891	0	0.622578
Narfl	2.15806	0.401985	0.666552	0.0900676	0.140802	0	0.52575
Ak6	2.15801	1.2956	0.878497	0.290301	0.257258	0	0.621239
Vipas39	2.15792	0.394123	0.6451	0.088315	0.120348	0	0.524752
LOC102555028	2.15668	0.136029	0.367771	0.0305076	0.0666403	2.96189e-244	0.30113
Tbcc	2.15661	0.638642	0.769864	0.143236	0.156572	0	0.613293
Derl2	2.15656	0.995219	0.842972	0.223218	0.249736	0	0.593236
Dnal1	2.15567	1.70092	0.890338	0.381735	0.241884	0	0.648454
Naa20	2.15506	1.45593	0.893942	0.326891	0.259369	0	0.634573
Med16	2.15499	1.08183	0.860992	0.242907	0.24901	0	0.611982
Mrpl1	2.15448	0.418527	0.66844	0.0940068	0.161982	0	0.506458
Atg4d	2.1541	0.369075	0.560666	0.0829212	0.102666	0	0.458
Pef1	2.15344	0.274624	0.547452	0.0617288	0.0908551	0	0.456596
Ppil1	2.15298	0.681785	0.779818	0.153298	0.109462	0	0.670356
RGD1305713	2.15293	0.314739	0.540759	0.0707708	0.115202	0	0.425557
Wdr95	2.15248	1.32048	0.748584	0.297008	0.242874	0	0.50571
LOC108351773	2.15172	0.193055	0.422687	0.0434459	0.0960016	0	0.326686
RGD1566320	2.15145	2.34084	0.942681	0.52689	0.292228	0	0.650453
Ift140	2.15035	0.324709	0.601682	0.0731431	0.0966614	0	0.50502
LOC108350685	2.15018	0.229509	0.498885	0.0517047	0.108802	0	0.390083
Chfr	2.15011	0.802889	0.801785	0.180887	0.219055	0	0.58273
Recql4	2.14998	0.260814	0.526	0.0587655	0.0920428	0	0.433957
LOC102554668	2.14997	0.110221	0.312682	0.0248347	0.0465162	8.12013e-184	0.266166
Repin1	2.1489	0.0968577	0.246267	0.02184	0.0195962	5.03058e-116	0.226671
Pex14	2.14862	0.540249	0.693496	0.121842	0.137569	0	0.555927
Nudt2	2.14809	0.604627	0.771581	0.136411	0.160333	0	0.611248
LOC108350099	2.1473	0.146766	0.372748	0.0331303	0.0664423	9.30982e-256	0.306305
LOC499607	2.14678	0.345926	0.52497	0.0781157	0.121404	0	0.403566
Manbal	2.1464	0.841332	0.823408	0.190037	0.234165	0	0.589244
Mrpl39	2.14639	1.3268	0.891883	0.299694	0.248153	0	0.64373
Ccdc71	2.14633	0.337303	0.610434	0.0761921	0.131235	0	0.479199
Smg5	2.14545	0.453547	0.696413	0.102513	0.132093	0	0.56432
LOC108351666	2.14514	0.252666	0.528574	0.0571211	0.121602	0	0.406972
Dnah2	2.14495	0.250781	0.494594	0.0567024	0.0929005	0	0.401694
Fam83d	2.1449	0.125125	0.304102	0.0282921	0.0261283	5.92998e-160	0.277973
LOC103693043	2.14481	0.878368	0.703793	0.19862	0.203352	0	0.500441
LOC102547586	2.14399	0.095696	0.280076	0.0216515	0.050739	8.90429e-166	0.229337
Golga1	2.1438	0.427694	0.556375	0.0967797	0.0832014	0	0.473174
Strip1	2.14375	0.184275	0.44208	0.0416999	0.0448007	8.6688e-247	0.397279
LOC102552619	2.14357	0.518505	0.502832	0.117347	0.143837	0	0.358994
Il4i1	2.14309	1.37272	0.903038	0.310775	0.260755	0	0.642283
Dnajb12	2.14302	0.61985	0.763343	0.140338	0.198865	0	0.564478
Exosc7	2.1428	0.438193	0.521538	0.0992243	0.0698733	0	0.451664
Tmem209	2.1428	0.358488	0.641153	0.0811761	0.109	0	0.532154
Pabpc2	2.14262	1.89505	0.853784	0.429171	0.248285	0	0.6055
Bcl2l12	2.14181	2.26539	0.939248	0.513326	0.343956	0	0.595292
Fahd1	2.14156	0.227768	0.509696	0.05162	0.060966	0	0.44873
LOC102552773	2.1401	1.99144	0.842286	0.451787	0.268145	0	0.574141
LOC108351427	2.14006	0.106299	0.301871	0.0241162	0.0550277	7.62745e-187	0.246843
Zpbp2	2.13993	1.11533	0.832675	0.253057	0.26445	0	0.568226
Abca16	2.13919	0.194238	0.448086	0.0440937	0.0769992	3.98141e-267	0.371087
Rnf40	2.13821	0.243683	0.489617	0.0553556	0.084389	0	0.405228
Tfpt	2.13812	0.744062	0.808649	0.169033	0.222024	0	0.586625
Scmh1	2.13805	0.537885	0.747383	0.1222	0.168052	0	0.579331
Fbxo22	2.13709	0.51242	0.731079	0.116492	0.141066	0	0.590013
Lace1	2.13687	1.09263	0.857388	0.248433	0.273027	0	0.584361
Irak1bp1	2.13655	1.5931	0.909044	0.362306	0.293547	0	0.615497
LOC103692531	2.1358	1.1763	0.870774	0.267657	0.237068	0	0.633706
Tmem127	2.13356	0.313266	0.594302	0.0713919	0.114806	0	0.479496
Zdhhc7	2.13223	0.321791	0.591557	0.0734024	0.107218	0	0.484338
Cep83os	2.13217	1.86418	0.919684	0.425247	0.309184	0	0.6105
Ado	2.13177	0.768365	0.787198	0.175324	0.219319	0	0.567878
Rexo2	2.13049	1.94668	0.930153	0.444581	0.336764	0	0.593388
LOC102553447	2.12995	0.220682	0.450146	0.0504183	0.100158	0	0.349988
Erlin2	2.12976	0.474081	0.674275	0.108325	0.137767	0	0.536508
Nars2	2.12974	0.240245	0.490475	0.0548958	0.091119	0	0.399356
Muc1	2.12959	0.20116	0.443796	0.0459694	0.0921747	0	0.351621
Sf3b1	2.12946	1.99101	0.932727	0.455032	0.299617	0	0.63311
Fyttd1	2.12907	2.51754	0.963103	0.575523	0.3462	0	0.616903
Dnai1	2.12846	0.483771	0.728162	0.110639	0.170164	0	0.557998
Sdha	2.12799	0.782351	0.753218	0.178984	0.172539	0	0.580679
Tada3	2.12779	1.11218	0.860649	0.254476	0.207904	0	0.652744
Pfdn4	2.12777	1.13831	0.81826	0.260457	0.200581	0	0.617679
Coa4	2.12769	0.589259	0.712545	0.134837	0.189628	0	0.522917
Gpatch3	2.12747	0.119689	0.325553	0.027392	0.0545658	1.8847e-204	0.270988
Phospho2	2.12734	3.4545	0.964647	0.790665	0.354249	0	0.610398
Copb2	2.12705	1.20212	0.883988	0.275197	0.243468	0	0.64052
Catsperd	2.127	0.837656	0.790115	0.191768	0.212919	0	0.577196
Ccdc59	2.12617	0.3752	0.621589	0.0859451	0.115466	0	0.506123
RGD1359108	2.12611	0.68557	0.789085	0.157047	0.176696	0	0.61239
Spg7	2.12589	1.17603	0.879011	0.269441	0.252111	0	0.6269
Kdelr2	2.12508	1.35293	0.875408	0.310145	0.229876	0	0.645532
Nat10	2.12434	0.131905	0.334992	0.0302534	0.0382027	1.60932e-165	0.29679
Itln1	2.12353	0.198595	0.43573	0.0455747	0.102072	0	0.333658
Fchsd1	2.12348	0.144464	0.344259	0.0331534	0.057601	1.07262e-233	0.286659
Top2a	2.12305	0.645123	0.734169	0.148096	0.106229	0	0.62794
Arl6	2.12295	1.65076	0.90544	0.378977	0.249736	0	0.655704
Trappc4	2.12209	0.925787	0.831989	0.212666	0.194642	0	0.637347
LOC108350083	2.1214	0.346288	0.611292	0.0795851	0.14839	0	0.462902
Nfe2l2	2.12133	0.566801	0.630856	0.130271	0.142914	0	0.487943
Smarcd2	2.12129	0.702472	0.802986	0.161457	0.150435	0	0.652551
Ercc2	2.12055	0.18347	0.413077	0.0421907	0.0369491	6.98736e-212	0.376128
Bcl11a	2.11993	0.599439	0.741205	0.137906	0.188308	0	0.552896
RGD1561795	2.11964	2.24744	0.932041	0.517145	0.265044	0	0.666997
Ccno	2.1189	1.49141	0.871975	0.343355	0.334389	0	0.537586
Mrps33	2.11846	1.37223	0.895143	0.316015	0.249802	0	0.645341
Gpr137	2.11819	1.08349	0.869916	0.249567	0.259501	0	0.610415
LOC102554005	2.1181	0.381709	0.638922	0.087927	0.162378	0	0.476544
Zfp157	2.1172	0.154768	0.386305	0.035673	0.0559514	4.53292e-239	0.330354
Hspa9	2.1168	0.618327	0.753218	0.14256	0.156638	0	0.59658
Suclg2	2.11568	0.31198	0.571649	0.0719855	0.0715228	0	0.500126
Cherp	2.11518	0.767062	0.802643	0.177051	0.205265	0	0.597378
LOC103693790	2.11436	0.0625549	0.201648	0.0144469	0.0385986	1.67502e-134	0.163049
Ssh2	2.11429	0.381595	0.604428	0.0881332	0.101346	0	0.503082
Cars	2.11399	0.39305	0.664836	0.0907973	0.140538	0	0.524298
Ttc28	2.11368	0.228945	0.489446	0.0528992	0.104117	0	0.385329
LOC103693784	2.11289	0.186592	0.415136	0.0431371	0.0949459	0	0.320191
C2cd2l	2.11264	0.179099	0.430925	0.041412	0.0730404	2.31645e-276	0.357885
Gnb2	2.11247	1.31027	0.884675	0.303001	0.233307	0	0.651368
Trmt5	2.1117	0.371408	0.638751	0.0859343	0.133676	0	0.505074
Zmat5	2.11135	0.889287	0.842286	0.205808	0.227963	0	0.614323
LOC100361457	2.11129	0.363269	0.644757	0.0840751	0.108802	0	0.535955
Dus4l	2.11082	0.105153	0.258967	0.0243445	0.0262602	9.12569e-128	0.232707
LOC102546674	2.11081	0.353709	0.572507	0.0818897	0.138559	0	0.433948
Adck5	2.11047	0.463209	0.708426	0.107266	0.157363	0	0.551063
LOC102554859	2.11037	0.0877948	0.263429	0.0203322	0.0397202	2.65013e-155	0.223709
RGD1563562	2.11035	0.178492	0.326926	0.0413371	0.0802982	3.69342e-258	0.246628
Psip1	2.10986	2.86868	0.969967	0.664583	0.382291	0	0.587677
Mreg	2.10882	0.241648	0.484297	0.0560227	0.0812879	0	0.403009
Ccdc130	2.10873	1.19495	0.864939	0.277049	0.229018	0	0.635921
Loxl1	2.10868	0.19026	0.414278	0.0441134	0.0929005	0	0.321378
Nck1	2.1083	0.772135	0.803329	0.179074	0.196622	0	0.606708
Gon4l	2.10583	0.92042	0.842114	0.21383	0.189892	0	0.652223
Tmem9	2.10523	0.438668	0.681483	0.101952	0.0779889	0	0.603494
LOC103690019	2.10507	0.299111	0.58452	0.0695253	0.102864	0	0.481657
Parp2	2.10502	0.438735	0.459241	0.101983	0.0723806	0	0.386861
LOC691414	2.10247	0.159805	0.36451	0.0372121	0.0760095	1.55931e-264	0.288501
Anapc7	2.10146	0.573959	0.737429	0.133745	0.131961	0	0.605468
Trmt1l	2.10127	0.146118	0.366398	0.0340534	0.050805	2.37414e-200	0.315593
Fbxo3	2.10112	0.684859	0.699674	0.159625	0.156638	0	0.543036
Fbxw9	2.10063	0.99341	0.846061	0.231621	0.193125	0	0.652937
Ect2	2.09977	0.334983	0.598764	0.0781501	0.0806281	0	0.518136
Slc16a9	2.09969	0.186845	0.444483	0.0435927	0.0925046	0	0.351978
LOC100910577	2.09961	0.364008	0.616612	0.0849309	0.140274	0	0.476338
Pibf1	2.09957	0.238212	0.465934	0.0555814	0.047374	4.40894e-253	0.41856
Acin1	2.09932	1.28773	0.891711	0.300516	0.227699	0	0.664012
Adam2	2.09924	1.35312	0.867342	0.315793	0.273621	0	0.593721
LOC691143	2.09916	0.357236	0.643556	0.083377	0.13493	0	0.508626
Clns1a	2.09837	0.964206	0.84486	0.225164	0.221101	0	0.62376
Mrps22	2.09776	1.53565	0.909216	0.358759	0.282462	0	0.626753
Samd10	2.09703	1.87712	0.91179	0.438756	0.326669	0	0.585121
Ccdc113	2.09599	2.22048	0.937361	0.519386	0.296318	0	0.641042
Ylpm1	2.09417	0.602981	0.742234	0.141219	0.153866	0	0.588368
RGD1563714	2.09382	1.08359	0.84589	0.253843	0.215294	0	0.630596
Mapk1ip1	2.0929	0.989695	0.85018	0.231994	0.24162	0	0.60856
Idh3B	2.09258	0.880353	0.842629	0.206409	0.246503	0	0.596126
Ift88	2.09094	0.897041	0.837652	0.21056	0.215558	0	0.622094
Cdc16	2.09074	0.655034	0.734512	0.153776	0.165809	0	0.568703
Commd4	2.09021	0.781093	0.757508	0.183437	0.185801	0	0.571707
LOC102550180	2.09003	0.564002	0.659688	0.132471	0.165281	0	0.494407
2020-09-05	2.08962	0.712562	0.782907	0.167411	0.229876	0	0.553031
Nras	2.08945	0.928858	0.847949	0.218254	0.242016	0	0.605933
LOC100910524	2.08929	0.228729	0.482409	0.0537505	0.112761	0	0.369649
Adam18	2.08908	0.66912	0.767119	0.157264	0.203286	0	0.563833
LOC108351775	2.08897	0.100087	0.263772	0.0235253	0.020322	5.55495e-93	0.24345
Bcar1	2.08889	0.455165	0.654711	0.106992	0.13526	0	0.519451
Orc3	2.08729	0.885646	0.83954	0.208413	0.227831	0	0.61171
Sephs2	2.08717	2.81767	0.961387	0.663115	0.365268	0	0.596119
LOC108352538	2.08708	0.219789	0.484297	0.0517286	0.0974532	0	0.386844
Aspa	2.08627	0.305244	0.592758	0.0718814	0.128794	0	0.463964
Nek4	2.08582	0.567141	0.757165	0.133597	0.180523	0	0.576642
Tank	2.08541	0.607254	0.75768	0.143087	0.195566	0	0.562114
Cnot10	2.08527	1.22487	0.882615	0.288644	0.268738	0	0.613877
Mrpl4	2.08512	0.72082	0.81191	0.16988	0.17729	0	0.634621
Sftpc	2.08491	0.148649	0.391454	0.0350383	0.0820137	5.6115e-278	0.30944
Bub1b	2.08434	0.25957	0.452034	0.0612078	0.0426894	1.30421e-267	0.409344
Chd1l	2.08431	0.33159	0.585207	0.078192	0.10128	0	0.483927
Nop16	2.08347	0.684791	0.654711	0.161574	0.103457	0	0.551253
LOC108350090	2.0829	1.4378	0.88416	0.339378	0.272565	0	0.611595
Fip1l1	2.08218	0.642213	0.759396	0.151663	0.138031	0	0.621365
Rilpl2	2.08167	0.412827	0.554144	0.0975265	0.0732383	0	0.480906
Plrg1	2.08153	0.567641	0.757337	0.134113	0.151095	0	0.606241
Prim2	2.08149	1.24754	0.881071	0.294756	0.254223	0	0.626848
Pdcd10	2.07987	1.61544	0.911618	0.382109	0.273291	0	0.638327
RT1-A1	2.07951	0.762881	0.819633	0.180494	0.204935	0	0.614697
Zfp955a	2.07928	2.12272	0.930496	0.502304	0.356163	0	0.574333
Ldoc1l	2.07924	0.118734	0.303758	0.0280969	0.0384006	2.03324e-140	0.265358
Man1b1	2.07924	0.436204	0.646645	0.103223	0.10966	0	0.536985
Tdrd3	2.07836	0.68184	0.783422	0.161448	0.210346	0	0.573076
Tmem218	2.07792	0.211164	0.422859	0.0500154	0.0513328	7.90861e-234	0.371526
Snap29	2.07727	0.656086	0.763171	0.155468	0.205001	0	0.55817
LOC102554302	2.07658	0.233612	0.516561	0.0553839	0.112563	0	0.403998
Nkiras2	2.07655	0.860644	0.833362	0.204042	0.252111	0	0.581251
Rbbp4	2.07638	1.17694	0.882615	0.279061	0.237068	0	0.645548
Usp45	2.07572	0.137439	0.303758	0.0326029	0.0324624	3.02528e-148	0.271296
Radil	2.07534	0.236657	0.435387	0.0561541	0.0533122	2.91451e-253	0.382075
Nme7	2.07499	1.61279	0.907843	0.382775	0.239971	0	0.667872
Thoc5	2.07478	1.23928	0.88416	0.294172	0.291172	0	0.592988
NEWGENE_1562258	2.07434	0.189448	0.461987	0.0449833	0.0906572	0	0.37133
Vwa9	2.07309	0.454528	0.669298	0.108018	0.133149	0	0.53615
LOC685215	2.07284	0.246452	0.506436	0.0585793	0.0986408	0	0.407795
Ddx3y	2.07236	0.573565	0.760426	0.136377	0.194906	0	0.565519
LOC102549211	2.07227	0.319859	0.584692	0.0760575	0.140143	0	0.444549
Vps25	2.0716	0.393215	0.625365	0.0935439	0.0682238	0	0.557141
Lin52	2.07111	0.255709	0.532006	0.0608527	0.0903932	0	0.441613
Wdr70	2.07068	0.364836	0.646473	0.0868483	0.134534	0	0.511939
Mroh4	2.07002	1.74877	0.922773	0.41648	0.306677	0	0.616096
RGD2320734	2.0697	0.520986	0.74069	0.124104	0.172407	0	0.568283
Sdcbp	2.06938	1.45218	0.898232	0.345998	0.298958	0	0.599275
Izumo4	2.06915	3.22578	0.96276	0.7687	0.333003	0	0.629756
Thnsl1	2.06883	0.474381	0.707225	0.11307	0.155318	0	0.551907
Tcta	2.0687	0.430993	0.641496	0.102738	0.131169	0	0.510327
Snrpb2	2.06839	0.93114	0.807448	0.222008	0.159739	0	0.647709
Adck4	2.06817	0.838669	0.8289	0.199991	0.237464	0	0.591436
Psd	2.06816	0.270149	0.39214	0.0644208	0.109462	0	0.282678
Tdrp	2.06765	1.35847	0.889823	0.324061	0.238981	0	0.650842
Mtx2	2.06513	3.38059	0.981466	0.80784	0.417854	0	0.563611
Ncoa5	2.06451	0.303145	0.581603	0.0724722	0.0924386	0	0.489164
Pank2	2.06406	0.77984	0.810537	0.186492	0.191409	0	0.619128
St7l	2.06377	0.243	0.506607	0.0581231	0.084587	0	0.42202
Chic2	2.06354	1.8192	0.922087	0.435203	0.30285	0	0.619236
Prps1l1	2.06335	1.75071	0.906298	0.418874	0.301333	0	0.604965
LOC102547881	2.06321	1.97214	0.902694	0.471899	0.33109	0	0.571604
Ak2	2.06313	0.874601	0.821349	0.209289	0.227567	0	0.593782
Polr2c	2.06264	0.762056	0.761112	0.182419	0.135854	0	0.625258
Vps39	2.06225	0.259584	0.498541	0.0621552	0.0740961	5.34634e-308	0.424445
LOC102555091	2.06192	0.471389	0.487215	0.112897	0.140406	0	0.346808
Cdca3	2.06143	2.10858	0.921229	0.505171	0.315585	0	0.605644
LOC108350924	2.0613	0.418893	0.576626	0.100367	0.153537	0	0.423089
Gopc	2.06116	0.335427	0.569933	0.0803764	0.0795724	0	0.490361
Ccdc152	2.06083	1.13126	0.860305	0.27114	0.252705	0	0.6076
Cacna1h	2.06026	0.110845	0.2763	0.0265775	0.0331882	6.44454e-133	0.243112
Trappc9	2.05982	0.327888	0.625193	0.0786424	0.134006	0	0.491187
Mfsd11	2.05973	0.819019	0.804531	0.196451	0.246041	0	0.558489
Cand1	2.05963	1.21029	0.892741	0.290321	0.245909	0	0.646831
Hip1r	2.05961	0.182412	0.430925	0.0437572	0.0679599	5.46641e-250	0.362965
Med6	2.05877	0.538059	0.739832	0.129146	0.102402	0	0.63743
Xpot	2.05846	0.334688	0.604084	0.080349	0.100224	0	0.50386
Nol4l	2.0582	0.269278	0.536468	0.0646579	0.105437	0	0.431031
Hmgcl	2.05817	0.0939313	0.26669	0.0225548	0.0246107	1.0642e-117	0.242079
Slc25a26	2.0575	0.119167	0.335336	0.0286278	0.0645289	2.70743e-225	0.270807
Elf2	2.05734	1.56914	0.906127	0.377001	0.292491	0	0.613635
Dtx2	2.05731	0.354339	0.639437	0.0851346	0.106954	0	0.532483
Tbc1d7	2.05724	0.125462	0.334306	0.0301456	0.0428873	3.1459e-163	0.291419
Kxd1	2.05714	1.21441	0.877295	0.291813	0.250066	0	0.627229
Ndor1	2.05651	0.585844	0.750472	0.140835	0.186395	0	0.564077
LOC100294508	2.05558	0.598176	0.774498	0.143892	0.181116	0	0.593382
Borcs5	2.0555	0.466354	0.670499	0.112189	0.16185	0	0.508649
Fam133b	2.05536	1.30079	0.883473	0.312955	0.265769	0	0.617704
Zfp212	2.05506	0.209079	0.389394	0.0503123	0.053972	3.38142e-222	0.335422
Sf3a3	2.05483	0.903282	0.837137	0.217399	0.199327	0	0.63781
Phc2	2.0547	0.562679	0.753904	0.135436	0.180655	0	0.57325
Zfp800	2.0542	0.53652	0.562897	0.129185	0.0987728	0	0.464124
Pdhb	2.05321	1.78086	0.930153	0.429093	0.305885	0	0.624267
Gpank1	2.05311	1.33464	0.880384	0.321599	0.27791	0	0.602475
Bloc1s4	2.05283	0.715311	0.739317	0.172397	0.159475	0	0.579842
Mesdc2	2.05196	1.20332	0.812597	0.290188	0.177751	0	0.634845
Slc39a3	2.0511	1.36162	0.872147	0.328561	0.243402	0	0.628745
LOC108349040	2.0509	0.103197	0.278359	0.0249049	0.0274479	4.23161e-123	0.250911
Tubd1	2.05089	0.173208	0.421143	0.0418011	0.0916469	4.82629e-307	0.329496
Zfp512b	2.05045	0.261411	0.518105	0.0631067	0.0698733	2.07801e-288	0.448232
Abca17	2.05003	0.336526	0.575082	0.081264	0.124835	0	0.450246
Tctn2	2.04964	0.181413	0.32195	0.0438192	0.040512	1.06471e-179	0.281438
LOC102551566	2.04919	0.454076	0.65883	0.109713	0.168844	0	0.489986
LOC100359687	2.04837	1.00754	0.848121	0.243581	0.259765	0	0.588356
Dnm3	2.04786	0.508476	0.712545	0.122971	0.150567	0	0.561978
Mthfs	2.04785	2.17104	0.9341	0.525056	0.283716	0	0.650384
Polr3e	2.04783	0.558225	0.743779	0.135006	0.178873	0	0.564906
Dus2	2.04778	0.277237	0.532349	0.0670514	0.113882	0	0.418467
Rpain	2.04776	1.25188	0.872319	0.30278	0.215294	0	0.657024
Cnot11	2.04719	0.876251	0.836794	0.212014	0.214568	0	0.622226
Tbpl1	2.04617	3.69403	0.979235	0.894422	0.399446	0	0.579789
Spag6l	2.04536	0.919517	0.529947	0.222765	0.188176	0	0.34177
Vps16	2.04492	0.394026	0.665179	0.0954868	0.119227	0	0.545953
Lrrc59	2.04484	1.64028	0.912648	0.39752	0.346134	0	0.566514
Lias	2.0447	0.850268	0.819118	0.206081	0.257324	0	0.561794
Dnajc24	2.04463	0.384197	0.616097	0.0931235	0.120216	0	0.495881
Tmed7	2.04449	0.954091	0.840055	0.231279	0.204803	0	0.635252
LOC102546482	2.04435	0.273196	0.533379	0.0662313	0.130971	0	0.402408
Stard3	2.04429	0.387732	0.651965	0.0940022	0.129322	0	0.522643
Inpp1	2.04419	0.249321	0.488931	0.0604502	0.11507	0	0.373861
Mipol1	2.04404	0.431144	0.666037	0.104545	0.12312	0	0.542918
Fmc1	2.04336	1.99561	0.9341	0.484131	0.275271	0	0.658829
Mipep	2.04331	0.648198	0.785138	0.157257	0.191079	0	0.594059
Atxn7l1	2.04316	0.74715	0.789772	0.181282	0.213711	0	0.576061
Phf10	2.04312	2.38926	0.956753	0.579727	0.347651	0	0.609102
Mettl5	2.04306	0.594161	0.703621	0.144173	0.168976	0	0.534645
Hectd4	2.04249	0.218807	0.454951	0.0531142	0.0567432	6.64143e-243	0.398208
Brd8	2.04174	0.52779	0.507294	0.128185	0.0855767	0	0.421717
Mia3	2.04168	0.551216	0.750815	0.133879	0.145817	0	0.604998
Zfp59	2.04116	0.0842679	0.240432	0.0204744	0.0424254	1.57212e-140	0.198007
LOC102550898	2.04112	0.170038	0.422173	0.0413151	0.0887437	0	0.333429
Alg3	2.0411	0.379402	0.638922	0.0921861	0.146015	0	0.492907
LOC108348625	2.04096	0.0703033	0.217436	0.0170838	0.0445368	6.83684e-121	0.172899
Coro7	2.04083	0.415507	0.677364	0.100978	0.160135	0	0.517229
Qrich2	2.04071	0.763799	0.736743	0.185637	0.210214	0	0.526529
Wdr53	2.04052	1.33157	0.882444	0.323674	0.27758	0	0.604864
Snw1	2.04036	0.772161	0.826497	0.187714	0.210016	0	0.616482
Fars2	2.03943	0.354738	0.593101	0.0862935	0.11606	0	0.477041
Lrrc29	2.03938	0.780355	0.807448	0.189835	0.228754	0	0.578694
Lsm3	2.03933	1.40075	0.882101	0.340771	0.216878	0	0.665223
LOC102555346	2.03664	1.04898	0.840741	0.255669	0.224663	0	0.616078
LOC100363637	2.03652	0.613969	0.76832	0.149656	0.165149	0	0.603171
Snrpg	2.03641	0.832843	0.818946	0.203021	0.196028	0	0.622918
Gga1	2.03604	0.954045	0.839883	0.232627	0.233307	0	0.606576
Srsf8	2.03602	0.22878	0.395744	0.0557845	0.108406	0	0.287338
Chchd7	2.03591	1.75103	0.919856	0.426994	0.354249	0	0.565607
LOC100911395	2.03575	0.41319	0.68011	0.100769	0.162708	0	0.517402
Napepld	2.03565	0.300162	0.535953	0.0732089	0.118567	0	0.417386
Elovl2	2.03556	1.26271	0.886391	0.307993	0.249406	0	0.636985
LOC103693395	2.03547	0.558145	0.754934	0.136147	0.195962	0	0.558972
Mad2l1	2.03536	0.213798	0.476746	0.0521556	0.0596463	5.42603e-264	0.4171
Bloc1s6	2.03462	0.138719	0.353012	0.0338575	0.0374769	1.39345e-163	0.315535
Hdgfrp3	2.03442	1.54014	0.90647	0.375958	0.274413	0	0.632057
Klc4	2.03426	0.114734	0.318517	0.0280104	0.0349037	7.229e-148	0.283614
Hspbap1	2.03417	0.229375	0.489961	0.0560015	0.0703352	8.30916e-289	0.419625
Ppp1r14a	2.03401	1.3691	0.891196	0.334301	0.253761	0	0.637435
Matr3	2.03283	1.99072	0.937704	0.486481	0.301597	0	0.636107
Nfu1	2.03279	0.762175	0.809336	0.186262	0.206915	0	0.602421
Pigc	2.03138	0.852024	0.82787	0.208423	0.237266	0	0.590604
Tmem203	2.03117	0.685146	0.793547	0.167625	0.205793	0	0.587754
Bad	2.03107	0.547117	0.674103	0.133865	0.14034	0	0.533763
Myg1	2.03104	0.841829	0.831646	0.205977	0.248746	0	0.582899
Chchd1	2.03103	0.592836	0.763171	0.145055	0.141594	0	0.621577
Npm3	2.03071	3.2507	0.977175	0.795558	0.368897	0	0.608278
LOC498675	2.03064	3.06439	0.973915	0.750001	0.353193	0	0.620721
Haus5	2.03052	0.162824	0.293633	0.039854	0.0465162	8.68481e-170	0.247117
Med24	2.03039	0.183846	0.431611	0.0450034	0.0606361	1.53744e-216	0.370975
Ptges3	2.02995	3.49357	0.981466	0.855447	0.417392	0	0.564073
Lamtor3	2.02975	0.296231	0.58452	0.0725459	0.0930984	0	0.491422
Commd7	2.02963	0.357091	0.621418	0.087458	0.136778	0	0.48464
RGD1311251	2.02957	2.55526	0.944225	0.625855	0.311032	0	0.633193
Zfp438	2.02943	0.664932	0.782049	0.162876	0.190486	0	0.591563
Dleu7	2.02925	0.073079	0.225502	0.0179031	0.0376748	6.8419e-122	0.187827
LOC102551013	2.02882	0.300141	0.582461	0.073551	0.140802	0	0.441659
Ube2u	2.02779	1.05865	0.838339	0.259613	0.203616	0	0.634723
LOC102548988	2.02762	0.24661	0.50798	0.0604833	0.11507	0	0.39291
LOC102548067	2.02631	0.113225	0.301527	0.0277946	0.0480998	1.16731e-141	0.253428
LOC108349074	2.02626	0.0824727	0.242835	0.0202462	0.0498812	9.58743e-157	0.192954
Dnttip1	2.02613	1.35597	0.892741	0.332908	0.262668	0	0.630072
Dhx30	2.02566	0.906492	0.845718	0.222627	0.226775	0	0.618943
Tbc1d5	2.02505	0.23222	0.490647	0.0570556	0.0895355	5.85755e-306	0.401111
LOC100361008	2.02498	0.0755523	0.226017	0.0185639	0.0391264	4.74037e-109	0.18689
Slc35a4	2.02478	0.309	0.59087	0.0759346	0.102138	0	0.488732
Wdr88	2.02318	0.983121	0.842114	0.241863	0.258775	0	0.583339
Sass6	2.02264	0.0863931	0.240089	0.021262	0.0283716	2.67674e-110	0.211718
Zmat2	2.02211	0.582426	0.707053	0.143392	0.125099	0	0.581954
Asph	2.02191	0.216206	0.487901	0.053237	0.100092	0	0.387809
Ints4	2.02099	0.337808	0.62914	0.0832325	0.116324	0	0.512817
Cfap97	2.01939	2.74209	0.961043	0.67637	0.391726	0	0.569317
Filip1l	2.0191	1.11191	0.726446	0.274322	0.248812	0	0.477634
LOC102555655	2.01882	0.141345	0.294663	0.0348781	0.0688176	2.28077e-187	0.225845
Fthl17e	2.01871	0.174781	0.332761	0.0431324	0.0868963	9.66814e-302	0.245865
Fastkd5	2.01824	0.0844713	0.245409	0.0208526	0.0376089	4.10529e-130	0.2078
LOC103690393	2.01791	0.185986	0.377896	0.0459229	0.0535761	3.48699e-210	0.32432
Rbm14	2.01716	0.668095	0.797838	0.165049	0.182238	0	0.6156
Cyb5b	2.01592	0.195068	0.453235	0.0482318	0.0543679	2.63467e-226	0.398867
Trim23	2.01538	0.166598	0.38682	0.0412077	0.0476379	3.43911e-188	0.339182
Stxbp2	2.01506	0.455933	0.710486	0.1128	0.174584	0	0.535901
Mvb12a	2.01468	0.429511	0.672902	0.106291	0.154856	0	0.518046
LOC102549227	2.01448	0.0742419	0.221383	0.0183751	0.0262602	2.37655e-99	0.195123
Efcab14	2.01402	0.630152	0.775356	0.156014	0.174254	0	0.601102
Adamts2	2.014	0.456467	0.686803	0.113014	0.177026	0	0.509777
Uchl3	2.01395	2.72232	0.964819	0.674034	0.34356	0	0.621259
Supt20h	2.01384	3.66393	0.982667	0.907236	0.412972	0	0.569695
Tcf24	2.01358	0.364277	0.592415	0.0902161	0.140143	0	0.452272
RGD1561590	2.01338	0.15385	0.396774	0.0381074	0.064133	6.62261e-214	0.332641
Pomk	2.01306	0.148485	0.374979	0.0367867	0.0579309	2.69345e-197	0.317048
Cir1	2.01277	1.90365	0.914707	0.471719	0.312615	0	0.602092
Rps6ka4	2.01258	0.125694	0.325897	0.0311508	0.0672341	5.83882e-198	0.258663
Suclg1	2.01211	2.64975	0.958298	0.656899	0.330694	0	0.627603
Wdr83os	2.01176	1.05841	0.860305	0.262454	0.209554	0	0.650752
Sgcb	2.0098	0.571187	0.755449	0.14183	0.177553	0	0.577895
MGC94891	2.0097	1.14531	0.821177	0.284408	0.207838	0	0.613339
Twf2	2.00877	1.54539	0.815686	0.384005	0.256532	0	0.559154
LOC103690246	2.00868	0.0845475	0.240261	0.02101	0.0296912	3.4477e-94	0.21057
Tbl2	2.00863	0.455572	0.594302	0.113214	0.111507	0	0.482795
Noa1	2.00855	1.69224	0.908701	0.420561	0.273687	0	0.635014
Eri3	2.00822	1.02292	0.865111	0.254277	0.24868	0	0.61643
Klhl25	2.00817	0.291926	0.558435	0.0725691	0.0909871	0	0.467448
Rprd1b	2.00806	0.132781	0.35816	0.0330103	0.0525864	1.571e-179	0.305574
Stx8	2.00727	0.695425	0.764201	0.172983	0.22816	0	0.536041
Rfx8	2.00623	2.00533	0.845032	0.499171	0.247031	0	0.598001
Cul5	2.00612	1.37369	0.894285	0.34197	0.278767	0	0.615518
Eid3	2.00593	3.53638	0.980779	0.880467	0.357812	0	0.622967
Asz1	2.00581	0.333113	0.537669	0.0829434	0.0929005	0	0.444769
Dnah10	2.00477	0.303934	0.584177	0.075733	0.120414	0	0.463763
Mtrf1	2.00437	0.171584	0.235284	0.0427661	0.0324624	4.44231e-135	0.202822
Robo2	2.00436	0.591537	0.410674	0.147438	0.142782	0	0.267893
Dynlrb2	2.00353	2.54723	0.93839	0.635251	0.309184	0	0.629206
Slc22a15	2.00314	0.215258	0.453921	0.0536977	0.101808	0	0.352114
Tusc3	2.00271	1.81009	0.925862	0.451674	0.292293	0	0.633569
Kpnb1	2.00252	0.287234	0.536983	0.0716833	0.115334	0	0.421649
Tti2	2.00223	0.404077	0.674618	0.100863	0.150765	0	0.523853
LOC685668	2.00209	1.05494	0.780161	0.263355	0.288203	0	0.491959
Zfp746	2.00038	0.223274	0.473485	0.0558036	0.0592505	3.64603e-248	0.414235
Catsper2	2.00028	2.24698	0.918826	0.561636	0.296978	0	0.621848

## Sheet: RoundSpermatids_DEGs
	fc	meanExp	expRatio	meanExpOthers	expRatioOthers	p-value	expRatioDiff
Mpzl3	5.21789	0.10596	0.306303	0.00284708	0.00634306	0	0.299959
LOC102549789	5.20195	0.183057	0.455042	0.00497328	0.0120948	0	0.442947
LOC102553734	5.16666	0.352532	0.678571	0.00981473	0.0209106	0	0.657661
LOC103690911	5.11829	0.153336	0.4	0.00441453	0.00671935	0	0.393281
LOC102556604	5.05369	0.0600655	0.202941	0.00180848	0.00473042	0	0.198211
LOC102546310	5.02812	0.210505	0.511345	0.00645131	0.0147826	0	0.496562
LOC108348564	5.01326	0.0778189	0.231092	0.0024096	0.00661184	0	0.224481
LOC108352932	4.95856	0.0927528	0.270588	0.00298298	0.00499919	0	0.265589
Svep1	4.90441	0.0955218	0.288655	0.00318953	0.00671935	0	0.281936
LOC102547834	4.83908	0.0647097	0.215966	0.0022608	0.00575176	0	0.210215
LOC108349518	4.81589	0.0881263	0.231933	0.00312881	0.00639682	0	0.225536
Vit	4.8137	0.160526	0.271849	0.00570791	0.00822448	0	0.263624
Pla1a	4.79328	0.380931	0.634874	0.013738	0.0185454	0	0.616329
Htr3b	4.78436	0.0776073	0.221008	0.00281622	0.00483793	3.56229e-308	0.21617
LOC102552845	4.7571	0.121295	0.358824	0.00448552	0.00795571	0	0.350868
Fam109b	4.75126	0.144246	0.37395	0.00535589	0.0123098	0	0.36164
LOC108348938	4.72041	1.20544	0.938655	0.0457258	0.0669247	0	0.871731
Nedd9	4.71018	0.470249	0.753782	0.0179648	0.036392	0	0.71739
LOC102550014	4.70304	0.40765	0.731513	0.0156506	0.034188	0	0.697325
Slc4a4	4.70274	0.226741	0.522269	0.00870695	0.0167177	0	0.505551
LOC108351157	4.69045	0.167405	0.347899	0.00648338	0.0103747	0	0.337524
Fbxl7	4.68762	0.359777	0.697059	0.013961	0.0305327	0	0.666526
LOC102550510	4.66574	0.0949255	0.282353	0.00373985	0.0101597	0	0.272193
LOC108351031	4.64574	0.0992092	0.307563	0.00396318	0.011826	0	0.295737
LOC102549623	4.5995	0.0704754	0.213025	0.00290704	0.0073644	1.0222e-300	0.205661
LOC108351894	4.58676	0.342332	0.655042	0.0142461	0.0242972	0	0.630745
Olr397	4.50301	0.0646226	0.212605	0.00284999	0.00634306	6.02822e-274	0.206262
LOC108348785	4.50056	0.119084	0.351681	0.00526081	0.0112885	0	0.340392
Ralyl	4.47882	0.0928818	0.272269	0.00416554	0.00790195	0	0.264367
LOC102546875	4.43682	1.2383	0.937815	0.0571751	0.075848	0	0.861967
Lrfn1	4.39885	0.311037	0.595378	0.0147443	0.0215557	0	0.573822
LOC108348496	4.38901	0.608036	0.814286	0.0290205	0.0504757	0	0.76381
LOC102556448	4.38767	0.633371	0.831513	0.0302579	0.0556362	0	0.775876
LOC100910567	4.38605	0.0738146	0.242857	0.00353028	0.00731065	9.44706e-271	0.235546
LOC102551753	4.38566	0.284715	0.580252	0.0136206	0.019513	0	0.560739
LOC108349566	4.38457	0.402052	0.714286	0.0192485	0.0405311	0	0.673755
Wnt7a	4.36646	0.332616	0.607563	0.0161253	0.025641	0	0.581922
LOC102552595	4.36318	0.0852028	0.252941	0.00414004	0.00741816	1.07537e-279	0.245523
Fam19a2	4.34773	0.293608	0.623109	0.0144202	0.0352094	0	0.5879
Fam216b	4.34472	0.253504	0.561765	0.0124765	0.0237596	0	0.538005
LOC102553678	4.33621	0.0673699	0.206723	0.00333531	0.00655808	4.98815e-219	0.200165
Plekhm3	4.3296	0.825088	0.855042	0.0410355	0.0621405	0	0.792902
Emx1	4.30228	0.0726354	0.220588	0.00368156	0.00532172	1.13514e-189	0.215267
LOC108351731	4.29517	0.273655	0.601261	0.0139389	0.0231683	0	0.578092
Faim2	4.29388	0.404498	0.723109	0.0206219	0.0444014	0	0.678708
LOC102548142	4.28846	0.606884	0.692437	0.0310563	0.0380046	0	0.654432
LOC102546465	4.28785	0.174269	0.414706	0.00892172	0.0166102	0	0.398096
LOC103691836	4.28131	0.292166	0.608824	0.0150255	0.0334892	0	0.575334
LOC103692063	4.25833	0.887729	0.894538	0.0463869	0.0749879	0	0.81955
Asic5	4.25201	0.129517	0.379412	0.00679741	0.0172015	0	0.36221
LOC102548462	4.24383	0.274077	0.578992	0.0144661	0.025856	0	0.553136
LOC103693782	4.23074	0.352684	0.661765	0.0187848	0.0314465	0	0.630318
LOC102555705	4.22812	0.681573	0.855462	0.0363682	0.0671935	0	0.788269
Galnt14	4.22754	0.119205	0.333193	0.00636324	0.0141375	0	0.319056
LOC108353252	4.22032	0.342043	0.647059	0.0183501	0.0355857	0	0.611473
LOC100361706	4.21798	1.51715	0.945798	0.0815248	0.0911681	0	0.85463
LOC102554571	4.21576	0.231797	0.544538	0.012475	0.0285975	0	0.51594
LOC102548674	4.20975	0.164834	0.391597	0.00890812	0.0156426	0	0.375954
Kcnh5	4.20125	0.0890145	0.265966	0.00483902	0.0078482	1.54125e-261	0.258118
Pln	4.19127	0.457932	0.733613	0.025067	0.0471967	0	0.686417
Mag	4.17995	0.81447	0.863445	0.0449351	0.0683223	0	0.795123
Serpinb5	4.17133	0.292803	0.610924	0.016251	0.0296189	0	0.581305
LOC100361907	4.15967	0.239417	0.537395	0.0133958	0.0271999	0	0.510195
LOC108350878	4.15675	0.125214	0.355462	0.00702015	0.0171478	0	0.338314
LOC102552137	4.14853	0.368891	0.684454	0.0208001	0.0328979	0	0.651556
Mc4r	4.14403	0.279775	0.613025	0.0158245	0.0326291	0	0.580396
LOC102552244	4.1266	0.124279	0.357983	0.00711486	0.0112885	0	0.346695
Speg	4.11946	0.361105	0.512605	0.0207756	0.0336505	0	0.478955
LOC103694008	4.11696	0.335249	0.671008	0.0193214	0.0444014	0	0.626607
LOC108352794	4.09944	0.100932	0.312605	0.0058881	0.0179541	0	0.294651
Muc15	4.09785	1.02952	0.911765	0.0601259	0.0712788	0	0.840486
LOC102554981	4.09595	0.0997299	0.289916	0.00583206	0.0141375	0	0.275778
Kng1	4.07907	0.0722366	0.22563	0.004274	0.0101059	1.00583e-255	0.215524
Asb15	4.07797	1.176	0.853782	0.0696332	0.0769768	0	0.776805
Glis1	4.07008	0.166573	0.386555	0.00991717	0.00924582	0	0.377309
LOC102553774	4.06653	0.349207	0.672269	0.0208419	0.0456916	0	0.626577
Ipcef1	4.06219	0.128857	0.352101	0.00771377	0.0176316	0	0.334469
LOC108350784	4.04806	0.0765102	0.246218	0.0046252	0.0124711	0	0.233747
LOC108348614	4.04647	0.134895	0.384454	0.0081637	0.0196205	0	0.364833
Prr16	4.03138	0.15202	0.411765	0.00929683	0.0206956	0	0.391069
Irf2	4.03082	0.210484	0.505882	0.0128771	0.0236521	0	0.48223
LOC108350231	4.03006	0.298095	0.592017	0.0182468	0.0356394	0	0.556377
Il31	4.02453	0.605268	0.836975	0.0371913	0.0659571	0	0.771018
LOC102554215	4.02426	0.271838	0.608824	0.0167066	0.0371445	0	0.571679
LOC108350993	4.02286	0.0944077	0.266807	0.00580774	0.011611	0	0.255196
Itgbl1	4.01583	0.242924	0.570588	0.0150171	0.031339	0	0.539249
Tmem260	4.01554	0.627322	0.756723	0.0387875	0.0524647	0	0.704258
LOC102550314	4.01311	0.329644	0.679832	0.0204164	0.0446165	0	0.635215
Gucy1a2	4.01305	0.289524	0.588655	0.0179323	0.0345643	0	0.554091
LOC102549991	4.00876	0.603261	0.837815	0.0374756	0.0628393	0	0.774976
LOC108350438	4.00097	0.0797247	0.239496	0.00497945	0.0110735	7.75734e-239	0.228422
LOC108349475	3.99906	0.256959	0.582773	0.0160703	0.0328442	0	0.549929
LOC102555191	3.98684	0.114108	0.334454	0.00719715	0.0130624	0	0.321391
LOC100360779	3.98677	0.840279	0.894958	0.0530013	0.0659571	0	0.829001
Hdac1l	3.98656	0.647582	0.810924	0.0408526	0.0578401	0	0.753084
Npas1	3.97761	0.267943	0.548739	0.0170084	0.0328442	0	0.515895
Tex29	3.97556	1.72369	0.959664	0.109571	0.10794	0	0.851724
Tssk5	3.97406	1.27647	0.926891	0.0812266	0.109982	0	0.816908
Camta2	3.96826	0.497173	0.781513	0.0317645	0.0560662	0	0.725446
LOC100911717	3.93453	0.235017	0.531092	0.0153704	0.0336505	0	0.497442
LOC102552513	3.91462	0.167148	0.432773	0.0110836	0.0239209	0	0.408852
Tnfaip8l2	3.91415	0.662858	0.792437	0.0439687	0.0695049	0	0.722932
LOC690171	3.9095	0.0655429	0.211765	0.00436163	0.00978337	1.47037e-204	0.201981
LOC108350037	3.90444	0.279673	0.621849	0.0186766	0.0419825	0	0.579866
LOC108353388	3.89896	0.0613413	0.210504	0.00411195	0.0109122	2.94487e-225	0.199592
Tfap2e	3.89869	0.126101	0.293697	0.00845467	0.0123098	1.55397e-264	0.281388
Tgfbr3	3.89768	0.267428	0.55084	0.0179427	0.0340805	0	0.51676
LOC102552324	3.89445	0.204955	0.487395	0.0137821	0.0304252	0	0.45697
LOC102551833	3.89374	0.246706	0.480252	0.0165977	0.0289201	0	0.451332
Ccser1	3.89037	0.147442	0.406723	0.00994266	0.0238134	0	0.382909
LOC108350764	3.88549	0.185772	0.427311	0.0125699	0.022792	0	0.404519
LOC103690241	3.87452	0.452649	0.758824	0.0308613	0.0608504	0	0.697973
LOC103692012	3.87377	0.354811	0.684874	0.0242034	0.0463366	0	0.638537
Golga7b	3.87116	0.235537	0.458824	0.0160963	0.0251572	0	0.433666
LOC108350585	3.85509	0.950363	0.910084	0.0656738	0.0942321	0	0.815852
LOC102546775	3.84364	0.336106	0.571849	0.0234113	0.0355857	0	0.536263
LOC102546578	3.82144	0.372791	0.647479	0.0263691	0.0409611	0	0.606518
Ogfrl1	3.81306	0.499397	0.778571	0.0355303	0.0651508	0	0.713421
LOC102548928	3.80728	0.469006	0.643277	0.0335021	0.0519271	0	0.59135
LOC103693327	3.79041	0.180203	0.412605	0.0130237	0.0277912	0	0.384814
LOC108352979	3.78626	0.175482	0.451681	0.0127191	0.0263936	0	0.425287
Zfp870	3.78463	0.152027	0.386975	0.0110315	0.0196742	0	0.367301
LOC102550175	3.78209	0.0736991	0.232773	0.00535721	0.0141913	0	0.218582
LOC102547869	3.78208	0.781941	0.882773	0.0568402	0.101381	0	0.781392
LOC102546606	3.76725	0.132521	0.381513	0.00973263	0.0239209	0	0.357592
LOC108349993	3.76403	0.950002	0.921008	0.069926	0.101435	0	0.819573
LOC102556543	3.76365	0.417016	0.702521	0.030703	0.0553674	0	0.647154
LOC108350655	3.76275	0.269934	0.466807	0.0198864	0.0303177	0	0.436489
Prx	3.75802	0.23584	0.531933	0.0174317	0.0373596	0	0.494573
LOC102552678	3.74841	0.275474	0.607143	0.0204973	0.0424663	0	0.564677
Lrrk1	3.74508	0.192876	0.376471	0.0143846	0.016449	0	0.360022
RGD1564651	3.7398	0.388045	0.705462	0.0290462	0.0506907	0	0.654771
Sim2	3.73925	0.0797863	0.247899	0.00597448	0.0146213	2.37517e-281	0.233278
LOC103694117	3.73756	0.0844642	0.234454	0.00633219	0.00822448	9.01849e-187	0.226229
LOC102556000	3.73417	0.703787	0.864706	0.0528865	0.0871902	0	0.777516
Fndc1	3.73375	0.215225	0.497899	0.0161779	0.0409611	0	0.456938
Il9	3.73199	0.205487	0.446218	0.0154648	0.0356932	0	0.410525
LOC102557424	3.72576	0.108065	0.316807	0.00816807	0.0196205	0	0.297186
LOC108352942	3.70991	0.333667	0.677311	0.0254988	0.0510133	0	0.626298
Mrln	3.70669	0.611171	0.828571	0.04681	0.0797183	0	0.748853
LOC108348847	3.70491	0.1969	0.463445	0.0150993	0.0248347	0	0.438611
LOC108353098	3.70482	0.063791	0.207563	0.00489211	0.0141375	1.17501e-296	0.193426
LOC102552170	3.70131	0.431942	0.717227	0.0332063	0.056765	0	0.660462
Tmem81	3.69693	2.10674	0.979832	0.162452	0.150621	0	0.829211
LOC103693088	3.69522	0.120054	0.337395	0.00926841	0.0218244	0	0.315571
Sun5	3.68981	2.65101	0.991597	0.205432	0.169758	0	0.821839
LOC108353341	3.68759	0.0783675	0.25084	0.0060822	0.0146213	3.45706e-244	0.236219
LOC102550665	3.68514	0.908587	0.902941	0.0706363	0.0996613	0	0.80328
LOC102548513	3.68416	1.67636	0.955042	0.130414	0.137451	0	0.817591
Ugt2b10	3.68071	0.194258	0.469748	0.0151487	0.0255873	0	0.444161
Anxa3	3.67582	0.0666924	0.218908	0.00521849	0.0084395	2.04935e-142	0.210468
Ppm1e	3.67491	0.396802	0.712605	0.0310681	0.0640757	0	0.648529
LOC102556376	3.67463	0.247316	0.57563	0.0193678	0.0429501	0	0.53268
LOC102551924	3.67432	0.217989	0.513445	0.0170747	0.0373596	0	0.476086
LOC108349467	3.66341	0.749385	0.871008	0.0591439	0.0933183	0	0.77769
Cyp24a1	3.66019	0.193393	0.472689	0.0152973	0.0349406	0	0.437748
Akain1	3.6595	0.110558	0.321008	0.00874926	0.0173628	1.03885e-268	0.303646
LOC102551127	3.65949	0.110985	0.331513	0.00878311	0.0234908	0	0.308022
LOC108348563	3.65509	1.38025	0.954202	0.109563	0.128581	0	0.82562
LOC316124	3.64965	1.8147	0.970168	0.144594	0.155674	0	0.814494
LOC102551017	3.64472	0.527432	0.636555	0.0421694	0.0521959	0	0.584359
Catsper1	3.64152	0.73752	0.873109	0.0590971	0.0943396	0	0.77877
Nipsnap3a	3.63129	2.29837	0.978992	0.185478	0.174219	0	0.804772
LOC108352415	3.62662	0.14613	0.392017	0.0118309	0.0315003	0	0.360517
LOC102546847	3.62372	0.341644	0.603782	0.0277156	0.0471967	0	0.556585
LOC100911936	3.61895	0.332534	0.666807	0.0270661	0.0586465	0	0.60816
LOC108349507	3.61171	0.113587	0.352941	0.00929167	0.024996	0	0.327945
LOC108352122	3.61062	0.145921	0.413445	0.0119458	0.0283825	0	0.385063
LOC102555576	3.60965	0.210126	0.52479	0.0172134	0.0402623	0	0.484528
LOC108351236	3.60788	0.0711299	0.233613	0.00583408	0.0136537	2.0928e-219	0.21996
Pde6b	3.60687	0.132578	0.364286	0.0108817	0.0243509	0	0.339935
LOC102547814	3.6062	0.527388	0.79958	0.0433069	0.081331	0	0.718249
Oog1	3.59634	0.274127	0.607983	0.0226645	0.0510133	0	0.55697
LOC102548345	3.59589	0.534955	0.803782	0.0442432	0.0832661	0	0.720515
LOC102550875	3.59503	0.405057	0.687395	0.0335199	0.0517121	0	0.635683
Zdhhc23	3.595	0.314253	0.647899	0.0260061	0.0483255	0	0.599574
LOC102547860	3.59057	0.468289	0.768487	0.0388726	0.0750954	0	0.693392
LOC103690239	3.58916	1.11547	0.926891	0.0926862	0.118798	0	0.808093
LOC103693030	3.58645	0.082058	0.215126	0.00683114	0.0111272	1.65263e-178	0.203999
LOC102547837	3.58606	0.894028	0.915126	0.0744454	0.11095	0	0.804176
Epha7	3.58575	0.451624	0.607563	0.0376147	0.0549374	0	0.552626
LOC108350952	3.58244	0.216201	0.312185	0.0180482	0.033758	0	0.278427
LOC103692605	3.57858	0.142939	0.356303	0.0119644	0.0174165	2.99672e-284	0.338886
LOC102547106	3.57752	0.475526	0.77605	0.0398321	0.073644	0	0.702406
LOC102547035	3.57725	1.68656	0.961765	0.1413	0.14417	0	0.817594
LOC102552293	3.57625	0.335763	0.665126	0.0281498	0.0609042	0	0.604222
Dnah3	3.57191	0.229289	0.529412	0.0192811	0.0388647	0	0.490547
Gng2	3.56928	0.251054	0.533613	0.0211498	0.0344031	0	0.49921
LOC103691456	3.56811	0.0852046	0.27395	0.00718382	0.0218782	0	0.252071
Bank1	3.56527	0.386041	0.722689	0.0326123	0.0667634	0	0.655926
Tmem37	3.56185	0.342162	0.586134	0.0289739	0.0271462	0	0.558988
Sntg2	3.5577	0.10395	0.282773	0.00882773	0.0169865	1.90158e-241	0.265787
LOC102547840	3.55745	0.314151	0.602101	0.0266833	0.039886	0	0.562215
LOC103693977	3.55233	0.0705606	0.217227	0.00601458	0.0114498	1.67396e-162	0.205777
LOC102549948	3.5511	0.319489	0.661345	0.0272564	0.0524109	0	0.608934
LOC102556361	3.55003	0.115578	0.348319	0.00986753	0.024996	0	0.323323
Serpinb11	3.54596	1.65578	0.958824	0.141763	0.17008	0	0.788743
LOC102555788	3.54065	0.793065	0.889496	0.0681499	0.109982	0	0.779514
LOC102547452	3.5394	0.0931793	0.276891	0.00801407	0.0181154	1.21271e-274	0.258775
Pptc7	3.53924	0.410163	0.677311	0.0352808	0.05655	0	0.620761
Olr829	3.5365	0.0833194	0.264706	0.00718049	0.0182766	8.15399e-264	0.246429
Kank2	3.53042	0.0795026	0.252941	0.00688048	0.00951459	3.13399e-194	0.243427
LOC108349671	3.52692	0.255653	0.553361	0.022179	0.0502607	0	0.503101
LOC108352697	3.52485	0.224612	0.542437	0.0195141	0.045369	0	0.497068
LOC108351432	3.521	0.0846427	0.253361	0.00737334	0.0154276	2.22862e-227	0.237934
LOC102552290	3.51248	0.283348	0.622689	0.024829	0.0557975	0	0.566892
Cdh20	3.50949	0.980244	0.906303	0.0860739	0.104822	0	0.801481
LOC691850	3.50894	0.876667	0.883193	0.0770087	0.101597	0	0.781597
Fras1	3.50678	0.0695409	0.22521	0.00611779	0.0119873	7.4946e-174	0.213223
Mdga2	3.50147	1.1859	0.934874	0.104713	0.126969	0	0.807905
LOC108349915	3.49713	0.0679385	0.223109	0.00601695	0.0159114	8.58098e-236	0.207198
Dok2	3.49701	0.102297	0.234454	0.00906058	0.0100521	3.1353e-167	0.224402
LOC108351230	3.49585	0.474318	0.767227	0.0420449	0.0725689	0	0.694658
LOC102551458	3.49112	0.545031	0.818487	0.0484718	0.090523	0	0.727964
LOC108349540	3.48991	0.447083	0.756723	0.0397944	0.0756867	0	0.681036
LOC108353293	3.48793	0.246683	0.478571	0.0219871	0.0454228	0	0.433149
Nkx2-6	3.48643	0.245899	0.471008	0.02194	0.0269311	0	0.444077
LOC103692627	3.48324	0.686816	0.859664	0.061416	0.101812	0	0.757852
LOC103694077	3.48195	0.0716744	0.218908	0.00641494	0.0176853	1.70468e-279	0.201222
Ppp1r14c	3.47914	0.0677584	0.214286	0.00607628	0.0123636	3.58473e-151	0.201922
LOC102548287	3.47871	0.162412	0.418487	0.0145687	0.0333817	0	0.385106
LOC102549088	3.47624	0.0838578	0.284034	0.00753515	0.0208031	0	0.263231
Dner	3.47594	1.44759	0.955882	0.130101	0.164167	0	0.791715
Hyal5	3.47233	1.56397	0.963445	0.140914	0.154867	0	0.808578
Samd11	3.46447	0.352429	0.492437	0.0319273	0.0468742	0	0.445563
LOC108350518	3.46153	0.0921215	0.291176	0.00836251	0.0213406	6.70072e-297	0.269836
LOC108350077	3.45789	0.274562	0.59958	0.0249868	0.0544536	0	0.545126
Nepro	3.45634	0.621684	0.839076	0.0566381	0.0965436	0	0.742532
Brinp1	3.45576	0.292048	0.628571	0.0266174	0.0602591	0	0.568312
LOC103691571	3.45525	0.122456	0.334454	0.0111647	0.0259636	0	0.30849
Ace3	3.4527	0.947601	0.903782	0.0865483	0.12412	0	0.779662
LOC108353192	3.45176	0.0945562	0.252521	0.00864184	0.0189217	4.96613e-255	0.233599
Sncaip	3.44213	0.432046	0.757563	0.0397507	0.0714938	0	0.686069
LOC102547190	3.4306	0.16268	0.440756	0.0150876	0.0371983	0	0.403558
Ccdc27	3.4264	0.895684	0.871008	0.0833116	0.0859539	0	0.785055
LOC103692377	3.42632	0.340635	0.667647	0.0316857	0.055905	0	0.611742
Efcab12	3.42586	0.595778	0.840756	0.0554366	0.0904693	0	0.750287
Aadac	3.42264	0.62878	0.822269	0.0586385	0.0837499	0	0.738519
LOC103690503	3.41922	1.23626	0.915546	0.115564	0.10708	0	0.808467
Vwa5b1	3.41664	0.629408	0.84958	0.0589415	0.0945009	0	0.755079
Zfp507	3.4124	0.156823	0.404622	0.014729	0.0345643	0	0.370058
LOC108351916	3.41061	0.194371	0.444538	0.0182783	0.0402623	0	0.404275
LOC102556759	3.40504	0.172046	0.447899	0.0162415	0.0412837	0	0.406615
LOC108351766	3.40379	1.74904	0.957983	0.165255	0.172392	0	0.785592
LOC102551515	3.40373	0.129912	0.339916	0.012275	0.0290813	0	0.310835
LOC102555226	3.40178	0.0826562	0.237815	0.00782056	0.0184916	1.11222e-214	0.219323
LOC108350963	3.40001	0.117659	0.355882	0.011146	0.0301027	0	0.32578
Nat6	3.39861	2.2289	0.976891	0.211353	0.198624	0	0.778267
LOC108351668	3.39749	0.0930418	0.256303	0.00882942	0.0215557	3.00265e-268	0.234747
LOC102546689	3.3944	1.85716	0.97605	0.176617	0.178412	0	0.797638
LOC108352329	3.39433	0.618466	0.847479	0.0588194	0.0963823	0	0.751097
LOC108351761	3.39105	0.272304	0.565966	0.0259565	0.0526797	0	0.513287
LOC108350998	3.38784	0.221604	0.484874	0.0211709	0.0430576	0	0.441816
Gpr15	3.38595	0.193656	0.482353	0.0185251	0.0375746	0	0.444778
RGD1564308	3.38517	0.584964	0.837815	0.0559874	0.0960598	0	0.741755
LOC102546862	3.38517	0.976738	0.887395	0.0934846	0.0934258	0	0.793969
Card19	3.38478	0.264156	0.535714	0.0252895	0.0338118	0	0.501903
LOC108351604	3.38313	0.503279	0.747899	0.0482376	0.0845025	0	0.663397
LOC108351973	3.3793	0.308249	0.661345	0.0296232	0.0651508	0	0.596194
Sctr	3.37561	0.716134	0.819328	0.0689978	0.092512	0	0.726816
LOC100362820	3.37469	0.444328	0.740336	0.0428373	0.0740203	0	0.666316
LOC100912617	3.37288	0.971455	0.810084	0.0937743	0.0910606	0	0.719023
Il17rd	3.36941	0.0879433	0.268067	0.00850961	0.0184379	2.02241e-227	0.249629
LOC103692685	3.36694	0.534299	0.807983	0.0517887	0.0955222	0	0.712461
Myom2	3.36571	1.1682	0.915966	0.113328	0.131699	0	0.784267
LOC103693082	3.3651	0.144741	0.392857	0.0140474	0.0280062	0	0.364851
LOC108353037	3.3623	0.699553	0.841176	0.068025	0.114444	0	0.726733
Pdc	3.35505	0.0969956	0.30084	0.00947944	0.0243509	0	0.276489
LOC102550983	3.34851	0.210647	0.507143	0.0206801	0.0425738	0	0.464569
LOC102549471	3.34359	0.949652	0.920588	0.0935497	0.147664	0	0.772924
LOC108350286	3.34269	0.0672417	0.215546	0.00662811	0.0145675	5.74777e-168	0.200979
LOC102547958	3.34005	0.492768	0.74958	0.0486617	0.0845563	0	0.665024
LOC108348816	3.33943	0.0998711	0.309664	0.0098667	0.0251572	8.36319e-289	0.284507
LOC102556473	3.33803	0.602522	0.830672	0.0595835	0.104123	0	0.726549
LOC102554451	3.33658	0.117899	0.344958	0.0116708	0.0272537	0	0.317704
LOC108352563	3.33495	0.271759	0.60084	0.0269317	0.0598828	0	0.540958
Taar4	3.33473	0.544393	0.759664	0.0539585	0.0858464	0	0.673817
LOC108349550	3.33184	0.133086	0.371849	0.0132174	0.0270924	0	0.344756
LOC108348778	3.33076	0.20472	0.521429	0.0203471	0.0436489	0	0.47778
Fgf18	3.32614	0.318835	0.654202	0.0317905	0.0654733	0	0.588728
LOC103691850	3.32596	0.309138	0.484454	0.0308275	0.0581627	0	0.426291
Ndrg2	3.31818	0.655179	0.660924	0.0656882	0.0683223	0	0.592602
Sgms2	3.31131	2.01129	0.968908	0.202615	0.18239	0	0.786518
Samt4	3.31084	0.559828	0.817647	0.0564146	0.0961135	0	0.721534
LOC103694070	3.30291	0.0976336	0.291176	0.00989289	0.0192442	1.60998e-194	0.271932
LOC102548701	3.30244	0.950935	0.90042	0.0963868	0.137827	0	0.762593
Acox1	3.29963	0.268741	0.579832	0.0272927	0.0474117	0	0.53242
LOC102555989	3.29699	1.4862	0.95084	0.151211	0.178573	0	0.772267
LOC108349948	3.29545	1.13529	0.937815	0.115632	0.135946	0	0.801869
LOC108351874	3.29501	0.11628	0.327311	0.011847	0.0297264	0	0.297585
LOC102555070	3.29174	0.485872	0.781513	0.0496147	0.0864914	0	0.695021
LOC103693408	3.29129	0.171234	0.442017	0.0174909	0.0308015	0	0.411215
Nrxn1	3.29069	0.662798	0.831933	0.0677308	0.0920819	0	0.739851
LOC102550431	3.28259	0.11226	0.342857	0.0115363	0.0274687	2.31764e-296	0.315388
LOC108348873	3.28032	0.112202	0.312605	0.0115485	0.0217707	1.89694e-243	0.290834
LOC102552306	3.2783	2.19377	0.967647	0.226112	0.200129	0	0.767518
LOC108350986	3.27652	0.649688	0.85042	0.067046	0.108101	0	0.742319
Klhl6	3.27448	0.083057	0.266807	0.0085834	0.0217707	6.47235e-236	0.245036
Adgrd1	3.2717	0.224465	0.467227	0.0232417	0.0457453	0	0.421482
Tmem95	3.26872	0.735733	0.872269	0.0763374	0.113423	0	0.758846
LOC108351537	3.26405	0.750177	0.818067	0.0780885	0.103102	0	0.714966
LOC102552479	3.26362	0.57415	0.788655	0.059783	0.0849325	0	0.703723
LOC108348868	3.26264	0.158374	0.434454	0.0165018	0.0375208	0	0.396933
Dcst1	3.26124	1.03114	0.930672	0.107544	0.127506	0	0.803166
LOC108352886	3.25996	0.529756	0.811345	0.0553006	0.0910068	0	0.720338
Mgat4c	3.25431	1.13826	0.92479	0.119288	0.155781	0	0.769009
LOC108352339	3.25086	0.162305	0.434454	0.0170501	0.0411762	0	0.393278
LOC108352453	3.25068	0.254119	0.554622	0.0266985	0.0524647	0	0.502157
LOC102552872	3.24415	0.16196	0.442437	0.0170931	0.0339193	0	0.408518
Gapdh-ps1	3.24378	0.328136	0.533613	0.0346402	0.0585389	0	0.475075
LOC108351647	3.24292	0.132548	0.378992	0.0140009	0.0353169	0	0.343675
LOC103690215	3.24029	0.294099	0.59958	0.031122	0.0591302	0	0.54045
RGD1563978	3.24019	0.890073	0.910504	0.0941958	0.116917	0	0.793588
Prl6a1	3.23844	0.0805304	0.237815	0.0085328	0.0179541	2.52803e-175	0.219861
Ptprk	3.23316	0.179234	0.462185	0.0190609	0.0325754	0	0.429609
LOC102546476	3.22935	0.32558	0.656303	0.0347158	0.0724077	0	0.583895
LOC102556504	3.22615	0.951095	0.92437	0.101638	0.121916	0	0.802454
FAM187A	3.22441	0.822786	0.89958	0.0880323	0.130517	0	0.769063
LOC102546350	3.22309	0.855665	0.896218	0.0916338	0.130194	0	0.766024
LOC499886	3.22107	0.861657	0.902521	0.0924047	0.156104	0	0.746417
LOC102547954	3.21717	0.204324	0.508824	0.0219713	0.0509058	0	0.457918
Col28a1	3.21578	0.142887	0.332353	0.0153796	0.02806	5.219e-233	0.304293
Ifnk	3.21317	0.120292	0.343277	0.0129711	0.0300489	0	0.313228
Tnnc1	3.21124	0.666894	0.839076	0.0720076	0.120034	0	0.719041
LOC108348789	3.20834	0.107185	0.323529	0.0115966	0.0300489	0	0.29348
LOC108350012	3.20778	0.0912784	0.266807	0.00987939	0.0203193	8.59939e-222	0.246487
Spaca5	3.20475	0.811155	0.887815	0.087979	0.106918	0	0.780897
LOC102552988	3.20302	0.838683	0.90084	0.091074	0.134441	0	0.7664
Pld5	3.20018	0.184694	0.457983	0.0200957	0.0484868	0	0.409496
Zfp169	3.19805	0.623288	0.841597	0.067917	0.106381	0	0.735216
LOC100909677	3.19773	0.116135	0.344958	0.0126576	0.0338118	0	0.311146
LOC103690877	3.1977	0.265964	0.589076	0.0289881	0.0601516	0	0.528924
Prr15l	3.19651	0.196731	0.47395	0.0214599	0.0530022	0	0.420947
LOC102550064	3.19392	0.883323	0.906303	0.0965284	0.134871	0	0.771432
LOC108351174	3.19353	1.23542	0.942017	0.135041	0.155674	0	0.786343
LOC108350950	3.19309	0.113729	0.330252	0.0124353	0.031124	0	0.299128
Map2	3.19301	0.408579	0.712185	0.044677	0.0800946	0	0.63209
Pnpla6	3.19057	0.159574	0.431092	0.0174785	0.0288126	0	0.40228
Emsy	3.18964	1.71406	0.969328	0.187865	0.239047	0	0.73028
Zfp772	3.18834	0.131022	0.365126	0.0143733	0.0364457	0	0.32868
LOC103692704	3.18832	0.305359	0.637395	0.0334989	0.0660646	0	0.57133
Adcyap1	3.18788	2.18917	0.983193	0.240234	0.262485	0	0.720709
Fstl5	3.18323	0.0675229	0.207563	0.00743369	0.0194592	7.74751e-192	0.188104
Klrk1	3.18313	0.171498	0.443697	0.0188817	0.0437564	0	0.399941
LOC102550250	3.18311	0.196155	0.457563	0.0215967	0.0365532	0	0.42101
Cyp4f39	3.18304	0.395672	0.681513	0.0435658	0.0809009	0	0.600612
Senp18	3.18283	1.42329	0.922269	0.156734	0.167231	0	0.755038
LOC108352210	3.18239	0.208871	0.502101	0.0230082	0.0479493	0	0.454152
Dpf3	3.18192	0.406498	0.670168	0.0447924	0.0706875	0	0.599481
LOC102555344	3.17731	0.544111	0.806303	0.0601483	0.126808	0	0.679495
LOC108348767	3.17705	0.795573	0.881513	0.0879617	0.130517	0	0.750996
Srgn	3.17613	1.56394	0.964286	0.173025	0.15132	0	0.812966
LOC102550601	3.1756	0.304179	0.652521	0.0336649	0.0678923	0	0.584629
Plac8l1	3.17395	1.58144	0.961345	0.175226	0.183089	0	0.778256
Cldn34e	3.17112	1.12116	0.935714	0.12447	0.141859	0	0.793855
Spam1	3.16882	3.19009	0.996218	0.354726	0.208569	0	0.78765
Mtmr7	3.16868	1.4102	0.952941	0.156824	0.185884	0	0.767057
Smek3	3.16756	0.287094	0.622689	0.0319517	0.064882	0	0.557807
LOC103691410	3.16383	2.25787	0.971849	0.251936	0.219588	0	0.752261
LOC102555566	3.16133	0.407315	0.731513	0.0455277	0.0888029	0	0.64271
Fam181b	3.16102	0.0627203	0.204202	0.00701208	0.0196742	1.695e-214	0.184527
Epdr1	3.15839	0.280712	0.606723	0.0314406	0.067731	0	0.538992
Npnt	3.15743	0.169135	0.44958	0.0189563	0.047788	0	0.401792
Lyzl6	3.15699	2.5978	0.989916	0.291244	0.245659	0	0.744257
Fam154a	3.15563	1.67752	0.962185	0.188247	0.155405	0	0.80678
LOC102548743	3.15213	0.594673	0.796218	0.0668951	0.102134	0	0.694084
Stambpl1	3.15169	1.1275	0.930672	0.126871	0.125732	0	0.80494
LOC108348747	3.15053	0.218463	0.484034	0.0246023	0.0416062	0	0.442427
LOC108351724	3.14974	0.754724	0.884034	0.0850397	0.134226	0	0.749808
Tmem249	3.14882	2.06754	0.97479	0.233112	0.197603	0	0.777187
Nebl	3.14801	0.332354	0.655042	0.0374933	0.0626243	0	0.592418
LOC102547456	3.14632	0.658726	0.822689	0.0743993	0.103854	0	0.718835
Rai2	3.14558	0.255241	0.607563	0.0288427	0.0546686	0	0.552894
Tex38	3.14419	0.720993	0.87521	0.0815524	0.116863	0	0.758347
LOC102553416	3.14342	0.153965	0.421849	0.0174244	0.0399398	0	0.381909
Klhdc8b	3.14274	0.195785	0.447899	0.0221677	0.0409074	0	0.406992
LOC102553800	3.13829	0.0595169	0.2	0.00675958	0.0142988	2.8877e-137	0.185701
LOC108352640	3.13682	0.665855	0.846639	0.0757012	0.11611	0	0.730528
Fam217a	3.13655	1.23304	0.940336	0.140211	0.183895	0	0.756441
Klf5	3.13405	1.04522	0.894538	0.119059	0.128743	0	0.765795
LOC102554351	3.13022	0.743025	0.884454	0.0848621	0.134548	0	0.749906
Acrv1	3.12831	0.562728	0.802101	0.0643551	0.104231	0	0.69787
Tmem156	3.12772	0.108434	0.292017	0.0124059	0.0216094	8.05327e-186	0.270407
Senp17	3.12597	0.268994	0.555462	0.0308129	0.0645595	0	0.490903
Tnrc18	3.12537	0.907448	0.920168	0.10399	0.134333	0	0.785835
LOC108352920	3.12537	0.697331	0.868487	0.0799115	0.133258	0	0.735229
LOC102553430	3.12258	0.212965	0.482773	0.0244521	0.0442402	0	0.438533
LOC102554140	3.12074	0.430855	0.527311	0.0495329	0.0490781	0	0.478233
Cldn34d	3.12032	0.772986	0.878151	0.0888917	0.119766	0	0.758386
Car8	3.12006	2.5364	0.976471	0.291733	0.240714	0	0.735757
LOC102553338	3.11983	0.190397	0.460504	0.0219027	0.0460141	0	0.41449
LOC102556022	3.11402	0.931033	0.894538	0.107535	0.135032	0	0.759506
Ftmt	3.11292	2.07367	0.981513	0.239695	0.192496	0	0.789017
LOC102552533	3.11172	0.223763	0.540336	0.0258861	0.0607966	0	0.479539
Abhd18	3.10926	0.75824	0.876471	0.087867	0.145084	0	0.731386
Tgif2lx2	3.10836	0.516207	0.768908	0.0598568	0.0786432	0	0.690264
Frmd3	3.10492	0.0600997	0.204202	0.00698552	0.0160727	1.6462e-144	0.188129
LOC102548673	3.10459	0.812176	0.807983	0.0944224	0.122668	0	0.685315
Eya4	3.10421	0.483346	0.782353	0.0562079	0.0988013	0	0.683552
LOC102554600	3.10362	0.437921	0.726471	0.0509462	0.0761168	0	0.650354
LOC100910977	3.10344	1.71685	0.964286	0.199757	0.183573	0	0.780713
LOC108351721	3.10297	0.279357	0.571429	0.0325141	0.0556362	0	0.515792
LOC108350372	3.09926	0.097666	0.298739	0.0113966	0.0285438	4.07655e-246	0.270196
Adat2	3.0971	0.245255	0.546639	0.0286614	0.0521421	0	0.494497
LOC102548224	3.09464	2.42176	0.97563	0.2835	0.228512	0	0.747119
Hecw1	3.09424	0.835327	0.889496	0.0978129	0.147234	0	0.742261
LOC103693983	3.09253	0.245948	0.337815	0.0288336	0.0469279	0	0.290887
LOC102553546	3.0925	0.576986	0.797059	0.067644	0.107295	0	0.689764
Gimd1	3.08973	0.776707	0.884034	0.0912339	0.117185	0	0.766848
LOC103690168	3.08949	0.32135	0.67521	0.0377529	0.0749342	0	0.600276
LOC100363500	3.08871	0.0912687	0.291597	0.0107282	0.0277912	1.74352e-206	0.263805
Grm3	3.08832	1.8143	0.962185	0.21332	0.192872	0	0.769313
LOC102546496	3.08741	0.075351	0.247899	0.00886512	0.0220932	1.74553e-183	0.225806
Crb1	3.08595	0.0825475	0.252101	0.00972164	0.0201043	1.4922e-167	0.231997
Rab3c	3.08392	0.370585	0.703361	0.0437055	0.0849863	0	0.618375
Zfp458	3.0835	0.509694	0.805882	0.0601291	0.0950922	0	0.71079
Catsper4	3.08202	0.882171	0.908403	0.104177	0.142719	0	0.765684
RGD1566387	3.08075	0.289807	0.62563	0.0342541	0.0752567	0	0.550374
LOC298795	3.08059	2.52257	0.972269	0.298191	0.201527	0	0.770742
LOC102550121	3.08056	2.19614	0.982773	0.259609	0.240714	0	0.742059
Mmp16	3.07763	0.16428	0.421429	0.0194593	0.0435951	0	0.377833
LOC100360754	3.07388	0.720517	0.873529	0.0855686	0.122023	0	0.751506
LOC100360477	3.07361	2.33838	0.97395	0.277758	0.204214	0	0.769735
Ctnna1	3.07261	1.18766	0.926471	0.141171	0.129603	0	0.796868
LOC102549981	3.06996	0.806958	0.892017	0.0960951	0.149976	0	0.742041
Plekhb1	3.06825	0.187591	0.358403	0.0223654	0.0348868	1.93163e-263	0.323517
LOC102552378	3.06791	0.376251	0.682353	0.0448687	0.0796108	0	0.602742
LOC108349492	3.06624	0.437555	0.757143	0.05224	0.0987475	0	0.658395
Pnoc	3.066	0.102255	0.309664	0.0122104	0.0246734	7.71681e-228	0.28499
LOC108349604	3.06208	1.21575	0.931513	0.145568	0.154599	0	0.776914
LOC103692174	3.05689	0.1158	0.327311	0.0139153	0.0317153	1.33481e-288	0.295596
Ctnnd2	3.05535	0.110043	0.294538	0.0132376	0.0194592	1.07009e-182	0.275079
LOC102546724	3.05135	1.02641	0.931092	0.123815	0.140192	0	0.7909
Triml1	3.0496	1.51175	0.958403	0.182583	0.202548	0	0.755855
Prl7d1	3.04819	0.0929904	0.268067	0.0112419	0.0251035	1.45346e-204	0.242964
LOC103692343	3.04801	0.251125	0.471008	0.0303631	0.0527872	0	0.418221
Fam19a1	3.04657	0.331657	0.669748	0.0401403	0.0796108	0	0.590137
Homez	3.04362	1.32718	0.948739	0.160957	0.19857	0	0.750169
Pdcd1lg2	3.04206	0.294133	0.62605	0.0357103	0.0752567	0	0.550794
LOC108351599	3.04129	0.34857	0.694118	0.0423419	0.0807397	0	0.613378
Sez6l	3.03967	1.38459	0.948319	0.16838	0.177391	0	0.770929
Tll1	3.0395	0.0719274	0.209664	0.00874812	0.0134924	3.01797e-104	0.196171
LOC102550745	3.03947	0.308434	0.631933	0.0375137	0.0653658	0	0.566567
Ankrd7	3.0388	2.23083	0.980252	0.271455	0.216954	0	0.763298
LOC103693362	3.03758	0.0766319	0.247899	0.00933269	0.0265011	6.57095e-257	0.221398
LOC102549133	3.03607	0.251216	0.571008	0.0306266	0.0630543	0	0.507954
LOC108351461	3.03463	0.450043	0.761345	0.0549213	0.0979412	0	0.663403
LOC102552046	3.03366	0.209615	0.481933	0.0255977	0.034188	0	0.447745
LOC102552925	3.03356	0.456347	0.766387	0.0557318	0.10122	0	0.665166
LOC108350149	3.03306	0.0943484	0.290336	0.0115264	0.0270924	9.19966e-242	0.263244
Wdfy4	3.03179	0.224919	0.513445	0.0275021	0.0584314	0	0.455014
LOC100363294	3.03017	0.271797	0.59958	0.0332715	0.0687524	0	0.530827
LOC108351041	3.02416	0.273325	0.611765	0.0335982	0.0697737	0	0.541991
Zfp36l1	3.02383	0.654198	0.852101	0.080435	0.110144	0	0.741957
Klrb1c	3.02383	0.162285	0.419748	0.0199533	0.0470354	0	0.372712
Pnmal2	3.0234	0.698253	0.65042	0.0858773	0.069935	0	0.580485
LOC103692433	3.02332	0.0669326	0.217647	0.00823245	0.0174703	1.00773e-151	0.200177
Kbtbd3	3.01924	1.14686	0.917227	0.141458	0.183734	0	0.733493
LOC102549046	3.01923	0.363096	0.65084	0.044786	0.0776219	0	0.573218
RGD1565057	3.0172	2.48248	0.981933	0.306632	0.28662	0	0.695312
Nubpl	3.01652	0.650789	0.846218	0.0804224	0.135032	0	0.711187
LOC102550965	3.01605	0.112811	0.32437	0.0139453	0.0347793	4.23968e-293	0.28959
Flrt3	3.01507	0.55248	0.816387	0.0683423	0.0986938	0	0.717693
LOC108349823	3.01282	0.154328	0.421849	0.0191203	0.0496157	0	0.372233
Rabep2	3.01128	3.56891	0.994118	0.442639	0.314197	0	0.679921
Slc6a6	3.00641	0.964536	0.926891	0.120033	0.163898	0	0.762992
LOC102548410	3.00532	0.128194	0.27437	0.0159653	0.0290276	8.29686e-232	0.245342
LOC102553825	3.00398	0.832246	0.887815	0.103745	0.148954	0	0.738861
Gramd1c	3.00283	0.448168	0.716807	0.0559113	0.109606	0	0.607201
LOC108351454	3.00055	0.540288	0.803361	0.0675101	0.112509	0	0.690853
LOC685762	3.00018	0.552892	0.82437	0.0691027	0.106058	0	0.718312
Ggta1l1	2.99916	1.30943	0.955462	0.163774	0.160297	0	0.795165
LOC108348758	2.99742	0.7041	0.747899	0.08817	0.124066	0	0.623833
Tmem135	2.99612	1.5745	0.966807	0.197342	0.25168	0	0.715127
Tlr3	2.99534	0.107107	0.311345	0.0134318	0.0285438	2.95512e-209	0.282801
LOC691162	2.99258	1.18075	0.937815	0.148355	0.164597	0	0.773218
LOC108352292	2.99202	0.209029	0.447479	0.0262736	0.0491319	0	0.398347
Mcur1	2.98931	0.0877864	0.271008	0.0110549	0.0242972	4.88735e-195	0.246711
LOC102547293	2.98895	0.331279	0.669748	0.0417282	0.0993926	0	0.570355
LOC103690227	2.9886	0.772257	0.887395	0.0972978	0.132183	0	0.755212
Ikbke	2.98636	0.274978	0.565966	0.0346987	0.0682148	0	0.497752
Zmat4	2.98612	0.107778	0.318067	0.0136025	0.0279525	8.6534e-204	0.290115
LOC498933	2.98595	2.81499	0.986555	0.355318	0.26915	0	0.717404
LOC102551690	2.98411	0.532078	0.788655	0.0672462	0.107456	0	0.6812
Dcst2	2.98253	0.399527	0.727731	0.0505492	0.0869752	0	0.640756
LOC102547509	2.98157	0.1019	0.306723	0.0129012	0.0248347	5.64214e-183	0.281888
LOC108350030	2.98127	0.0696748	0.213445	0.00882315	0.0219319	2.05979e-157	0.191513
LOC102555773	2.98103	0.853556	0.880252	0.108107	0.132506	0	0.747747
LOC108349494	2.9799	0.203293	0.452101	0.0257681	0.0330592	1.08321e-267	0.419042
LOC102547392	2.97699	1.10396	0.927731	0.140214	0.177068	0	0.750663
Adgre1	2.97604	1.13617	0.932773	0.144399	0.144869	0	0.787904
LOC102551848	2.97381	0.474465	0.778992	0.0603947	0.106918	0	0.672073
LOC108353232	2.97332	0.0915424	0.269748	0.0116564	0.0254798	1.19361e-182	0.244268
LOC102549926	2.97296	0.842646	0.882773	0.107324	0.163791	0	0.718982
Acbd7	2.97198	0.13312	0.361765	0.0169663	0.0284363	6.63725e-231	0.333328
Lcmt2	2.96865	0.132341	0.389916	0.016906	0.0399398	0	0.349976
Hsfy2	2.96529	1.96771	0.969328	0.251953	0.193356	0	0.775972
Gabra2	2.96232	0.11336	0.328151	0.014545	0.033543	6.46593e-270	0.294608
LOC103694181	2.96191	0.0904803	0.289076	0.0116126	0.0235983	9.16838e-180	0.265477
Diaph3	2.95979	0.989365	0.92395	0.127166	0.167231	0	0.756718
LOC102555687	2.95699	0.215011	0.533193	0.0276898	0.0614417	0	0.471752
Runx2	2.95513	0.538322	0.718487	0.0694159	0.0914369	0	0.627051
Tesk2	2.95364	0.4653	0.778571	0.0600617	0.110036	0	0.668535
Nudcd1	2.9523	1.70615	0.962605	0.220438	0.240123	0	0.722482
LOC108348797	2.95173	0.191274	0.493277	0.0247228	0.053701	0	0.439576
Mogat1	2.95113	0.562215	0.784454	0.0726982	0.127614	0	0.65684
LOC102554611	2.9509	0.175001	0.398739	0.0226324	0.0382196	9.26274e-280	0.36052
Olr1366	2.94908	0.470379	0.748739	0.0609099	0.103263	0	0.645477
RGD1561327	2.94804	0.129668	0.34958	0.0168029	0.039241	0	0.310339
Arhgap24	2.94787	0.544897	0.812185	0.0706183	0.14116	0	0.671025
LOC102547760	2.94678	0.208576	0.517647	0.0270516	0.0570876	0	0.460559
Ndst4	2.9445	0.591643	0.748739	0.0768558	0.0870827	0	0.661657
Apobec4	2.94334	0.37978	0.712185	0.049374	0.0971349	0	0.61505
LOC102552900	2.94313	0.216554	0.517647	0.0281577	0.0592378	0	0.458409
Fam210a	2.93923	0.896324	0.914706	0.116861	0.147342	0	0.767364
LOC108350376	2.939	0.510024	0.713025	0.0665063	0.107456	0	0.605569
LOC102547667	2.93648	0.377911	0.666807	0.0493651	0.0676235	0	0.599183
LOC102551165	2.93574	0.621598	0.813025	0.0812388	0.114175	0	0.69885
Erich6b	2.93477	1.27571	0.945378	0.166839	0.224319	0	0.721059
Chit1	2.93427	0.462095	0.767227	0.0604544	0.106219	0	0.661007
Tex21	2.92853	1.00304	0.927731	0.131748	0.153631	0	0.7741
Fam228b	2.92688	0.803455	0.885294	0.105653	0.127614	0	0.75768
LOC680190	2.92538	0.860711	0.904202	0.1133	0.14159	0	0.762612
Fam135b	2.92481	0.575788	0.826471	0.0758239	0.12584	0	0.700631
LOC102548036	2.92474	0.0599843	0.204622	0.00789955	0.0171478	1.19278e-130	0.187474
Gabrb1	2.923	0.0586749	0.207983	0.00773643	0.0205881	7.63489e-156	0.187395
Map3k7cl	2.92262	0.0757666	0.226891	0.0099927	0.0237059	3.97652e-172	0.203185
LOC102546653	2.92073	0.16767	0.42521	0.0221425	0.0382196	4.26573e-273	0.38699
LOC102553860	2.91956	0.434949	0.755462	0.0574862	0.121163	0	0.634299
LOC102556304	2.91771	0.161637	0.446218	0.0213905	0.0464979	0	0.399721
LOC100361104	2.91659	0.458878	0.771849	0.0607738	0.101919	0	0.66993
Cfap77	2.91642	0.922247	0.915126	0.122157	0.147127	0	0.767999
Pphln1	2.91611	2.66623	0.988655	0.353232	0.247971	0	0.740685
LOC108350458	2.91502	0.0941388	0.289076	0.0124813	0.0298877	2.8753e-252	0.259188
LOC102551445	2.91323	0.406993	0.72395	0.054028	0.118691	0	0.605259
LOC103692702	2.91254	0.569489	0.805042	0.0756352	0.112993	0	0.692049
Adam26a	2.91166	1.06806	0.941176	0.141938	0.164705	0	0.776472
LOC103693103	2.91113	4.26791	0.997899	0.567385	0.296081	0	0.701818
Atp10a	2.91074	0.513537	0.802941	0.0682892	0.11181	0	0.691131
LOC108351965	2.90961	0.103653	0.317227	0.0137943	0.0338655	8.84964e-263	0.283361
LOC102553694	2.90859	1.6281	0.955882	0.216825	0.226899	0	0.728983
LOC108352313	2.90799	0.267765	0.561765	0.0356747	0.0721389	0	0.489626
Cldn34b	2.90616	0.427248	0.74916	0.0569952	0.0999839	0	0.649176
Pqlc1	2.9057	0.444668	0.681092	0.0593382	0.0666559	0	0.614437
LOC102552608	2.9051	0.264795	0.284874	0.0353498	0.0514433	0	0.233431
Stard13	2.90456	0.186354	0.459244	0.0248874	0.0543461	0	0.404898
Etfbkmt	2.90028	0.152551	0.418067	0.0204334	0.04252	0	0.375547
LOC102550012	2.89565	2.51484	0.982773	0.337934	0.232006	0	0.750768
Scn2a	2.89159	0.0698697	0.209664	0.00941525	0.0214482	1.84327e-134	0.188216
LOC102555758	2.88831	0.163791	0.445798	0.0221218	0.0497232	0	0.396075
LOC102554799	2.88545	2.40227	0.977311	0.3251	0.217761	0	0.75955
Pla2g4e	2.88148	0.257361	0.530672	0.0349245	0.0575176	0	0.473155
LOC102556336	2.87992	0.416784	0.734874	0.0566197	0.0963285	0	0.638545
LOC108348962	2.87657	0.210652	0.530672	0.0286835	0.0670322	0	0.46364
Zfp136	2.87612	0.142337	0.352941	0.0193874	0.0459603	6.74911e-239	0.306981
LOC102546693	2.87405	1.0428	0.927311	0.142242	0.17895	0	0.748361
Cldn34c4	2.87363	1.0843	0.937815	0.147945	0.140784	0	0.797031
LOC102553889	2.87302	0.380247	0.707563	0.0519041	0.111917	0	0.595646
LOC108352815	2.87266	0.317555	0.593277	0.0433573	0.0675697	0	0.525708
LOC691642	2.87259	0.0901017	0.246218	0.0123026	0.0315003	3.25809e-153	0.214718
Iqca1l	2.87036	1.36804	0.945378	0.187082	0.18368	0	0.761698
LOC102553129	2.87011	1.46246	0.954202	0.20003	0.204322	0	0.74988
Lhx2	2.86867	0.520358	0.793697	0.0712438	0.109767	0	0.68393
Cytl1	2.86814	0.9021	0.913866	0.123555	0.166694	0	0.747172
Adgrl3	2.86799	1.08587	0.932773	0.14874	0.181476	0	0.751297
LOC102555697	2.8678	0.548428	0.805462	0.0751322	0.120357	0	0.685105
LOC103694140	2.86725	0.197434	0.497479	0.0270579	0.0573563	0	0.440123
LOC108350866	2.86675	0.14132	0.285294	0.0193743	0.033543	7.33487e-286	0.251751
Odf3l1	2.86429	2.65689	0.981513	0.364867	0.264473	0	0.717039
LOC102553772	2.86377	2.02737	0.971008	0.278517	0.250443	0	0.720565
LOC108349508	2.86324	0.843842	0.902101	0.115969	0.16664	0	0.735461
LOC108352569	2.86285	0.106574	0.315546	0.0146504	0.0356932	7.18868e-233	0.279853
Relb	2.86187	0.195816	0.454622	0.0269364	0.0304252	4.11927e-226	0.424197
Olr1701	2.86121	0.132435	0.389916	0.0182261	0.0426275	0	0.347288
Gpalpp1	2.85921	1.19834	0.936975	0.165147	0.239316	0	0.697659
LOC689396	2.85851	0.387094	0.727311	0.0533727	0.0978874	0	0.629423
LOC102554058	2.85684	1.13481	0.923109	0.156649	0.18841	0	0.734699
Aaed1	2.85592	0.56106	0.807143	0.0774983	0.148202	0	0.658941
LOC102555171	2.85499	0.0756032	0.214286	0.0104497	0.0166102	4.2781e-94	0.197675
LOC108348597	2.85173	0.235066	0.555462	0.0325637	0.0683761	0	0.487086
LOC108350128	2.85066	0.32231	0.643277	0.0446828	0.0901468	0	0.553131
LOC108350530	2.84764	0.257369	0.583613	0.0357546	0.0750954	0	0.508518
LOC108352948	2.84575	0.156724	0.407983	0.0218013	0.061603	0	0.34638
LOC102546446	2.8457	0.136839	0.347479	0.0190356	0.034188	3.13241e-223	0.313291
LOC108349639	2.84395	0.237112	0.568487	0.0330248	0.0688599	0	0.499628
LOC684819	2.84249	0.13097	0.365966	0.0182598	0.0363382	4.71439e-251	0.329628
LOC102548158	2.83931	0.208606	0.493277	0.029148	0.050637	0	0.44264
LOC102547350	2.83926	0.134258	0.360504	0.0187601	0.0440789	0	0.316425
LOC102547722	2.83859	0.099866	0.271849	0.013961	0.0268236	2.88119e-158	0.245025
LOC102551386	2.83678	0.589193	0.828992	0.0824714	0.145998	0	0.682994
Kat2b	2.83677	0.542111	0.818908	0.0758815	0.126216	0	0.692691
RGD1562521	2.83283	0.314922	0.65042	0.0442013	0.081761	0	0.568659
LOC108352336	2.8313	0.0674833	0.220588	0.00948181	0.0242434	8.22959e-164	0.196345
RGD1564613	2.83028	0.421383	0.726891	0.0592486	0.111864	0	0.615027
LOC108349253	2.8251	0.0827909	0.266387	0.0116827	0.0336505	5.61621e-252	0.232736
Epha3	2.82396	0.50622	0.753361	0.0714895	0.109068	0	0.644293
LOC108352736	2.82264	0.132418	0.340336	0.0187175	0.0294039	4.41331e-181	0.310932
Tmem225	2.82257	0.736436	0.878151	0.104101	0.151051	0	0.7271
Cldn34a	2.82228	0.384714	0.72563	0.0543936	0.10251	0	0.62312
Adam34	2.81874	0.556381	0.830252	0.0788582	0.121755	0	0.708498
LOC108351301	2.81552	0.363818	0.640336	0.0516808	0.0775681	0	0.562768
Lrrc37a	2.8133	0.194686	0.431933	0.0276979	0.0513358	4.50058e-271	0.380597
LOC108352764	2.81281	0.524449	0.801681	0.0746387	0.122722	0	0.678959
Tmem262	2.8126	1.51115	0.958824	0.215095	0.207117	0	0.751706
LOC102548665	2.81252	0.247677	0.567647	0.0352559	0.0829436	0	0.484703
LOC100909569	2.81194	0.0788652	0.254202	0.0112307	0.0196742	1.95255e-118	0.234527
Got1l1	2.80643	0.999716	0.926471	0.142908	0.187443	0	0.739028
LOC108351162	2.8058	0.768508	0.873529	0.109905	0.197979	0	0.675551
Ccdc81	2.80477	0.816346	0.890756	0.11683	0.159974	0	0.730782
LOC108350402	2.80392	0.105424	0.316807	0.0150965	0.0304252	1.87177e-173	0.286382
LOC108353326	2.80326	0.0759112	0.246639	0.0108753	0.030909	5.1225e-206	0.21573
Nr4a1	2.79966	0.363388	0.697059	0.0521901	0.0950384	0	0.60202
LOC102546842	2.79885	0.0679054	0.231933	0.00975812	0.0191905	6.96159e-117	0.212742
Tpte2	2.79821	0.353939	0.651261	0.0508841	0.0937483	0	0.557512
LOC102551633	2.79603	0.124734	0.305462	0.0179596	0.0315003	1.46176e-145	0.273962
LOC102549176	2.79444	0.56002	0.804202	0.0807221	0.131215	0	0.672986
Eqtn	2.79399	1.95288	0.984034	0.281579	0.207386	0	0.776648
Cntn3	2.79395	0.089916	0.286555	0.0129651	0.0277375	7.49262e-185	0.258817
LOC102550092	2.79223	0.921853	0.909244	0.133081	0.167715	0	0.741529
RGD1563356	2.79186	1.79319	0.955882	0.258935	0.237435	0	0.718448
Prr27	2.79116	1.90169	0.976471	0.274737	0.224104	0	0.752367
Arih2os	2.79048	0.13058	0.373529	0.0188738	0.0503682	2.31228e-268	0.323161
Brs3	2.79	0.214866	0.521849	0.0310666	0.0702575	0	0.451591
LOC108349455	2.78944	0.104225	0.29958	0.0150753	0.0257485	3.03132e-137	0.273831
Fam179b	2.78646	1.11403	0.941176	0.16147	0.226684	0	0.714493
LOC108353068	2.78626	0.543671	0.812185	0.0788112	0.133581	0	0.678604
Eng	2.78337	0.182427	0.480672	0.0264978	0.0582702	0	0.422402
Phox2b	2.78333	0.0770316	0.237815	0.0111893	0.0223082	1.00905e-128	0.215507
LOC103692619	2.78184	0.418747	0.75084	0.0608886	0.126485	0	0.624355
Shcbp1	2.78155	1.95024	0.978151	0.283633	0.241574	0	0.736577
LOC102554372	2.78023	0.120172	0.337815	0.0174933	0.0420362	4.95506e-256	0.295779
Adipoq	2.78017	0.649968	0.855462	0.0946186	0.14546	0	0.710002
LOC102555452	2.77974	1.22348	0.944118	0.178161	0.215449	0	0.728669
Ppargc1b	2.77774	0.701493	0.877731	0.102292	0.154975	0	0.722756
Fkbp7	2.77658	0.349433	0.668487	0.0509954	0.079127	0	0.58936
LOC103692866	2.77616	0.134104	0.363025	0.0195765	0.0329517	3.89905e-213	0.330074
LOC102552676	2.77142	0.327441	0.645378	0.0479572	0.0870827	0	0.558295
LOC102555808	2.76913	0.126231	0.362605	0.0185172	0.047358	1.87374e-306	0.315247
LOC102556390	2.7691	1.15623	0.922269	0.169614	0.184379	0	0.73789
LOC102553985	2.76879	0.542321	0.763445	0.0795735	0.117293	0	0.646152
Akap14	2.76876	0.984121	0.923109	0.1444	0.16707	0	0.756039
Tbc1d23	2.76821	1.099	0.810084	0.161318	0.146052	0	0.664032
LOC108350686	2.76612	0.0713197	0.228571	0.0104839	0.0259098	9.77478e-168	0.202662
Izumo1	2.76513	2.26443	0.991176	0.333097	0.238886	0	0.75229
LOC102550773	2.76369	0.0890309	0.247899	0.0131096	0.0271999	4.41709e-146	0.220699
Fam47a	2.75917	1.22266	0.936975	0.180598	0.179541	0	0.757434
Rbms3	2.75798	0.305033	0.627311	0.0450932	0.105736	0	0.521575
LOC102546952	2.75627	0.221717	0.538655	0.0328154	0.0713326	0	0.467323
Zfp385d	2.7562	1.24996	0.948319	0.185011	0.208945	0	0.739375
LOC100365043	2.75482	0.0957408	0.304202	0.0141845	0.0356394	5.2614e-217	0.268562
Fam205a	2.75248	0.496362	0.760504	0.073658	0.111057	0	0.649447
Fam24a	2.75039	2.67247	0.986134	0.397157	0.330108	0	0.656026
Efcab3	2.7498	1.95338	0.970588	0.290412	0.209052	0	0.761536
LOC103693683	2.74853	0.0672168	0.217647	0.010002	0.0227383	1.20359e-120	0.194909
LOC108350509	2.74789	0.733467	0.871429	0.10919	0.15175	0	0.719679
LOC102549969	2.74666	0.13019	0.377311	0.0193978	0.0466054	3.00162e-280	0.330706
LOC102555203	2.7416	0.363822	0.703782	0.0543985	0.0989088	0	0.604873
LOC108351952	2.73956	0.0680895	0.213025	0.0101951	0.0270924	3.91194e-163	0.185933
Smoc1	2.73939	0.106489	0.264286	0.0159465	0.039026	2.60203e-214	0.22526
LOC100360380	2.73813	0.10683	0.277311	0.0160116	0.0352094	1.8552e-175	0.242102
LOC102551403	2.73762	0.352763	0.681092	0.0528902	0.0999839	0	0.581109
Lmnb2	2.7359	1.81977	0.973529	0.273166	0.291351	0	0.682179
LOC102555600	2.73586	0.310758	0.657143	0.0466494	0.102994	0	0.554149
LOC686042	2.73496	1.42386	0.943697	0.213876	0.216363	0	0.727335
LOC108351895	2.73269	0.127987	0.354202	0.0192551	0.0454228	1.01968e-253	0.308779
Ap1s3	2.73216	0.198566	0.508403	0.0298842	0.0617105	0	0.446693
LOC108351272	2.7303	0.363341	0.70084	0.0547534	0.105574	0	0.595266
LOC108352729	2.73009	0.273732	0.605882	0.041256	0.0752029	0	0.530679
Pla2g7	2.72842	0.910642	0.906303	0.137408	0.181315	0	0.724988
LOC102556222	2.72764	0.220371	0.538655	0.03327	0.0741816	0	0.464474
LOC108348503	2.7272	0.673788	0.781513	0.101755	0.116648	0	0.664865
Defb14	2.72562	1.91201	0.97437	0.289066	0.208461	0	0.765909
LOC100362173	2.72492	1.34273	0.955882	0.203098	0.178197	0	0.777685
LOC102549309	2.71909	0.232642	0.559664	0.0353314	0.0684298	0	0.491234
Sri	2.71771	3.36593	0.992857	0.511672	0.355588	0	0.637269
Car12	2.71765	0.484981	0.778992	0.0737274	0.122668	0	0.656323
Adam34l	2.71694	1.10153	0.941176	0.167539	0.173467	0	0.76771
LOC102546790	2.71468	0.920403	0.863445	0.14021	0.176531	0	0.686915
LOC108351700	2.71459	0.216177	0.508824	0.0329334	0.0700962	0	0.438727
LOC100360790	2.71361	0.159354	0.417227	0.0242933	0.0342955	1.66661e-210	0.382931
RGD1564955	2.71314	0.318242	0.643697	0.0485312	0.0904155	0	0.553282
LOC103690174	2.7128	0.380265	0.628992	0.0580031	0.0812772	0	0.547714
LOC102554173	2.70898	0.247017	0.405462	0.0377784	0.0515508	2.47535e-300	0.353911
LOC108350838	2.7082	0.463613	0.722689	0.0709427	0.101005	0	0.621684
Rimbp2	2.70651	0.173172	0.426891	0.0265301	0.0525722	2.72245e-304	0.374319
LOC102554041	2.7065	0.322738	0.646639	0.0494438	0.116433	0	0.530206
Ccdc33	2.70597	0.551483	0.828151	0.084519	0.148417	0	0.679734
Osbpl8	2.70378	1.97032	0.968067	0.302425	0.28146	0	0.686607
LOC108349070	2.70311	0.0676073	0.210084	0.0103819	0.0253723	1.20976e-130	0.184712
LOC102548126	2.70245	1.81969	0.967647	0.279562	0.189754	0	0.777893
LOC102552995	2.69831	0.0926977	0.265126	0.0142823	0.031339	3.49116e-137	0.233787
Ccdc82	2.69496	0.381854	0.660504	0.0589705	0.0786432	0	0.581861
LOC102548247	2.69423	0.16622	0.438655	0.0256826	0.0527334	7.18237e-308	0.385922
Thbs3	2.69392	0.107825	0.314286	0.0166637	0.0378971	2.44021e-181	0.276389
Wdr87	2.69339	0.518869	0.757143	0.0802168	0.0771381	0	0.680005
LOC103691883	2.69306	0.163943	0.454202	0.0253514	0.0554212	0	0.398781
LOC103692984	2.69288	0.16133	0.407983	0.0249504	0.045584	1.01623e-258	0.362399
Wls	2.6923	0.224494	0.44916	0.0347331	0.0498307	3.37616e-288	0.399329
RGD1564409	2.69169	0.353626	0.607983	0.0547352	0.0690211	0	0.538962
LOC108350948	2.69068	0.147586	0.407563	0.0228597	0.055905	5.80455e-272	0.351658
RGD1562024	2.69028	0.84939	0.897479	0.131599	0.205935	0	0.691544
LOC108352222	2.68907	0.697189	0.795798	0.108109	0.152341	0	0.643457
Apbb1ip	2.68758	0.0867348	0.279412	0.0134633	0.033328	1.04703e-189	0.246084
Snrnp48	2.68689	1.44427	0.962185	0.224292	0.248078	0	0.714107
LOC100360821	2.68585	1.66795	0.963025	0.259216	0.280331	0	0.682694
G2e3	2.68339	2.10676	0.982353	0.32797	0.344299	0	0.638054
Zan	2.68272	0.0908697	0.210924	0.0141527	0.0247809	6.22112e-84	0.186143
Ddc	2.68214	0.184131	0.445798	0.0286895	0.0553674	1.76809e-263	0.390431
Lyzl4	2.68078	3.02734	0.994118	0.472135	0.301994	0	0.692123
LOC689589	2.67898	2.69179	0.991176	0.420326	0.277482	0	0.713694
Olfml2a	2.67865	0.101159	0.287395	0.0157997	0.031124	8.3872e-144	0.256271
Fbxo24	2.67697	0.6071	0.736134	0.0949316	0.111272	0	0.624862
LOC108352202	2.67682	0.342836	0.689496	0.0536146	0.101274	0	0.588222
RGD1561230	2.67629	0.495394	0.778151	0.0775013	0.0860076	0	0.692144
LOC102553770	2.67582	1.04072	0.909664	0.162866	0.204429	0	0.705234
Arid3a	2.67405	1.13704	0.935714	0.178158	0.202763	0	0.732951
LOC103692103	2.67358	0.152293	0.423529	0.0238699	0.0566575	6.64139e-302	0.366872
LOC102546745	2.67313	0.139886	0.398319	0.0219323	0.0520346	0	0.346285
Zfp867	2.67263	0.472677	0.787815	0.0741346	0.121701	0	0.666114
LOC108352294	2.67228	0.555928	0.810504	0.0872133	0.144332	0	0.666173
LOC680955	2.67091	3.48919	0.994958	0.5479	0.301833	0	0.693125
LOC103691828	2.6689	0.231109	0.493277	0.0363409	0.0535935	4.52813e-297	0.439684
Zfp385b	2.66627	1.95934	0.971429	0.308661	0.270118	0	0.701311
Fto	2.66474	0.162852	0.438655	0.0256819	0.0566575	2.31603e-282	0.381998
Fam209a	2.66396	3.75838	1	0.593018	0.299737	0	0.700263
Sema3d	2.66387	0.143621	0.311765	0.0226628	0.0417675	4.8632e-227	0.269997
LOC102549419	2.6632	2.38744	0.978571	0.376904	0.285062	0	0.69351
LOC102547911	2.66313	0.0692518	0.220168	0.0109333	0.0222545	4.1199e-110	0.197914
LOC102555487	2.66257	0.166752	0.447899	0.0263366	0.0637532	0	0.384146
LOC102553862	2.66244	0.331755	0.615546	0.0524015	0.0868677	0	0.528679
Ppil6	2.66215	0.877699	0.897899	0.138662	0.167607	0	0.730292
Zscan2	2.66018	0.229408	0.545378	0.0362922	0.0716014	0	0.473777
Aff2	2.65821	0.0865599	0.254202	0.0137125	0.0233833	4.35318e-118	0.230818
LOC100912582	2.65719	0.207657	0.511345	0.0329195	0.0671935	0	0.444151
Tesl	2.6571	0.511957	0.788235	0.0811646	0.130355	0	0.65788
Cct8l1	2.65697	1.79424	0.963445	0.284481	0.210396	0	0.753049
Tssk4	2.65694	2.87962	0.984874	0.45658	0.286513	0	0.698361
LOC108352514	2.65651	0.0823996	0.247059	0.0130688	0.0265549	2.94172e-147	0.220504
LOC102551121	2.65473	0.0761571	0.22605	0.0120936	0.0262861	1.92871e-129	0.199764
LOC691189	2.65328	2.12577	0.97563	0.337909	0.273182	0	0.702449
LOC102554335	2.65274	0.22929	0.360924	0.0364611	0.0588615	0	0.302063
Pik3ap1	2.65025	0.233515	0.564706	0.0371972	0.0810084	0	0.483697
LOC102554145	2.64969	0.126737	0.335714	0.0201962	0.0439714	9.73055e-201	0.291743
Epha4	2.64899	0.196742	0.487815	0.0313669	0.0617642	4.33611e-299	0.426051
LOC108352767	2.6457	0.0843951	0.247899	0.0134859	0.0251035	3.18561e-125	0.222796
RGD1309291	2.64549	1.15892	0.936555	0.185216	0.165672	0	0.770882
LOC102552474	2.64472	0.158886	0.439496	0.0254066	0.0554749	7.26884e-269	0.384021
LOC102549132	2.64342	1.04203	0.921429	0.166775	0.212708	0	0.708721
Atat1	2.64113	0.703999	0.863866	0.112853	0.162823	0	0.701042
Rbms1	2.63953	2.59136	0.988655	0.415862	0.275063	0	0.713592
Micalcl	2.63818	1.77437	0.963025	0.285018	0.236413	0	0.726612
Coro2a	2.63665	2.15193	0.976891	0.346033	0.284309	0	0.692582
LOC102553542	2.63453	0.142417	0.392437	0.0229345	0.0421437	9.12434e-217	0.350293
Fer1l5	2.63434	0.214491	0.489916	0.0345456	0.0652583	9.06958e-273	0.424658
LOC103693547	2.63284	0.149709	0.340756	0.0241369	0.0352094	1.77646e-173	0.305547
LOC102554684	2.63265	0.451	0.781513	0.0727225	0.132237	0	0.649276
Lgsn	2.63175	0.238577	0.405882	0.0384939	0.0357469	4.01389e-191	0.370135
LOC102547649	2.63036	0.197396	0.460084	0.0318802	0.064452	0	0.395632
LOC499643	2.62893	1.25385	0.941176	0.202701	0.190507	0	0.75067
Ccdc129	2.62768	0.120852	0.356303	0.0195544	0.0505295	0	0.305773
Tbc1d2	2.62734	0.607346	0.847059	0.0982941	0.159974	0	0.687085
LOC108352093	2.62728	0.51468	0.713445	0.0833002	0.102887	0	0.610559
Zfp61	2.62615	2.09977	0.97521	0.340112	0.300382	0	0.674828
LOC102553200	2.62097	0.469695	0.757143	0.0763531	0.115358	0	0.641785
Pramel3	2.61874	0.434468	0.762605	0.0707355	0.117347	0	0.645258
LOC102556294	2.61774	0.0811798	0.255462	0.013226	0.0307477	1.44187e-150	0.224714
LOC102547416	2.61774	0.675968	0.852521	0.110131	0.167231	0	0.68529
Slc39a8	2.61521	0.36789	0.704202	0.0600427	0.0958448	0	0.608357
LOC301165	2.61473	0.436578	0.721008	0.0712772	0.127453	0	0.593556
LOC685747	2.61191	0.320956	0.640756	0.0525029	0.092942	0	0.547814
Lurap1	2.61157	0.192038	0.489916	0.0314214	0.0686448	0	0.421271
Fam151b	2.61157	0.567619	0.807143	0.0928743	0.163199	0	0.643943
Nell2	2.60975	0.565655	0.828151	0.0926696	0.15562	0	0.672531
LOC102552273	2.60949	0.533749	0.810084	0.0874585	0.147234	0	0.66285
LOC102555143	2.6076	0.278432	0.6	0.0456829	0.110896	0	0.489104
RGD1563200	2.60657	3.07555	0.990336	0.504973	0.256141	0	0.734195
Klhl29	2.60625	0.327208	0.672269	0.0537357	0.0997689	0	0.5725
LOC108350036	2.6052	0.434727	0.753782	0.0714451	0.122937	0	0.630844
LOC108353016	2.60512	0.535432	0.801261	0.0880006	0.138687	0	0.662573
Nrarp	2.60434	0.221521	0.492857	0.0364276	0.0370908	8.40797e-250	0.455766
Pbx1	2.59933	0.0823328	0.251681	0.0135861	0.0311778	1.81831e-156	0.220503
Stx1a	2.59902	0.0962961	0.239496	0.0158938	0.030479	8.25416e-132	0.209017
Odf3	2.59895	2.59092	0.984874	0.427653	0.284685	0	0.700189
LOC102550475	2.59865	0.160168	0.442017	0.0264426	0.0570876	1.44055e-285	0.384929
LOC685789	2.59857	1.52206	0.961765	0.251295	0.224319	0	0.737446
LOC102547307	2.59701	0.301915	0.636975	0.0499007	0.114659	0	0.522316
LOC103695057	2.59669	0.0792372	0.246218	0.0130993	0.0336505	6.1116e-167	0.212568
LOC685699	2.59629	0.775883	0.889076	0.128303	0.163576	0	0.7255
LOC108348752	2.5959	0.0976943	0.302521	0.0161594	0.0402086	1.03349e-167	0.262312
LOC103690464	2.59545	0.692791	0.863866	0.114629	0.172929	0	0.690936
Tmem89	2.5954	3.09245	0.994118	0.511691	0.297049	0	0.697069
LOC102552186	2.59439	1.04885	0.908403	0.17367	0.214105	0	0.694298
Ly86	2.59315	0.325662	0.655462	0.0539699	0.0926732	0	0.562789
LOC100911251	2.59188	2.65114	0.980252	0.439742	0.252701	0	0.727551
LOC103693417	2.59021	0.598419	0.70042	0.0993745	0.129495	0	0.570925
LOC102548219	2.58766	0.31828	0.646218	0.0529477	0.0996613	0	0.546557
LOC102550635	2.58764	0.430113	0.747899	0.0715527	0.128313	0	0.619587
Tex26	2.58734	0.739192	0.868067	0.122996	0.138257	0	0.72981
LOC100910451	2.58356	1.00014	0.919328	0.166852	0.180401	0	0.738927
Spata31a5	2.58261	1.47929	0.962605	0.246951	0.241789	0	0.720816
Tmem63c	2.57981	0.308883	0.632353	0.0516647	0.0913831	0	0.54097
LOC100909664	2.57917	0.0912934	0.280672	0.0152768	0.0270924	2.75836e-120	0.25358
LOC102555864	2.57898	0.672906	0.842857	0.112617	0.157448	0	0.685409
Cib4	2.57832	2.15031	0.972269	0.36004	0.250228	0	0.72204
LOC102553133	2.57806	0.111148	0.340756	0.0186134	0.044939	1.1277e-220	0.295817
LOC102549350	2.57732	0.153637	0.298739	0.0257421	0.0330054	2.68438e-149	0.265734
LOC103693717	2.57617	0.270297	0.578571	0.0453247	0.092727	0	0.485844
Fam185a	2.57478	0.810997	0.883613	0.136124	0.228458	0	0.655156
LOC102554505	2.57478	0.463589	0.713866	0.0778123	0.109015	0	0.604851
Lrrc52	2.57433	1.24255	0.936975	0.208622	0.22319	0	0.713785
LOC108350422	2.57345	0.306207	0.633613	0.0514434	0.122561	0	0.511053
Glipr1l1	2.57216	3.5099	0.997899	0.590199	0.26356	0	0.73434
RGD1560718	2.57148	0.25637	0.489916	0.0431294	0.0595603	1.43323e-234	0.430356
Arhgap32	2.56903	0.4748	0.504622	0.080012	0.0914906	0	0.413131
MGC114483	2.56897	1.01434	0.92479	0.170941	0.182282	0	0.742507
Rnf121	2.56889	2.03965	0.981513	0.343749	0.2806	0	0.700913
LOC102554129	2.56793	0.397983	0.730252	0.0671183	0.128528	0	0.601724
Catsper3	2.56716	2.63301	0.992017	0.444284	0.310918	0	0.681099
Ndst3	2.5656	0.122144	0.344958	0.0206324	0.0490781	1.27411e-224	0.29588
Polr3f	2.56514	0.582121	0.828151	0.0983624	0.141483	0	0.686669
LOC103693508	2.56431	0.0796402	0.25	0.0134648	0.0281675	1.50779e-118	0.221833
LOC689453	2.5627	0.0901002	0.280252	0.0152502	0.0364457	1.51546e-150	0.243806
Trim66	2.56213	0.428198	0.727311	0.0725046	0.111165	0	0.616146
Ripply3	2.55974	0.60359	0.822689	0.102372	0.127453	0	0.695237
LOC102549443	2.55942	0.285497	0.57437	0.0484327	0.0858464	0	0.488523
Arap2	2.55933	0.286617	0.607143	0.0486259	0.0866527	0	0.52049
LOC108351426	2.55848	0.151033	0.407143	0.0256386	0.0531097	1.15183e-232	0.354033
Zfp605	2.557	0.437906	0.75	0.0744129	0.15347	0	0.59653
LOC102546966	2.55666	0.144236	0.395378	0.0245156	0.0441327	4.53657e-187	0.351245
Nol4	2.55619	0.663614	0.857143	0.11283	0.202333	0	0.65481
LOC500007	2.55469	2.31291	0.984454	0.393658	0.285115	0	0.699338
Ddx19a	2.55287	0.270954	0.570588	0.0461748	0.0698274	0	0.500761
LOC103691844	2.5516	0.169135	0.448739	0.0288487	0.0659571	3.75632e-304	0.382782
LOC102550220	2.54911	0.443533	0.760924	0.075782	0.13643	0	0.624495
Cdh17	2.54822	0.0901355	0.263866	0.0154101	0.0297801	1.19976e-130	0.234085
Slc12a3	2.54631	0.113935	0.305882	0.0195047	0.04209	5.12746e-174	0.263792
Aig1	2.54587	0.735646	0.830252	0.125976	0.155943	0	0.67431
Inpp4b	2.54291	0.272756	0.605882	0.0468038	0.0922969	0	0.513585
Lipt2	2.53953	0.398789	0.697899	0.0685912	0.0820298	0	0.615869
Hif1an	2.53948	0.0670852	0.22521	0.0115389	0.0291351	1.14535e-101	0.196075
LOC102554281	2.53912	0.341154	0.668908	0.0586948	0.0928345	0	0.576073
Lyn	2.53722	0.435595	0.741176	0.0750419	0.124174	0	0.617003
LOC102546363	2.53656	0.314232	0.596218	0.054159	0.0835887	0	0.51263
RGD1310553	2.53573	0.912602	0.908403	0.157381	0.223566	0	0.684837
Sec16a	2.53565	0.905696	0.846639	0.156198	0.222168	0	0.62447
Zc3hav1	2.53551	0.378247	0.552521	0.0652396	0.0875128	0	0.465008
Enpp3	2.53377	0.300595	0.632353	0.0519088	0.115734	0	0.516619
LOC103691720	2.53049	0.397888	0.713025	0.0688666	0.10751	0	0.605516
LOC102552398	2.52999	1.00705	0.918487	0.17436	0.202279	0	0.716208
LOC108349075	2.52986	0.982237	0.920588	0.17008	0.216417	0	0.704172
Spsb1	2.52842	1.99568	0.97563	0.345907	0.304306	0	0.671324
LOC102550655	2.5275	0.322471	0.657563	0.055929	0.110197	0	0.547366
Cacna1s	2.52729	0.144539	0.392017	0.0250723	0.0464441	3.1221e-211	0.345573
LOC102549751	2.52616	0.356453	0.654202	0.0618803	0.0879428	0	0.566259
LOC108351588	2.52481	0.494579	0.634454	0.0859391	0.117508	0	0.516946
RGD1562963	2.52379	0.307441	0.656723	0.0534595	0.118422	0	0.538301
Nutm1	2.52359	1.19329	0.940336	0.207524	0.203408	0	0.736928
Rasgef1b	2.5221	0.107721	0.323529	0.0187531	0.0253185	9.0158e-129	0.298211
Slc10a2	2.52136	0.328954	0.658403	0.0572969	0.106703	0	0.5517
LOC102553995	2.51996	1.20289	0.932353	0.209723	0.246627	0	0.685726
LOC102548682	2.5197	0.406559	0.72479	0.0708954	0.119067	0	0.605723
Adgb	2.51905	0.827883	0.911345	0.144431	0.204107	0	0.707238
RGD1560608	2.51806	0.10808	0.312605	0.0188684	0.0361232	7.54962e-138	0.276482
LOC102555876	2.51761	0.541558	0.813445	0.0945736	0.153201	0	0.660244
LOC102547708	2.51748	0.257216	0.573109	0.044922	0.102618	0	0.470491
Spaca4	2.51717	4.01012	0.998739	0.70051	0.3937	0	0.60504
LOC102551666	2.51236	0.114788	0.344118	0.0201187	0.0432726	1.02791e-179	0.300845
Cdk5rap1	2.51075	0.907124	0.905882	0.159167	0.239262	0	0.66662
RGD1560242	2.50999	2.54191	0.986134	0.446251	0.268236	0	0.717898
LOC689959	2.50994	0.0661747	0.205462	0.0116178	0.0226308	7.8451e-100	0.182831
LOC100909657	2.50951	1.95403	0.967647	0.343158	0.29721	0	0.670437
Pde4b	2.50731	0.0649466	0.209244	0.011423	0.0209644	2.00825e-85	0.188279
Ppp3ca	2.50698	0.610846	0.716387	0.107462	0.0883191	0	0.628067
LOC102546796	2.50666	0.0981912	0.297059	0.017278	0.0394022	6.64674e-135	0.257657
Erp44	2.5033	2.3631	0.986975	0.416788	0.343762	0	0.643213
Il2ra	2.50031	0.0819796	0.272269	0.014489	0.0373058	2.58803e-177	0.234963
Efhc2	2.49681	0.634859	0.847479	0.112476	0.149653	0	0.697826
Svop	2.49553	0.309289	0.592017	0.0548449	0.0836424	0	0.508374
LOC108350691	2.49536	0.794885	0.890756	0.140969	0.219158	0	0.671598
Hyal1	2.49256	0.146633	0.367647	0.0260552	0.0483793	1.4052e-166	0.319268
Magebl1	2.49256	0.255125	0.587815	0.0453333	0.0900392	0	0.497776
Rbl2	2.49116	0.369429	0.694958	0.0657079	0.106864	0	0.588093
LOC108350951	2.48964	0.295604	0.428992	0.0526323	0.0885341	0	0.340457
LOC108348931	2.48732	0.12834	0.348319	0.0228879	0.0401548	1.67567e-151	0.308165
Trmu	2.48641	0.145415	0.358403	0.0259493	0.0485943	9.92224e-164	0.309809
Sh2d3c	2.48585	0.497157	0.77563	0.0887519	0.126592	0	0.649038
Grhl1	2.48335	0.333131	0.528151	0.0595735	0.0944471	0	0.433704
Spg20	2.48328	1.05755	0.932773	0.18913	0.184325	0	0.748448
LOC108349595	2.48248	0.338714	0.664706	0.0606083	0.105897	0	0.558809
Dgkh	2.48164	0.910563	0.895378	0.163028	0.174595	0	0.720783
LOC102555145	2.48154	0.270307	0.341176	0.0483994	0.0609042	8.57973e-289	0.280272
RGD1306233	2.48003	2.35838	0.977311	0.422717	0.238671	0	0.73864
LOC103692606	2.47994	0.291215	0.59916	0.0522006	0.0963823	0	0.502777
Zp3r	2.47946	1.64064	0.968487	0.294185	0.233833	0	0.734654
Osbpl6	2.47897	0.4971	0.787815	0.0891662	0.133742	0	0.654073
RGD1307621	2.4787	0.863416	0.894538	0.154902	0.186798	0	0.70774
Mterf2	2.4786	0.61368	0.841597	0.110106	0.180939	0	0.660658
Klf4	2.47664	1.53262	0.955882	0.275355	0.238026	0	0.717856
Sun3	2.47601	2.03775	0.985294	0.366267	0.336344	0	0.648951
LOC108352227	2.47428	0.398516	0.731513	0.0717155	0.131538	0	0.599975
Arhgef10l	2.47389	0.206951	0.504622	0.0372524	0.0775144	9.21485e-297	0.427107
Naga	2.47384	0.379259	0.685714	0.0682709	0.119927	0	0.565787
LOC108351987	2.47305	0.0894988	0.27563	0.0161197	0.0348868	3.65323e-124	0.240743
Phactr2	2.47293	0.221496	0.530252	0.0398969	0.0676773	2.99309e-284	0.462575
Cpvl	2.47289	0.366534	0.682773	0.0660236	0.108853	0	0.57392
Mak	2.46957	1.4289	0.952941	0.257979	0.305542	0	0.647399
Seli	2.46858	0.239348	0.576891	0.0432428	0.0942321	0	0.482659
LOC102551834	2.46699	0.10676	0.24958	0.0193096	0.022792	1.17246e-86	0.226788
Spata31d1d	2.46241	0.321658	0.579412	0.0583626	0.0632694	3.22796e-253	0.516142
Samt3	2.46163	1.02439	0.919748	0.185969	0.178735	0	0.741013
LOC102553538	2.46121	0.638272	0.843277	0.115906	0.15218	0	0.691098
Prl3a1	2.46098	0.154305	0.390756	0.0280253	0.0451003	4.81392e-169	0.345656
LOC102551560	2.45881	1.86481	0.967647	0.339202	0.229479	0	0.738168
LOC103692959	2.4587	0.235859	0.517647	0.0429052	0.0784282	4.24841e-295	0.439219
Rnf146	2.45737	2.0427	0.968487	0.371931	0.324625	0	0.643862
Lmbrd1	2.45674	1.60927	0.967227	0.293141	0.275977	0	0.69125
LOC108351449	2.45207	0.25933	0.577731	0.0473922	0.0783745	0	0.499357
Pdzk1ip1	2.45154	3.40482	0.992437	0.622455	0.346772	0	0.645665
Gpt2	2.45133	0.376731	0.686555	0.0688824	0.0855238	0	0.601031
Ccl26	2.44992	3.71747	0.996218	0.680375	0.325808	0	0.670411
Srr	2.44942	0.28437	0.587395	0.0520639	0.10079	0	0.486605
Hipk4	2.44846	1.93792	0.959664	0.355039	0.256195	0	0.703469
LOC103694591	2.44683	0.1926	0.494538	0.0353254	0.0769768	8.1780452974273e-310	0.417561
Nid2	2.44344	0.827663	0.897899	0.152161	0.183411	0	0.714488
LOC102548318	2.44303	0.260941	0.570168	0.0479863	0.0889641	0	0.481204
LOC102553685	2.44236	0.242838	0.582353	0.0446781	0.0941246	0	0.488228
LOC102548186	2.4411	0.175678	0.445798	0.0323498	0.059184	3.73635e-239	0.386614
LOC103695239	2.44022	0.141717	0.402941	0.026112	0.0556899	8.86896e-201	0.347251
LOC102552232	2.43985	0.12351	0.366807	0.0227632	0.0451003	8.5098e-171	0.321706
C7	2.43964	0.191888	0.462185	0.0353708	0.0709025	7.19744e-252	0.391282
LOC100910304	2.4392	0.194774	0.494118	0.0359135	0.0775144	0	0.416603
LOC108348917	2.43911	0.45172	0.752941	0.083296	0.133849	0	0.619092
LOC102553505	2.4373	1.30879	0.936975	0.241641	0.240499	0	0.696476
Kcnk4	2.4325	0.196975	0.505462	0.0364885	0.0806859	8.35899e-297	0.424776
Plin2	2.43193	0.73325	0.882353	0.135884	0.144063	0	0.73829
LOC108349102	2.43139	1.34705	0.955462	0.249725	0.270978	0	0.684484
Wwp1	2.42921	1.28033	0.946218	0.237715	0.260872	0	0.685347
Pdilt	2.42766	3.05502	0.996639	0.567826	0.32742	0	0.669218
Znrd1-as1	2.42754	0.311814	0.528571	0.0579607	0.0725152	1.85247e-301	0.456056
RGD1560303	2.42688	0.158178	0.402521	0.029416	0.0405311	5.59567e-140	0.36199
LOC108348745	2.42572	0.128843	0.37437	0.02398	0.0435951	2.73333e-168	0.330775
LOC102551010	2.4246	0.157087	0.429412	0.0292592	0.0659033	1.94574e-243	0.363508
LOC102552424	2.42454	2.2841	0.968487	0.425458	0.277858	0	0.690629
Rec8	2.42404	2.03198	0.968067	0.378626	0.275439	0	0.692628
RGD1310212	2.42266	1.67519	0.965126	0.312442	0.278934	0	0.686193
LOC100910945	2.42121	0.0640373	0.221429	0.0119557	0.0272537	1.26486e-100	0.194175
Vps13c	2.42091	0.299426	0.585714	0.0559142	0.0605816	8.11688e-286	0.525133
Mfsd6l	2.42056	0.849846	0.896639	0.158737	0.208891	0	0.687748
Mef2c	2.418	0.824818	0.889916	0.154336	0.181906	0	0.70801
LOC688553	2.4177	0.119495	0.35084	0.022364	0.0653658	1.27879e-229	0.285475
Pnpla7	2.41585	1.7489	0.957983	0.327734	0.32871	0	0.629273
LOC500990	2.41573	0.635308	0.842857	0.119063	0.169059	0	0.673798
Tp53inp2	2.4153	0.925138	0.894118	0.173432	0.19986	0	0.694257
Spata9	2.41521	2.09778	0.967227	0.393288	0.26442	0	0.702807
LOC108348228	2.41426	0.717894	0.870588	0.134677	0.175724	0	0.694864
LOC102557106	2.41343	0.360403	0.690336	0.0676507	0.120787	0	0.569549
LOC102546644	2.41303	1.37116	0.898319	0.25745	0.246412	0	0.651907
LOC102551559	2.41093	2.48769	0.981513	0.467772	0.326506	0	0.655006
LOC108348893	2.41072	0.849822	0.893697	0.15982	0.233672	0	0.660025
Tmem165	2.40947	1.69988	0.970168	0.319959	0.34946	0	0.620708
Bnipl	2.40811	0.148589	0.427311	0.0279945	0.0576789	5.74119e-190	0.369632
LOC681364	2.40764	0.97064	0.922689	0.182931	0.188464	0	0.734225
Pmepa1	2.40671	0.137326	0.345798	0.0258977	0.0404773	4.59259e-136	0.305321
Tbc1d25	2.40589	0.246147	0.582773	0.0464461	0.0922432	0	0.49053
Mccc2	2.40383	0.509935	0.763025	0.0963584	0.0990163	0	0.664009
Scamp2	2.40249	1.02591	0.911345	0.194038	0.215987	0	0.695358
LOC102556446	2.40209	0.446461	0.757983	0.0844661	0.167285	0	0.590698
RGD1564748	2.40207	0.231251	0.506303	0.0437511	0.0830511	2.6559e-307	0.423251
Slc5a7	2.40205	0.0767456	0.22395	0.0145199	0.0274149	3.18338e-87	0.196535
LOC108348988	2.40164	0.14446	0.392437	0.0273388	0.0690211	2.97337e-207	0.323416
LOC102554768	2.40074	0.867187	0.898319	0.164216	0.218137	0	0.680182
Carmil1	2.4004	1.72704	0.960084	0.327122	0.263237	0	0.696847
Efcab13	2.39865	0.0894943	0.239496	0.0169718	0.0262861	5.54852e-76	0.21321
Mettl8	2.39745	0.388974	0.670168	0.0738274	0.117024	0	0.553144
LOC108349466	2.39709	0.313271	0.670588	0.0594737	0.108047	0	0.562541
LOC108348763	2.39339	0.378695	0.70042	0.0720786	0.103263	0	0.597157
Slc16a7	2.39207	2.10522	0.97521	0.401064	0.280439	0	0.694771
LOC103694602	2.39204	0.732493	0.876471	0.139549	0.181584	0	0.694887
Mob1b	2.38977	0.282908	0.635714	0.0539824	0.114498	0	0.521217
Sema4a	2.3881	0.257953	0.580252	0.0492777	0.0947159	0	0.485536
LOC102553369	2.38684	0.0653932	0.226471	0.0125032	0.0283288	2.03361e-105	0.198142
Gtsf1l	2.38613	1.26778	0.943277	0.242519	0.235285	0	0.707993
Lrrc72	2.38255	0.673674	0.862605	0.12919	0.146589	0	0.716016
LOC102556026	2.38171	0.38815	0.714286	0.0744789	0.126216	0	0.58807
LOC108349165	2.38145	0.118321	0.348319	0.0227077	0.0505832	2.45106e-171	0.297736
Fmr1nb	2.38113	0.787605	0.891597	0.151187	0.168091	0	0.723505
RGD1564171	2.38097	2.0582	0.981513	0.395134	0.305596	0	0.675917
Best1	2.38035	1.94883	0.978992	0.374296	0.288663	0	0.690328
Lyzl1	2.37945	3.29497	0.996218	0.633234	0.383164	0	0.613054
LOC103692890	2.37905	0.697614	0.794118	0.134106	0.142558	0	0.65156
Tmem108	2.37845	0.145442	0.388235	0.027971	0.0655271	8.59717e-247	0.322708
LOC103692145	2.37741	1.7946	0.977731	0.345379	0.292748	0	0.684983
Fam174a	2.37719	2.40989	0.989496	0.463864	0.356555	0	0.63294
Nova2	2.37689	0.26297	0.579832	0.0506281	0.101597	0	0.478235
Rnf14	2.37683	0.907937	0.912605	0.174806	0.234425	0	0.67818
Utp14a	2.37653	0.567356	0.818908	0.109257	0.160082	0	0.658826
LOC108350212	2.37605	0.165104	0.454202	0.031805	0.062033	7.43856e-211	0.392169
LOC108348381	2.37486	0.311011	0.630252	0.0599614	0.10708	0	0.523173
Gtf2a1	2.37402	1.31338	0.952521	0.253362	0.283879	0	0.668642
RGD1560065	2.37184	1.58683	0.961765	0.306573	0.295651	0	0.666113
Vezt	2.37183	2.64671	0.978571	0.511347	0.389292	0	0.589279
Pp2d1	2.37092	1.76568	0.969748	0.341344	0.303876	0	0.665872
Cast	2.37052	2.55927	0.990756	0.4949	0.319787	0	0.670969
LOC108350274	2.37033	0.415596	0.666807	0.0803768	0.112132	0	0.554674
LOC102549742	2.36963	0.214232	0.418487	0.041453	0.0460678	1.44843e-164	0.37242
Clk3	2.36733	1.80031	0.97521	0.348906	0.32871	0	0.6465
Pigs	2.36405	0.335405	0.653361	0.065151	0.0985862	0	0.554775
LOC108349051	2.36358	0.0646534	0.202101	0.0125627	0.0265011	2.60506e-83	0.1756
Isx	2.36349	0.119625	0.330672	0.0232456	0.0573026	1.09212e-241	0.27337
LOC102548079	2.36273	0.0672055	0.22437	0.0130663	0.0360157	3.70747e-109	0.188354
Slc7a6	2.36181	0.862824	0.896639	0.167859	0.233081	0	0.663558
LOC102549950	2.36176	0.11234	0.337395	0.0218562	0.0509058	5.86028e-192	0.286489
LOC102554374	2.36109	0.618346	0.844958	0.120357	0.185131	0	0.659827
Lamb3	2.35661	0.670093	0.852521	0.130835	0.185239	0	0.667282
LOC102551847	2.3547	0.242093	0.581513	0.047331	0.0919207	0	0.489592
Prdm13	2.35431	0.0965654	0.234874	0.0188844	0.022362	1.80557e-63	0.212512
Tenm2	2.35427	0.0640238	0.2	0.0125209	0.0232758	5.01571e-66	0.176724
Lats2	2.35118	0.11115	0.315546	0.0217838	0.0262323	2.93946e-105	0.289314
Ltc4s	2.35057	0.107439	0.321429	0.0210653	0.0357469	1.79959e-116	0.285682
LOC502923	2.34996	0.161414	0.435294	0.0316618	0.0589152	4.85118e-214	0.376379
Amer2	2.34995	1.48159	0.954622	0.290617	0.287319	0	0.667303
Ppp6r2	2.34875	1.10413	0.933193	0.216759	0.25684	0	0.676353
LOC102552466	2.34826	0.403636	0.728571	0.0792674	0.127936	0	0.600635
LOC102549406	2.34707	0.178616	0.462185	0.035106	0.0770306	5.63756e-297	0.385154
Cmpk2	2.34674	0.384797	0.726471	0.075647	0.126969	0	0.599502
Rab35	2.34669	0.44774	0.755882	0.0880239	0.147557	0	0.608326
RGD1305207	2.34598	3.95334	0.997479	0.777598	0.399505	0	0.597974
Cdyl2	2.34432	0.3096	0.655042	0.0609665	0.0928345	0	0.562208
LOC103693720	2.34432	0.125103	0.366807	0.0246353	0.0549911	1.85034e-188	0.311816
LOC108350401	2.34369	0.223381	0.531513	0.0440074	0.0992313	0	0.432281
Irf6	2.34327	0.137802	0.371008	0.0271558	0.0572488	1.29266e-187	0.31376
Adarb1	2.34267	0.516393	0.816387	0.101805	0.138204	0	0.678183
LOC102555410	2.34255	1.69122	0.954202	0.333443	0.292103	0	0.662098
LOC108352691	2.34043	0.605973	0.836975	0.11965	0.183734	0	0.653241
LOC108352797	2.33958	0.0748405	0.242017	0.0147861	0.033543	1.17072e-109	0.208474
Popdc2	2.3379	0.117643	0.301681	0.0232695	0.0536473	1.28107e-167	0.248033
Rph3al	2.33776	0.252599	0.573109	0.0499687	0.0991776	0	0.473932
Actl10	2.33568	0.658804	0.858824	0.130511	0.165833	0	0.69299
Itih3	2.3353	1.03927	0.886134	0.205936	0.199914	0	0.68622
Atpaf1	2.33454	0.459774	0.773109	0.0911547	0.147396	0	0.625714
RGD1565002	2.33454	1.4266	0.937815	0.282837	0.207493	0	0.730322
Zdhhc19	2.33435	1.57427	0.968067	0.312154	0.294899	0	0.673169
Ptpn18	2.33307	0.220036	0.543277	0.0436685	0.0991238	0	0.444154
LOC103692248	2.33283	0.140888	0.396218	0.0279654	0.0685911	2.20627e-217	0.327627
Zfp819	2.33081	2.10205	0.973529	0.417829	0.348653	0	0.624876
Slco6c1	2.33029	1.62454	0.970588	0.32303	0.274848	0	0.69574
LOC102553376	2.32996	0.207491	0.514286	0.0412679	0.0792345	8.60424e-276	0.435051
LOC102547567	2.3285	0.081905	0.270588	0.0163065	0.0428963	2.08128e-144	0.227692
LOC102547244	2.3284	0.795087	0.890336	0.158306	0.213299	0	0.677037
Paxip1	2.3283	0.533772	0.809244	0.106284	0.176961	0	0.632283
LOC108352468	2.32507	0.125896	0.351261	0.0251244	0.0563888	2.02071e-164	0.294872
LOC102550429	2.32341	0.428446	0.568908	0.085601	0.0876203	0	0.481287
Enah	2.32117	3.11048	0.985714	0.622422	0.385529	0	0.600185
Allc	2.32105	2.68721	0.984874	0.537769	0.340967	0	0.643907
Atp6v1e2	2.32094	3.02136	0.988235	0.604689	0.365962	0	0.622273
LOC102556287	2.32014	1.08634	0.902101	0.217538	0.22061	0	0.681491
Akap2	2.32008	0.610823	0.839496	0.122321	0.167769	0	0.671727
LOC685303	2.31946	0.79496	0.867227	0.159265	0.188195	0	0.679031
LOC102547478	2.31909	0.358045	0.67605	0.0717498	0.112616	0	0.563434
Rbm7	2.31886	1.55552	0.95084	0.311766	0.274364	0	0.676476
LOC102549584	2.3185	0.62813	0.847059	0.125925	0.182444	0	0.664615
Cd38	2.31838	0.0635535	0.210924	0.012742	0.0219857	1.4564e-66	0.188939
LOC108348528	2.31829	0.206512	0.502521	0.0414067	0.0643445	3.77636e-221	0.438177
LOC102550291	2.31576	0.10769	0.316387	0.0216303	0.0538085	1.32739e-144	0.262578
LOC103693328	2.31517	0.460622	0.77437	0.092557	0.145138	0	0.629232
Kcnu1	2.31297	0.863555	0.901681	0.173786	0.21303	0	0.688651
LOC100912084	2.31249	1.33757	0.944958	0.26927	0.206795	0	0.738163
LOC103693584	2.31184	0.132044	0.351261	0.0265941	0.0413374	1.45484e-119	0.309923
Magt1	2.31175	0.913427	0.921849	0.183979	0.197603	0	0.724246
LOC102552468	2.30962	0.732419	0.837815	0.147738	0.162447	0	0.675368
LOC300308	2.30744	1.12958	0.920588	0.228197	0.207601	0	0.712987
Spaca3	2.30692	3.98774	0.998739	0.805889	0.421545	0	0.577195
Slc44a5	2.30658	0.285174	0.62521	0.0576449	0.131914	0	0.493296
Taar1	2.30593	0.111798	0.334454	0.0226089	0.0544536	1.11798e-180	0.28
Tmem243	2.30577	2.83328	0.986975	0.573037	0.335	0	0.651975
LOC102553894	2.30559	0.109574	0.337815	0.0221643	0.0420362	1.07056e-133	0.295779
Nt5c3b	2.30489	2.59774	0.976471	0.525719	0.377358	0	0.599112
LOC102555669	2.3041	0.0612315	0.205882	0.0123986	0.0281137	4.10816e-95	0.177769
Txndc8	2.30265	2.52055	0.979412	0.510891	0.330001	0	0.649411
Lrif1	2.30191	1.08134	0.947899	0.21929	0.240768	0	0.707132
Rfx1	2.30173	0.638085	0.857143	0.129416	0.176477	0	0.680666
LOC108353155	2.30167	0.274942	0.556723	0.0557658	0.110144	0	0.446579
LOC108349440	2.30038	0.0915545	0.289916	0.0185864	0.0434339	5.62228e-124	0.246482
LOC102549548	2.29986	2.87592	0.991176	0.584049	0.323227	0	0.667949
LOC102555115	2.29935	0.8005	0.889076	0.162625	0.201903	0	0.687173
RGD1560207	2.29825	0.0812621	0.228992	0.0165214	0.0410149	2.12948e-116	0.187977
Slc25a41	2.29793	0.370814	0.55	0.0754067	0.0825673	4.67058e-235	0.467433
LOC103692048	2.29717	3.2438	0.994958	0.65999	0.37924	0	0.615718
Lpcat2b	2.29612	1.27774	0.945798	0.260161	0.264473	0	0.681325
LOC102546541	2.2956	0.508807	0.793697	0.103636	0.168091	0	0.625606
LOC108349711	2.29503	1.0861	0.897059	0.221309	0.196742	0	0.700316
LOC102556466	2.2922	0.205095	0.508403	0.0418729	0.0832661	1.06566e-279	0.425137
LOC100911941	2.29219	0.601817	0.836134	0.122871	0.201957	0	0.634178
Grik1	2.28564	0.173729	0.426891	0.0356307	0.058969	3.67746e-167	0.367922
Nsg1	2.28442	1.18169	0.946639	0.242563	0.248132	0	0.698507
LOC108349261	2.284	0.070905	0.217647	0.0145588	0.0360157	2.51554e-121	0.181631
Psd3	2.28312	1.34823	0.941176	0.276999	0.259636	0	0.681541
LOC102546520	2.28159	0.0967892	0.306303	0.0199067	0.0411224	1.9409e-121	0.26518
RGD1563263	2.28058	2.73634	0.993697	0.563178	0.39585	0	0.597847
LOC108349043	2.28004	0.167698	0.445378	0.0345277	0.0677848	5.72786e-211	0.377593
Itih2	2.27962	0.227773	0.490336	0.0469103	0.0838574	4.78072e-270	0.406479
LOC102551226	2.27909	0.301537	0.637395	0.062125	0.110466	0	0.526929
LOC102552484	2.27903	0.337249	0.653361	0.0694858	0.110842	0	0.542519
LOC102550980	2.27824	1.22135	0.937395	0.251781	0.24824	0	0.689155
Klhl8	2.27722	0.570199	0.793697	0.11763	0.156265	0	0.637432
LOC108348407	2.27609	0.0708822	0.22521	0.0146341	0.0352094	2.48288e-95	0.190001
Sepsecs	2.27515	1.15061	0.920168	0.237705	0.272859	0	0.647309
Rad9a	2.27485	0.732719	0.866807	0.151405	0.229479	0	0.637328
Ndrg3	2.27301	0.919859	0.895798	0.190317	0.208999	0	0.6868
Prkar2b	2.27297	0.423263	0.695378	0.0875743	0.102887	0	0.592492
LOC108352972	2.27146	1.05254	0.909244	0.218001	0.277375	0	0.631869
LOC108349472	2.27119	0.126355	0.336134	0.0261754	0.0328979	1.70831e-102	0.303237
Dusp10	2.26999	0.126819	0.348319	0.0262936	0.0367145	2.15246e-101	0.311605
LOC102549475	2.26973	0.104368	0.288235	0.0216427	0.0321991	7.7594e-96	0.256036
Mmel1	2.26969	2.36937	0.977311	0.491347	0.324571	0	0.65274
Creb1	2.26867	1.57054	0.955042	0.325921	0.347901	0	0.607141
RGD1560958	2.26776	4.56385	0.998319	0.947692	0.450304	0	0.548016
LOC102552016	2.26739	0.143525	0.360084	0.029811	0.0543461	9.97276e-119	0.305738
LOC108351005	2.26652	0.182136	0.456723	0.0378536	0.065097	9.05251e-202	0.391626
LOC108353248	2.26292	0.221083	0.52437	0.0460626	0.0822986	1.33274e-270	0.442071
LOC103692195	2.2617	0.113306	0.341176	0.0236273	0.0453153	2.47352e-139	0.295861
Zfp521	2.26141	0.446333	0.764706	0.0930906	0.14632	0	0.618385
LOC498316	2.26135	4.08675	0.994958	0.852404	0.437241	0	0.557717
LOC108350919	2.26111	0.691537	0.79958	0.144263	0.16793	0	0.63165
LOC102552825	2.25768	0.840633	0.77479	0.175783	0.238134	0	0.536656
Pomgnt1	2.25728	0.978552	0.910084	0.204679	0.217922	0	0.692162
LOC108351835	2.25587	0.104628	0.284874	0.021906	0.053916	9.9042e-136	0.230958
LOC103691897	2.25572	1.82115	0.960084	0.381334	0.280116	0	0.679968
Arhgef37	2.25553	0.209193	0.458824	0.0438092	0.103693	2.86297e-284	0.355131
LOC102552122	2.24808	0.194286	0.482353	0.0408979	0.0681073	5.10689e-193	0.414246
Plpp7	2.24744	0.627289	0.838655	0.132106	0.182282	0	0.656373
Hmmr	2.24642	0.631706	0.851261	0.13313	0.201365	0	0.649895
Tln2	2.246	0.594544	0.835294	0.125335	0.176638	0	0.658656
LOC102546990	2.24579	0.436526	0.752521	0.0920361	0.142558	0	0.609963
Actr1b	2.2457	0.382499	0.632773	0.0806507	0.109391	1.27679e-301	0.523382
LOC108349009	2.24315	0.58434	0.82563	0.123427	0.175509	0	0.650121
Nedd1	2.24112	1.1539	0.92521	0.244076	0.29549	0	0.62972
LOC103691948	2.24082	0.264933	0.573109	0.0560507	0.110197	0	0.462912
Greb1l	2.24038	0.0622438	0.207143	0.0131727	0.0280062	8.22918e-71	0.179137
Ttc23l	2.24008	1.60468	0.955042	0.339672	0.324088	0	0.630955
Siah2	2.23952	1.03729	0.92395	0.219652	0.260066	0	0.663884
LOC102547287	2.23909	0.638919	0.834034	0.135336	0.162393	0	0.67164
Lcp2	2.23553	0.360075	0.687395	0.0764598	0.151696	0	0.535699
LOC108351467	2.23543	0.334102	0.67563	0.0709493	0.153577	0	0.522053
LOC100910108	2.23537	0.162295	0.389916	0.0344661	0.0641294	1.3639e-146	0.325787
Rbfox2	2.23508	0.425622	0.753782	0.0904061	0.146159	0	0.607622
Ube2a	2.23481	1.80398	0.961345	0.383254	0.259152	0	0.702193
Pgm2	2.23448	0.0950635	0.243697	0.0202008	0.0300489	4.27865e-84	0.213649
Saxo1	2.23402	0.315199	0.654202	0.0670005	0.0983175	1.51919e-290	0.555884
Klra1	2.23368	0.253989	0.57605	0.0540022	0.0919744	3.65954e-272	0.484076
LOC102549660	2.2325	1.58835	0.959244	0.337985	0.285599	0	0.673645
LOC108350100	2.23199	1.23018	0.923109	0.261861	0.211364	0	0.711745
LOC102549463	2.23048	0.291264	0.629832	0.0620648	0.112562	0	0.517269
Ankmy1	2.22887	0.364482	0.705882	0.0777531	0.161587	0	0.544296
MGC112692	2.22842	0.188038	0.45042	0.0401258	0.0612267	1.06315e-174	0.389193
Smco4	2.22772	1.29082	0.932773	0.275584	0.213836	0	0.718937
Dram1	2.22762	1.28382	0.951681	0.274109	0.297264	0	0.654417
LOC108351165	2.22757	0.106759	0.319328	0.0227949	0.0413374	1.5305e-104	0.27799
Ctps2	2.2271	0.599284	0.836134	0.128	0.181637	0	0.654497
Tbata	2.22648	3.16227	0.993697	0.675711	0.441219	0	0.552478
LOC102548297	2.22614	1.0618	0.918487	0.226938	0.236306	0	0.682181
Nrg4	2.22513	0.247065	0.483613	0.0528421	0.0932645	3.90613e-286	0.390349
LOC102548022	2.22469	0.180044	0.466387	0.0385194	0.0717089	9.69011e-220	0.394678
Pde10a	2.224	0.562927	0.828992	0.120493	0.201419	0	0.627572
LOC108350412	2.22374	0.295721	0.639076	0.0633095	0.112079	0	0.526997
LOC108349081	2.22263	0.0761149	0.243697	0.0163076	0.0406924	1.31399e-112	0.203005
Gemin4	2.22181	1.18357	0.946218	0.253725	0.299952	0	0.646267
LOC102550519	2.22027	0.597916	0.835714	0.128313	0.17981	0	0.655905
LOC102555775	2.21951	0.305355	0.627311	0.0655639	0.124872	0	0.502439
LOC102550434	2.21794	0.180072	0.413445	0.0387062	0.0659571	3.6729e-160	0.347488
LOC102551265	2.21772	2.008	0.960504	0.431679	0.332581	0	0.627923
Fam13c	2.21611	0.443092	0.753782	0.0953627	0.159974	0	0.593807
Fndc11	2.21497	3.99729	0.996639	0.860979	0.427619	0	0.569019
Nrg3	2.21489	2.14754	0.967227	0.462585	0.328334	0	0.638893
Tmem190	2.21474	2.42321	0.994958	0.52202	0.321615	0	0.673343
LOC102550036	2.21237	1.00347	0.910504	0.216529	0.273182	0	0.637322
LOC691722	2.21134	2.11973	0.976471	0.457722	0.349944	0	0.626527
Slc17a5	2.21131	0.0920179	0.234874	0.0198702	0.036822	7.65723e-96	0.198052
LOC102550154	2.2113	0.219888	0.403361	0.0474826	0.0700962	5.5246e-189	0.333265
LOC102552528	2.21113	0.384341	0.707143	0.0830043	0.131269	0	0.575874
LOC102551354	2.21094	0.172303	0.451261	0.0372163	0.078482	2.21004e-210	0.372779
Stxbp3	2.21085	0.403405	0.713866	0.0871385	0.157394	0	0.556472
Saxo2	2.21067	0.340916	0.685294	0.0736497	0.152502	0	0.532792
Otud6b	2.21035	1.49104	0.947899	0.322186	0.317207	0	0.630692
LOC102555809	2.20611	1.40974	0.956303	0.305516	0.314412	0	0.641891
LOC103694458	2.20436	0.114439	0.336975	0.0248311	0.0459603	1.67047e-121	0.291014
LOC688839	2.20431	0.177923	0.418067	0.0386072	0.0605279	3.54778e-131	0.357539
Tmc7	2.20395	1.48095	0.963866	0.321428	0.281299	0	0.682567
RGD1307443	2.2039	0.166117	0.42605	0.0360555	0.0801484	3.0675e-168	0.345902
LOC102551836	2.2036	0.279976	0.595798	0.0607815	0.111057	0	0.484741
Nfatc2ip	2.20355	1.58811	0.957983	0.344783	0.343278	0	0.614705
LOC102547236	2.20335	0.488551	0.790756	0.10608	0.159598	0	0.631158
Ankrd28	2.20252	0.886463	0.909664	0.192591	0.255604	0	0.65406
LOC102550067	2.20209	1.74421	0.965966	0.379055	0.334086	0	0.63188
Ube2h	2.20176	1.44094	0.954202	0.313219	0.315917	0	0.638285
LOC288521	2.20098	1.37928	0.951261	0.29998	0.257217	0	0.694044
Cdr2l	2.20094	0.108445	0.295378	0.0235863	0.0371445	2.78982e-98	0.258234
RGD1565283	2.20061	3.82494	0.997899	0.832101	0.431382	0	0.566517
Mroh5	2.20027	0.253463	0.520588	0.0551528	0.0623555	7.93502e-168	0.458233
Pfn3	2.19962	3.66326	0.997059	0.797471	0.446917	0	0.550142
LOC102552792	2.19948	0.0947772	0.301681	0.0206345	0.0441327	6.4768e-122	0.257548
Hsf2	2.19912	1.10855	0.942017	0.24141	0.264097	0	0.67792
Sergef	2.19864	0.211664	0.495378	0.0461095	0.0705263	1.5651e-191	0.424852
Usp25	2.19575	1.07226	0.916387	0.234053	0.186314	0	0.730073
Ccdc116	2.19465	2.10713	0.977731	0.460293	0.411869	0	0.565862
RGD1308106	2.19374	0.632179	0.835714	0.138184	0.167876	0	0.667838
LOC102555516	2.19357	1.2591	0.943277	0.275252	0.285975	0	0.657302
Kpna4	2.19239	1.08428	0.912605	0.237229	0.299199	0	0.613406
Pced1b	2.19201	0.0881582	0.27479	0.019293	0.0209106	2.98997e-68	0.253879
LOC100362908	2.18983	0.593968	0.807563	0.130184	0.143149	0	0.664414
Pasd1	2.18925	0.602843	0.840336	0.132182	0.174757	0	0.665579
LOC691551	2.18887	0.471027	0.771429	0.103307	0.161587	0	0.609842
LOC102552563	2.18873	0.203764	0.505042	0.0446944	0.0862227	7.49101e-241	0.418819
Lrrc36	2.1881	1.02942	0.928151	0.225895	0.282266	0	0.645885
LOC108351727	2.18798	0.0703007	0.219748	0.015428	0.0316078	2.06437e-74	0.18814
Hpcal4	2.18597	0.441481	0.721849	0.0970218	0.131753	0	0.590096
Ccdc146	2.18587	1.08805	0.939496	0.239132	0.268613	0	0.670883
Lpin3	2.18578	0.16919	0.444958	0.0371866	0.0668709	1.53898e-162	0.378087
LOC108352771	2.1854	0.592656	0.838235	0.130296	0.212063	0	0.626173
Hibch	2.18243	0.242177	0.571008	0.0533526	0.0626781	9.94756e-190	0.50833
Renbp	2.18227	0.0778325	0.254202	0.0171487	0.0327367	1.02709e-76	0.221465
LOC690617	2.18159	2.618	0.986975	0.577093	0.384508	0	0.602467
Dpys	2.18126	0.105654	0.312605	0.023295	0.0415524	2.29467e-102	0.271053
LOC102546421	2.18027	0.153858	0.403361	0.0339465	0.0859001	1.16824e-237	0.317461
Mageb5	2.18024	0.782107	0.882353	0.172564	0.20072	0	0.681633
Pkd1l2	2.17921	0.451548	0.759664	0.0997002	0.156319	0	0.603345
LOC108351251	2.17754	0.170506	0.389496	0.0376907	0.059614	3.44487e-150	0.329882
RGD1559903	2.17606	2.80267	0.982773	0.620171	0.427404	0	0.555369
Snrk	2.17425	0.245361	0.547059	0.0543612	0.0890179	2.46579e-220	0.458041
Vldlr	2.17382	0.747963	0.876471	0.165766	0.235123	0	0.641347
LOC108352598	2.17094	0.271336	0.516807	0.0602546	0.0817073	8.2123e-242	0.435099
Chd5	2.16675	1.42434	0.961345	0.317217	0.229909	0	0.731435
Slc22a14	2.16647	2.91232	0.992437	0.648734	0.376445	0	0.615992
Trak2	2.16584	0.658313	0.865966	0.146706	0.219427	0	0.646539
LOC103692558	2.16538	0.226042	0.523529	0.0503901	0.0843412	2.00587e-226	0.439188
LOC108348815	2.16529	0.176047	0.463866	0.0392474	0.0802559	1.3375e-226	0.38361
Zfp563	2.16461	0.625417	0.852101	0.139495	0.231683	0	0.620418
LOC288978	2.16352	0.468363	0.772269	0.104543	0.189432	0	0.582837
Ptpn4	2.16294	0.805355	0.891597	0.179836	0.229533	0	0.662064
LOC108350648	2.16264	0.618372	0.847479	0.138112	0.22061	0	0.626869
LOC108349996	2.16225	0.237389	0.560084	0.0530346	0.107348	1.4625e-272	0.452736
LOC102555815	2.16143	0.378943	0.703782	0.0847066	0.127721	0	0.57606
Anks1b	2.16096	0.258513	0.507563	0.0578055	0.112079	0	0.395484
Tmem150b	2.16079	0.105072	0.289076	0.0234977	0.0567113	3.50125e-165	0.232364
LOC102548113	2.15979	0.456429	0.763445	0.102143	0.148901	0	0.614545
Igsf11	2.15951	1.32948	0.947899	0.297581	0.318927	0	0.628972
Pcdhgb7	2.1595	0.127839	0.362605	0.0286147	0.0618717	1.39006e-122	0.300733
Naif1	2.15806	0.287533	0.621849	0.0644238	0.12154	0	0.500309
LOC102547539	2.15793	0.363971	0.706303	0.0815577	0.134871	0	0.571432
Mex3c	2.15665	1.05645	0.918487	0.236935	0.258614	0	0.659873
Knop1	2.15656	1.04798	0.886975	0.235053	0.198086	0	0.688888
Lclat1	2.15625	0.26321	0.570588	0.0590479	0.112132	6.50873e-293	0.458456
LOC100912076	2.15589	0.294982	0.642017	0.0661923	0.142558	0	0.499459
LOC100911253	2.15565	0.191392	0.489076	0.0429545	0.0833736	2.97333e-212	0.405702
Spaca1	2.15402	3.75965	0.997059	0.844738	0.385852	0	0.611207
LOC108348621	2.15328	0.845262	0.884874	0.190015	0.218137	0	0.666737
LOC102552372	2.15254	1.10643	0.927311	0.248853	0.264635	0	0.662676
Wdr19	2.15128	0.803757	0.885714	0.180936	0.262753	0	0.622961
Fam83e	2.15107	1.48356	0.95042	0.334017	0.283288	0	0.667133
LOC102546831	2.15016	0.102122	0.312605	0.0230068	0.0631619	1.90126e-146	0.249443
Etv1	2.14946	0.0882462	0.259664	0.0198904	0.045154	1.00216e-112	0.21451
LOC102557532	2.14925	0.183727	0.485714	0.0414176	0.0860614	1.41711e-245	0.399653
Tceanc	2.14919	0.263786	0.6	0.0594677	0.0976187	8.89024e-268	0.502381
Catip	2.1488	1.13934	0.927311	0.256922	0.273128	0	0.654183
LOC102556774	2.14874	0.144992	0.361345	0.0326971	0.0679998	2.03451e-142	0.293345
LOC102550491	2.14836	0.106227	0.32605	0.0239614	0.056765	5.64693e-146	0.269285
Dydc1	2.14791	1.472	0.944538	0.33214	0.241198	0	0.70334
Erich6	2.14626	0.380564	0.706723	0.0859686	0.162823	0	0.543899
Ankrd55	2.14518	1.38121	0.942437	0.312245	0.324034	0	0.618403
LOC688321	2.14435	1.30753	0.863025	0.29576	0.203462	0	0.659563
Olr1397	2.14348	0.268061	0.572269	0.0606709	0.0864377	3.6953e-231	0.485831
MGC114499	2.14312	1.00318	0.926891	0.227109	0.265602	0	0.661288
RGD1563870	2.14283	0.915848	0.910084	0.207381	0.259313	0	0.650771
LOC108348759	2.14263	0.160548	0.397059	0.0363587	0.0620868	3.98829e-156	0.334972
LOC287004	2.14194	0.0975168	0.29958	0.0220949	0.0434876	3.31164e-102	0.256092
LOC102552277	2.14104	0.116732	0.352521	0.026465	0.0633769	3.76766e-161	0.289144
Otud7a	2.13897	0.297014	0.62521	0.0674346	0.138096	0	0.487114
Rnf113a2	2.13858	0.344375	0.665126	0.0782084	0.107402	4.64106e-283	0.557724
Pla2g10	2.13704	1.68342	0.968487	0.382719	0.321937	0	0.64655
LOC102548277	2.13311	0.25098	0.57563	0.0572149	0.0908993	4.91234e-235	0.484731
LOC102550105	2.13304	0.126356	0.319328	0.0288062	0.0571413	1.11217e-108	0.262186
LOC102555619	2.13242	1.01058	0.905042	0.230488	0.250874	0	0.654169
Banf2	2.13196	1.0009	0.841597	0.228353	0.220986	0	0.620611
Trappc11	2.13173	0.653393	0.852941	0.149093	0.230285	0	0.622656
Got1	2.13115	1.42196	0.953361	0.324598	0.285008	0	0.668354
Cnga4	2.13092	0.0718752	0.218487	0.01641	0.0316616	7.53594e-62	0.186826
LOC103692873	2.13066	0.3302	0.662185	0.0754021	0.134548	0	0.527637
Wfdc3	2.13028	0.439717	0.764706	0.100437	0.167446	0	0.59726
Usp37	2.12987	1.11238	0.931092	0.254155	0.269365	0	0.661727
Lrch4	2.12951	0.870739	0.90042	0.198995	0.2627	0	0.637721
Zfp639	2.12914	0.35781	0.689076	0.081793	0.114713	0	0.574363
LOC103694446	2.12823	0.181775	0.47563	0.0415788	0.105091	3.19588e-231	0.37054
Pcolce	2.12782	0.151014	0.365966	0.0345525	0.0557975	2.26749e-90	0.310169
Slc25a48	2.12754	0.0913917	0.242017	0.0209148	0.0461753	9.64641e-94	0.195841
Elf1	2.12677	0.194903	0.498739	0.044627	0.0673547	5.41461e-161	0.431385
LOC103692979	2.12614	0.0986522	0.309244	0.0225983	0.0614417	5.63393e-129	0.247802
LOC103693295	2.12329	0.332898	0.614706	0.0764077	0.108853	0	0.505852
Rgs8	2.12288	0.168869	0.27521	0.0387703	0.0529484	4.59612e-143	0.222262
LOC102550532	2.12177	0.0979604	0.281092	0.0225078	0.045584	4.17483e-90	0.235508
Zfp637	2.12164	1.00806	0.92605	0.231638	0.231683	0	0.694367
Acsl5	2.12149	1.15161	0.932773	0.264651	0.255604	0	0.677169
LOC100909859	2.12099	2.09851	0.968067	0.482424	0.318067	0	0.65
Kpna3	2.11955	1.00682	0.922689	0.231688	0.288233	0	0.634456
RGD1310127	2.11925	0.152796	0.404622	0.0351684	0.0803634	6.96471e-188	0.324258
RGD1561318	2.11904	0.13491	0.373529	0.0310563	0.0666022	5.18367e-172	0.306927
Ssx2	2.11766	1.20597	0.934874	0.277879	0.263936	0	0.670938
Zdhhc11	2.11379	0.491575	0.766807	0.113573	0.146267	0	0.62054
Cldnd1	2.11372	1.38256	0.956303	0.31944	0.281299	0	0.675004
Stk36	2.11294	0.769598	0.884874	0.177912	0.265065	0	0.619809
LOC102553402	2.11161	0.0661069	0.221429	0.0152964	0.0485406	1.01241e-133	0.172888
Sel1l2	2.11094	0.62568	0.838655	0.144842	0.203247	0	0.635409
LOC108348578	2.10941	0.187986	0.484874	0.0435642	0.078912	3.78521e-174	0.405962
LOC502618	2.10925	0.631036	0.769328	0.146253	0.149385	0	0.619943
LOC108353070	2.10896	0.0870564	0.276471	0.0201809	0.0457991	3.98079e-105	0.230672
Mbd3l1	2.10863	2.71086	0.987395	0.628558	0.415417	0	0.571978
Lzts3	2.10797	0.146477	0.370588	0.0339787	0.0763855	5.16484e-121	0.294203
Rsu1	2.10791	0.257021	0.584874	0.0596245	0.0696124	1.95651e-177	0.515262
Eps8l3	2.10789	0.108588	0.313445	0.0251909	0.0457453	2.85823e-98	0.2677
LOC100909688	2.10496	0.0660292	0.220588	0.015349	0.0311778	2.18261e-78	0.18941
LOC102549011	2.10401	3.1769	0.994958	0.738982	0.36994	0	0.625018
Trerf1	2.10096	1.62563	0.960504	0.37894	0.338064	0	0.62244
Alg12	2.1001	0.836666	0.898739	0.195145	0.270602	0	0.628138
Tbc1d19	2.09983	0.169658	0.452521	0.0395789	0.0974036	6.97453e-206	0.355117
LOC108352516	2.0994	0.0732541	0.219748	0.0170942	0.0285438	3.20909e-68	0.191204
LOC108351498	2.09795	0.269129	0.547899	0.0628659	0.112939	8.75895e-301	0.43496
LOC108352106	2.0974	0.878321	0.912605	0.205245	0.219911	0	0.692694
LOC108351190	2.09537	0.371477	0.69958	0.0869288	0.126915	0	0.572665
Hltf	2.09479	0.421132	0.747899	0.0985878	0.141536	0	0.606363
LOC102553022	2.09396	0.237735	0.564706	0.0556863	0.0978337	3.87439e-257	0.466872
LOC108348934	2.09353	0.235474	0.558403	0.0551732	0.104768	2.46568e-289	0.453635
LOC102555867	2.0935	0.188345	0.394118	0.0441312	0.0666022	6.43714e-166	0.327515
LOC103691632	2.09183	0.0663435	0.215126	0.015563	0.0351019	5.50101e-82	0.180024
Sox30	2.08994	0.696558	0.860924	0.163615	0.222652	0	0.638272
LOC108351158	2.08947	0.107534	0.329412	0.025267	0.0684298	1.3557e-150	0.260982
LOC102554874	2.08875	0.37295	0.567647	0.0876748	0.0908456	1.34836e-196	0.476801
Acbd5	2.08694	0.629802	0.842857	0.148242	0.21518	0	0.627677
LOC102548902	2.08681	0.292274	0.613445	0.0688013	0.137182	1.56446e-275	0.476263
Kpna6	2.08672	1.80358	0.971849	0.424592	0.388916	0	0.582933
Celf6	2.0859	0.299791	0.615126	0.0706153	0.123582	0	0.491544
RGD1562608	2.08572	0.517333	0.802101	0.121873	0.214105	0	0.587996
LOC108349687	2.08518	0.375468	0.717647	0.0884853	0.160996	0	0.556652
Slc25a46	2.08498	0.52612	0.803361	0.124006	0.182282	0	0.621079
Col4a1	2.0839	0.154459	0.398319	0.0364331	0.0544536	1.27845e-118	0.343866
LOC103692643	2.0838	0.14294	0.372269	0.0337184	0.0691824	3.11434e-171	0.303087
RGD1560110	2.08376	0.103735	0.220588	0.0244708	0.0314465	4.87969e-64	0.189142
Crnde	2.08299	1.11945	0.931092	0.26422	0.28404	0	0.647052
Nrm	2.08233	1.35115	0.952101	0.319051	0.290491	0	0.66161
LOC102557338	2.08057	0.166647	0.45	0.039399	0.0935871	4.19096e-174	0.356413
Klf17	2.07969	0.295049	0.441176	0.0697984	0.0739128	3.10187e-184	0.367264
LOC108349992	2.07965	0.314138	0.659664	0.0743164	0.133527	0	0.526137
Rfx3	2.07905	0.757883	0.888235	0.179368	0.245068	0	0.643167
Magea11	2.07751	1.19311	0.936555	0.282675	0.240499	0	0.696056
Polk	2.07735	0.955698	0.918067	0.226452	0.286029	0	0.632038
RGD1310166	2.07614	3.04181	0.989496	0.72136	0.375585	0	0.613911
Arl4d	2.07553	0.305695	0.62605	0.0725254	0.108047	3.75756e-244	0.518003
Prkar1b	2.07524	1.66305	0.952521	0.394636	0.377036	0	0.575485
Fcgr1a	2.07485	0.0731082	0.227311	0.017353	0.0358544	5.22916e-66	0.191456
LOC108348750	2.07451	0.301275	0.412605	0.0715273	0.073214	5.60462e-166	0.339391
Clp1	2.07364	2.07891	0.97521	0.493864	0.332688	0	0.642522
LOC102556035	2.07048	0.0693815	0.227311	0.0165183	0.0320378	2.29972e-68	0.195273
Pbld1	2.06979	0.0938317	0.268067	0.0223502	0.0289201	1.41475e-65	0.239147
LOC102551701	2.06881	0.0995079	0.298319	0.0237183	0.0604741	2.28026e-116	0.237845
Riok1	2.06761	0.867228	0.914706	0.206881	0.264742	0	0.649964
Lrrc61	2.06687	0.713972	0.867227	0.170409	0.259152	0	0.608075
LOC108348923	2.06637	0.163942	0.446218	0.0391429	0.0781594	1.42086e-177	0.368059
Tekt5	2.06592	1.51989	0.942857	0.363001	0.217331	0	0.725527
LOC102556439	2.06421	0.0623661	0.203782	0.0149128	0.0333817	6.2875e-72	0.1704
LOC108351420	2.06416	0.188386	0.426891	0.045048	0.0786432	4.62359e-147	0.348248
Mphosph9	2.06403	0.450741	0.752101	0.107793	0.189217	0	0.562884
LOC690352	2.06325	3.09515	0.989076	0.740599	0.398753	0	0.590323
Ppp4r2	2.06282	1.41038	0.957983	0.337571	0.290545	0	0.667439
LOC102554278	2.06268	0.165597	0.448739	0.039639	0.101919	4.75817e-219	0.34682
LOC108351283	2.05967	0.153954	0.338655	0.0369289	0.0630006	1.17475e-150	0.275655
LOC108350853	2.05915	0.285278	0.619328	0.0684544	0.112347	2.12554e-271	0.50698
Fan1	2.05757	0.0764165	0.230672	0.0183568	0.019298	5.37198e-54	0.211374
LOC103691777	2.05169	0.24597	0.568067	0.0593282	0.13643	0	0.431638
Stard9	2.04873	0.290387	0.612605	0.0701857	0.0864914	6.32085e-193	0.526114
LOC102554395	2.04855	0.252099	0.572689	0.0609391	0.112401	9.22404e-249	0.460288
Ccdc105	2.04853	1.84928	0.966807	0.447025	0.303929	0	0.662877
Plxdc1	2.04645	0.257814	0.587395	0.0624114	0.124604	7.30948e-288	0.462791
LOC103690109	2.04466	0.771389	0.891176	0.186969	0.235016	0	0.656161
Taf5l	2.04442	1.14763	0.944118	0.278209	0.319035	0	0.625083
RGD1307916	2.04437	3.69316	0.997059	0.895328	0.449444	0	0.547615
Zfp330	2.044	1.77554	0.965546	0.430552	0.376498	0	0.589048
Chtop	2.04185	0.204874	0.510084	0.049754	0.111111	4.38528e-227	0.398973
Sertad2	2.04146	1.81516	0.967647	0.440936	0.343332	0	0.624315
LOC102547141	2.04145	0.119161	0.297899	0.0289463	0.0378971	1.54626e-70	0.260002
Krt26	2.04089	0.121547	0.356723	0.0295377	0.0722464	1.70757e-164	0.284476
Bag3	2.04077	0.912896	0.909244	0.221864	0.241305	0	0.667939
LOC108351183	2.03952	0.182444	0.47563	0.0443785	0.0979949	3.18314e-199	0.377635
Ccdc184	2.03929	0.99241	0.919328	0.241437	0.242918	0	0.67641
Slc41a2	2.03929	0.77078	0.886555	0.187518	0.223942	0	0.662612
Adam12	2.03806	0.312913	0.663445	0.0761915	0.158523	0	0.504923
Csap1	2.03681	0.160413	0.445378	0.0390932	0.0718701	1.94549e-159	0.373508
RGD1311745	2.03677	2.65573	0.982773	0.647223	0.460302	0	0.522471
Fbxl13	2.03591	1.35087	0.955462	0.329414	0.330538	0	0.624924
RGD1563222	2.03552	2.8131	0.986134	0.686172	0.312261	0	0.673873
Suv39h2	2.03519	0.784272	0.887815	0.191343	0.251519	0	0.636297
LOC103691570	2.03491	0.0814469	0.229412	0.019875	0.0452078	1.50564e-87	0.184204
LOC108350397	2.03461	1.28927	0.938235	0.314679	0.281783	0	0.656453
LOC102550556	2.03454	1.23762	0.930672	0.302086	0.233457	0	0.697215
Vta1	2.0344	1.19584	0.934034	0.291916	0.287373	0	0.646661
LOC102549130	2.03395	0.114073	0.312605	0.0278549	0.0570876	1.21262e-114	0.255517
LOC102551322	2.03342	0.532037	0.803782	0.129964	0.173574	0	0.630207
LOC102549314	2.03335	0.334098	0.666807	0.0816157	0.115196	2.73024e-275	0.55161
Ctnna2	2.03273	3.06509	0.992017	0.749082	0.459872	0	0.532145
LOC685700	2.03234	0.486473	0.792437	0.118922	0.167177	0	0.62526
LOC102548350	2.03217	1.15462	0.930672	0.282288	0.270171	0	0.660501
Cxxc5	2.03068	1.81649	0.973529	0.444567	0.318067	0	0.655462
Ptgr2	2.02982	0.535871	0.808824	0.131227	0.213299	0	0.595525
Cbll1	2.02978	1.67562	0.957983	0.410348	0.349191	0	0.608792
LOC102552287	2.02712	0.363655	0.654202	0.0892206	0.133312	4.56585e-297	0.52089
Heatr9	2.02707	0.918115	0.810924	0.225262	0.18282	0	0.628104
Fbxo33	2.02664	1.25272	0.943697	0.307451	0.308069	0	0.635629
Fuca2	2.02569	1.62434	0.953361	0.398917	0.339031	0	0.61433
LOC108350057	2.02547	0.0948988	0.284874	0.0233096	0.0433801	5.85477e-83	0.241494
Ttll9	2.02544	0.765042	0.888235	0.187918	0.255066	0	0.633169
Lhb	2.02319	1.09165	0.92521	0.268562	0.266677	0	0.658533
Cfap100	2.01995	1.3256	0.958403	0.326849	0.256195	0	0.702208
Astn2	2.01763	0.0738492	0.245378	0.0182381	0.0338655	6.67561e-66	0.211513
LOC102551922	2.01755	0.384745	0.713025	0.0950233	0.148578	0	0.564447
Hk3	2.01626	0.308467	0.64916	0.0762526	0.145084	0	0.504076
Tspy1	2.01554	0.253468	0.583613	0.0626881	0.114981	3.70838e-246	0.468632
Slco6b1	2.01484	2.45198	0.986134	0.606724	0.333495	0	0.65264
Fbxo17	2.01469	0.341017	0.671008	0.0843903	0.132828	1.0071e-284	0.53818
LOC108351676	2.01383	0.494588	0.782773	0.122467	0.214697	0	0.568077
Pnkp	2.0132	1.90165	0.965966	0.471081	0.368704	0	0.597262
Cep290	2.0132	3.19162	0.997479	0.790636	0.399989	0	0.59749
LOC108352368	2.01288	0.134248	0.333193	0.0332638	0.047573	1.92044e-85	0.28562
RGD1564129	2.01267	1.1126	0.932353	0.275718	0.209267	0	0.723086
Bmp1	2.01241	0.543123	0.807563	0.134618	0.192281	0	0.615282
Hist1h2bo	2.0118	2.80496	0.981092	0.695529	0.348761	0	0.632331
Rbm18	2.01174	0.929241	0.907143	0.230428	0.303123	0	0.60402
LOC102554045	2.01132	0.246243	0.565966	0.0610795	0.113046	2.03063e-247	0.45292
Arpc5	2.01101	0.740914	0.878151	0.18382	0.208945	0	0.669206
LOC103693918	2.01083	0.0594134	0.20084	0.0147422	0.0335967	3.14007e-69	0.167244
Selv	2.01057	2.8805	0.983613	0.714866	0.406601	0	0.577012
LOC102553737	2.00949	0.0661276	0.208824	0.0164235	0.0294039	6.79713e-53	0.17942
Fthl17e	2.00926	0.238847	0.52395	0.0593297	0.107993	8.51177e-281	0.415956
Pde4a	2.00918	1.1676	0.945798	0.290047	0.324249	0	0.62155
LOC691033	2.00879	0.10501	0.267227	0.026093	0.0576251	1.47308e-107	0.209602
Morc2b	2.00652	0.771559	0.884874	0.192019	0.236897	0	0.647977
Adam24	2.00642	1.90334	0.972269	0.473722	0.302209	0	0.67006
LOC103692960	2.0058	0.930769	0.907563	0.231758	0.250658	0	0.656905
LOC365791	2.0036	0.274567	0.570168	0.0684706	0.116702	2.81896e-243	0.453466
LOC108351295	2.00352	0.210442	0.506723	0.0524825	0.0806322	1.64375e-172	0.426091
Rfx4	2.00274	0.796461	0.87479	0.198737	0.283019	0	0.591771
LOC102552648	2.00248	0.0823609	0.244958	0.0205549	0.0424125	5.32637e-66	0.202545
Cntn1	2.00161	0.0797396	0.240756	0.0199127	0.0550449	1.3757e-108	0.185711

## Sheet: ElongatingSpermatids_DEGs
	fc	meanExp	expRatio	meanExpOthers	expRatioOthers	p-value	expRatioDiff
Cuzd1	5.44498	0.178489	0.20886	0.0040974	0.0100428	2.01361e-280	0.198817
LOC498711	5.44226	0.439618	0.237324	0.0101109	0.0188923	0	0.218432
LOC102551353	4.92085	0.260132	0.248764	0.00858761	0.0214776	0	0.227287
LOC102546950	4.90787	0.227425	0.239429	0.0075757	0.0145173	0	0.224912
LOC103690592	4.6513	0.383571	0.323266	0.0152639	0.0237645	0	0.299501
LOC102554897	4.62694	0.197865	0.222131	0.00800794	0.015611	0	0.20652
Dnmt3l	4.5596	0.206804	0.208677	0.00876964	0.0189917	0	0.189685
LOC102549170	4.54826	0.203659	0.202453	0.00870445	0.0188923	4.4551e-287	0.183561
LOC684466	4.54156	0.384039	0.272469	0.0164903	0.0354977	0	0.236972
LOC102553568	4.53882	0.199136	0.204009	0.00856704	0.0175997	2.50841e-274	0.186409
LOC102553921	4.53303	0.61964	0.410855	0.0267647	0.0520036	0	0.358851
Hsd17b13	4.51665	0.302074	0.261212	0.0131967	0.0262504	0	0.234961
RGD1565989	4.50749	0.318183	0.238788	0.013989	0.0251566	0	0.213632
LOC103694002	4.48277	0.179974	0.2149	0.00804935	0.0138212	2.39003e-291	0.201079
Tmco5b	4.47625	0.222309	0.220575	0.00998785	0.0194889	1.53877e-298	0.201086
LOC102552707	4.45521	0.192139	0.223504	0.00875917	0.0197872	0	0.203716
LOC108351979	4.44306	0.213105	0.230002	0.00979714	0.0197872	0	0.210215
Lamp3	4.43873	0.414436	0.322442	0.0191102	0.0351994	0	0.287243
LOC102555975	4.43016	0.920122	0.454787	0.0426809	0.0772596	0	0.377527
Lsp1	4.42297	0.619764	0.405821	0.0288921	0.0564781	0	0.349343
LOC102554403	4.42273	0.225256	0.244554	0.0105027	0.0225713	0	0.221983
Maff	4.40081	0.353972	0.215815	0.0167569	0.0350999	3.20738e-302	0.180716
LOC102551705	4.39511	0.318945	0.299378	0.0151585	0.0272447	0	0.272133
LOC102555240	4.38736	0.317536	0.292879	0.0151728	0.0303271	0	0.262552
LOC102550437	4.38119	0.279386	0.277412	0.0134071	0.0250572	0	0.252355
Prss37	4.37771	0.995409	0.385594	0.0478829	0.0890922	0	0.296502
Cd46	4.37206	0.400009	0.274025	0.0193173	0.0346028	0	0.239422
Cd37	4.27938	0.244274	0.201904	0.0125793	0.0331113	8.5109e-264	0.168792
LOC103693522	4.25441	0.752287	0.394655	0.0394167	0.0799443	0	0.314711
LOC108349000	4.23912	0.212368	0.232931	0.0112457	0.023864	0	0.209067
LOC100912252	4.2177	0.725383	0.40518	0.0389864	0.07895	0	0.32623
Dydc2	4.20674	0.654701	0.356855	0.0354558	0.0626429	0	0.294212
LOC102551042	4.19941	0.711746	0.414424	0.0387415	0.0768619	0	0.337562
Eml1	4.19108	0.391211	0.33315	0.0214176	0.0505121	0	0.282638
RGD1561430	4.1796	0.484044	0.359235	0.0267117	0.0553843	0	0.303851
Kirrel3	4.16615	0.408384	0.298005	0.0227475	0.0482251	0	0.24978
Prss58	4.16336	1.34195	0.449661	0.0748926	0.154619	0	0.295043
LOC108352353	4.15744	0.409689	0.324181	0.0229584	0.0437506	0	0.28043
LOC103692087	4.15533	0.469254	0.337177	0.0263346	0.0530973	0	0.28408
Abhd16b	4.14894	0.979712	0.480048	0.055226	0.1053	0	0.374748
Gabbr2	4.14488	0.483363	0.369943	0.0273238	0.05439	0	0.315553
LOC501180	4.14436	0.905479	0.472085	0.0512038	0.0961519	0	0.375933
LOC102550864	4.14371	0.69371	0.423211	0.0392462	0.0788506	0	0.34436
LOC102550315	4.14091	0.197354	0.219385	0.0111868	0.0220742	1.34675e-281	0.197311
LOC102555450	4.1316	0.282066	0.282262	0.0160922	0.0289351	0	0.253327
Actl9b	4.11257	0.896348	0.441516	0.0518168	0.0990355	0	0.34248
RGD1563015	4.08729	1.20626	0.464763	0.0709651	0.13155	0	0.333213
Acta1	4.07329	0.189437	0.208402	0.0112533	0.0294322	1.18878e-279	0.17897
LOC100362909	4.07295	0.593213	0.374519	0.0352476	0.0754698	0	0.29905
LOC683422	4.06193	1.05679	0.371774	0.0632739	0.117729	0	0.254045
Serpina1	4.06061	0.409452	0.322533	0.0245379	0.0564781	0	0.266055
Tm4sf4	4.05893	0.279951	0.211514	0.0167967	0.0348016	2.31909e-282	0.176712
LOC108351801	4.04174	0.389663	0.317591	0.0236595	0.0516058	0	0.265985
LOC102550985	4.01409	0.430374	0.329947	0.0266369	0.0509098	0	0.279037
RGD1564086	3.99083	0.583242	0.356398	0.036685	0.0781545	0	0.278243
Capg	3.98403	0.476084	0.358411	0.0300864	0.0570747	0	0.301336
LOC102548091	3.97875	0.213258	0.238056	0.0135264	0.0318186	0	0.206237
LOC102554787	3.97582	0.168143	0.203094	0.0106865	0.0217759	2.65651e-252	0.181318
Neurl1	3.96874	0.605061	0.40097	0.0386447	0.0783534	0	0.322617
Wbp2nl	3.96147	0.28768	0.244463	0.0184666	0.0289351	0	0.215528
Lcn2	3.95707	0.501147	0.366648	0.0322676	0.069305	0	0.297343
Mgat4e	3.95651	0.491734	0.266886	0.031674	0.0829273	0	0.183959
LOC102551351	3.94444	0.452216	0.354384	0.0293731	0.0605548	0	0.293829
Iqcf6	3.94358	0.562647	0.278418	0.0365679	0.0721885	0	0.20623
Rundc3a	3.94333	0.432168	0.342303	0.0280926	0.0516058	0	0.290697
Lipe	3.93614	1.08013	0.505491	0.0705635	0.122104	0	0.383387
LOC108353091	3.92827	0.211841	0.215632	0.0139149	0.0321169	3.46687e-293	0.183516
Rdh10	3.92783	0.402085	0.272012	0.0264195	0.0565775	0	0.215434
Crmp1	3.92403	0.200107	0.219293	0.0131829	0.0316198	1.58724e-271	0.187674
LOC103691386	3.92029	0.810009	0.406828	0.0535012	0.113155	0	0.293673
LOC102555137	3.91707	0.547596	0.370767	0.0362496	0.0723874	0	0.29838
LOC102551858	3.91526	0.218307	0.208494	0.0144696	0.030526	5.39182e-260	0.177967
Ccdc187	3.91452	0.788354	0.426963	0.0522799	0.102913	0	0.32405
LOC688828	3.91305	1.27612	0.505583	0.084712	0.137914	0	0.367669
Srcin1	3.90112	0.843001	0.381384	0.0564255	0.129561	0	0.251822
Txndc2	3.89309	0.937376	0.438495	0.0630923	0.1228	0	0.315695
Fam71b	3.86068	1.20032	0.452407	0.0826257	0.138709	0	0.313698
LOC102551078	3.83554	0.277672	0.268259	0.01945	0.0418614	0	0.226398
LOC108350761	3.82478	0.322021	0.298005	0.0227253	0.0443472	0	0.253658
Klc3	3.81741	1.39427	0.520044	0.0988993	0.155812	0	0.364232
Tp53tg5	3.81379	0.97306	0.383855	0.0691951	0.125882	0	0.257973
LOC108348435	3.80213	0.810418	0.454329	0.058097	0.110669	0	0.34366
Pim1	3.77062	1.43203	0.561596	0.104926	0.166451	0	0.395145
LOC689766	3.76975	1.38354	0.495881	0.101434	0.173113	0	0.322768
Col20a1	3.75814	1.22338	0.529471	0.090417	0.167346	0	0.362125
Fstl4	3.75376	0.256631	0.249314	0.0190245	0.0427563	0	0.206557
Afap1	3.75231	0.611171	0.392916	0.0453528	0.0775579	0	0.315358
Arhgef6	3.74974	1.05924	0.483983	0.0787431	0.150045	0	0.333938
LOC102552318	3.74781	1.40732	0.523796	0.104759	0.197474	0	0.326322
Rab37	3.74421	1.53288	0.523339	0.114391	0.206622	0	0.316717
Car2	3.74261	1.31634	0.541827	0.0983396	0.158795	0	0.383032
Srxn1	3.7367	0.327572	0.268808	0.0245725	0.0466342	0	0.222174
Fam214b	3.73052	1.54925	0.572579	0.116714	0.197474	0	0.375105
LOC498330	3.72802	1.07363	0.498261	0.0810231	0.141096	0	0.357165
Cd164l2	3.7236	1.15421	0.514369	0.0873716	0.147261	0	0.367109
LOC102554906	3.71742	0.260046	0.2689	0.0197694	0.0434523	0	0.225448
Cstl1	3.7152	1.67954	0.529929	0.127881	0.225017	0	0.304911
LOC102554430	3.70372	0.460641	0.288486	0.0353534	0.0718902	0	0.216596
Tescl	3.7026	1.25657	0.527732	0.0965145	0.161281	0	0.366451
Ndrg1	3.70186	0.354265	0.299103	0.0272243	0.0346028	0	0.2645
Lexm	3.66906	1.3809	0.482336	0.10856	0.187432	0	0.294904
Mlph	3.6668	1.64469	0.571206	0.129499	0.23327	0	0.337936
LOC102556477	3.64548	0.178826	0.20648	0.0142899	0.036492	1.49332e-259	0.169988
Prm2	3.63988	1.62945	0.542101	0.130716	0.218355	0	0.323746
Ccsap	3.63369	1.73011	0.553725	0.139387	0.230387	0	0.323338
LOC108348724	3.63101	0.282318	0.264415	0.0227874	0.0522024	0	0.212213
Snph	3.61344	0.243697	0.243731	0.0199111	0.0435518	6.36788e-298	0.200179
LOC102547047	3.60791	0.521515	0.376533	0.0427738	0.0947599	0	0.281773
Cyp39a1	3.59829	0.280998	0.241351	0.0232012	0.0496172	0	0.191734
Slc39a13	3.58321	0.758687	0.400604	0.0633009	0.109377	0	0.291228
Osgin1	3.56974	1.18334	0.524346	0.0996575	0.18952	0	0.334826
Atp2b2	3.56602	0.488776	0.343767	0.0412697	0.0943621	0	0.249405
Odf3b	3.52741	1.24535	0.482336	0.108003	0.194094	0	0.288242
LOC102556687	3.51183	0.18978	0.219385	0.0166373	0.0402705	5.53427e-264	0.179114
LOC102548754	3.50539	0.250803	0.24968	0.0220854	0.0522024	0	0.197477
Zc2hc1b	3.50476	1.24258	0.44536	0.109468	0.193596	0	0.251763
Slc25a37	3.48964	0.733599	0.436299	0.0653089	0.0964502	0	0.339849
LOC108350707	3.4867	0.346197	0.235585	0.0308831	0.0644327	0	0.171152
LOC108353433	3.48448	0.214606	0.216365	0.0191738	0.0492194	2.13427e-288	0.167145
Klk1c9	3.45125	1.21163	0.526085	0.110775	0.196381	0	0.329704
Ttc24	3.45007	1.68335	0.568735	0.154028	0.242319	0	0.326416
Cdkn1c	3.44471	0.848348	0.449387	0.0779137	0.112459	0	0.336928
Dok5	3.43959	0.243769	0.25993	0.0224677	0.0452421	0	0.214688
Spata32	3.41648	1.47497	0.532491	0.138139	0.261211	0	0.27128
Cby3	3.41257	0.942518	0.423668	0.0885124	0.165755	0	0.257913
LOC103689968	3.41181	1.07231	0.504851	0.100754	0.183852	0	0.320999
Gcnt2	3.40914	0.164809	0.200165	0.0155141	0.0451427	3.44008e-243	0.155022
Prcp	3.40158	0.315919	0.254347	0.029895	0.0733817	0	0.180966
Fam71a	3.39716	0.644645	0.314937	0.0611893	0.121408	0	0.193529
LOC102553636	3.39418	0.99408	0.458905	0.0945522	0.190315	0	0.26859
RGD1304694	3.38942	1.0147	0.507871	0.0968321	0.129363	0	0.378509
LOC102548522	3.38219	0.262282	0.241992	0.0251552	0.0435518	2.9149e-282	0.19844
Prkcd	3.3695	1.40607	0.558576	0.136046	0.199662	0	0.358914
RGD1309651	3.34337	1.24665	0.411038	0.122826	0.203341	0	0.207697
Kazn	3.33094	0.426515	0.30853	0.042386	0.0898876	0	0.218642
Aif1l	3.29081	0.378142	0.313106	0.0386387	0.0538928	0	0.259214
Wdr64	3.29054	0.70641	0.434834	0.0721946	0.175102	0	0.259732
LOC102548046	3.28393	0.713699	0.391085	0.0732747	0.138312	0	0.252774
Tmem189	3.28344	2.26278	0.660992	0.232395	0.328826	0	0.332166
Lhx6	3.25315	0.678845	0.40756	0.071199	0.165556	0	0.242004
Fam71f2	3.25242	2.06156	0.622826	0.216332	0.333598	0	0.289228
Clic5	3.24412	0.33454	0.304228	0.0353079	0.0876007	0	0.216628
LOC102550792	3.23879	0.653334	0.344042	0.0692089	0.130357	0	0.213685
Bpifa3	3.22427	2.30546	0.639758	0.246693	0.381923	0	0.257835
Dcxr	3.22396	0.22062	0.238697	0.0236122	0.0383812	6.16595e-281	0.200315
Cst13	3.21967	1.68898	0.510159	0.181304	0.295516	0	0.214644
Csrnp1	3.20945	0.258542	0.241625	0.0279506	0.0530973	1.43379e-293	0.188528
Sppl2c	3.20034	2.05361	0.626396	0.223418	0.327831	0	0.298564
Lmcd1	3.19323	0.300625	0.277595	0.0328675	0.0742766	0	0.203318
LOC102549342	3.19245	0.375332	0.317316	0.0410574	0.0871035	0	0.230213
Bri3bp	3.18771	1.04377	0.498353	0.114554	0.171125	0	0.327228
Ppp2r2b	3.17016	1.92887	0.632528	0.214285	0.312519	0	0.320009
LOC100910401	3.16588	0.935846	0.419092	0.104275	0.206225	0	0.212868
Spatc1	3.15428	1.35045	0.545122	0.151686	0.245401	0	0.299721
Cdrt4	3.15266	1.35787	0.506773	0.152691	0.258626	0	0.248147
Tuba8	3.14696	1.49639	0.506407	0.168934	0.258825	0	0.247582
Lrrc57	3.14488	1.77969	0.613948	0.201205	0.335985	0	0.277963
Cdk18	3.14216	0.423928	0.345049	0.0480183	0.127175	0	0.217873
LOC102556100	3.12995	0.868336	0.351913	0.0991926	0.186238	0	0.165674
Fscn3	3.11321	1.46389	0.527824	0.169177	0.309735	0	0.218089
Rnf182	3.11113	0.254749	0.246385	0.0294828	0.070001	3.5627e-306	0.176384
LOC108349162	3.10394	0.251864	0.26231	0.0292946	0.0745749	0	0.187735
Gprc5b	3.09718	0.957301	0.477576	0.111867	0.184846	0	0.29273
Adam4	3.08741	0.886102	0.443255	0.104251	0.165059	0	0.278195
Rin2	3.08671	0.292632	0.274391	0.0344452	0.0941633	0	0.180228
CXHXorf65	3.08555	0.495313	0.368113	0.0583494	0.133141	0	0.234972
Ppp2r5a	3.07856	0.204241	0.229544	0.0241771	0.0294322	1.82941e-245	0.200112
Tbccd1	3.07712	0.283893	0.281713	0.0336394	0.083325	0	0.198388
Chrnb3	3.07079	0.555892	0.324455	0.0661592	0.134036	0	0.190419
LOC102552669	3.06355	2.78268	0.709043	0.332846	0.461967	0	0.247076
Apoe	3.05775	0.610036	0.385228	0.0732624	0.114348	0	0.27088
Ano6	3.03377	0.41655	0.342486	0.0508641	0.0884956	0	0.25399
LOC100909892	3.02208	0.238856	0.230368	0.0294035	0.0774585	4.78209e-243	0.152909
Prkar2a	3.02157	2.00571	0.610104	0.246994	0.333201	0	0.276904
Ttc7a	3.01768	0.798146	0.463665	0.0985531	0.129263	0	0.334401
Rd3	3.00822	0.181531	0.200805	0.0225624	0.0624441	4.57055e-208	0.138361
Glipr2	3.00414	1.07716	0.475197	0.134259	0.209804	0	0.265393
RGD1563056	2.99989	0.734838	0.317683	0.0918619	0.175699	0	0.141984
LOC500124	2.99985	2.22196	0.625389	0.277773	0.374366	0	0.251023
Gfra1	2.97642	0.536611	0.313106	0.0681817	0.153923	0	0.159184
Rhod	2.97533	0.314243	0.297181	0.0399577	0.0714925	0	0.225689
Tstd3	2.94687	2.10451	0.599671	0.272932	0.380233	0	0.219438
Fam71d	2.94674	2.17724	0.604704	0.282389	0.400915	0	0.20379
Phospho1	2.94368	1.90042	0.62667	0.247009	0.397733	0	0.228937
Defb33	2.93585	1.9998	0.560223	0.26134	0.396937	0	0.163286
Vasp	2.91937	1.91272	0.608457	0.252833	0.37536	0	0.233096
Asb17	2.91518	0.63087	0.31695	0.0836342	0.130059	0	0.186892
Ubqlnl	2.91017	2.24955	0.644609	0.29926	0.384807	0	0.259803
LOC100365450	2.90715	0.641165	0.38953	0.0854734	0.139008	0	0.250522
LOC102556092	2.89311	0.856982	0.434102	0.115361	0.223824	0	0.210278
S100z	2.89114	0.388134	0.318506	0.0523193	0.107686	0	0.21082
Plekhh2	2.88305	2.64699	0.704192	0.358813	0.42627	0	0.277922
LOC108350759	2.87258	0.781627	0.370035	0.106726	0.190812	0	0.179222
LOC100361139	2.87146	0.707135	0.392916	0.0966291	0.197176	0	0.19574
Asns	2.85941	1.22388	0.473915	0.168644	0.199165	0	0.274751
LOC102548489	2.85267	2.37927	0.643877	0.329385	0.461967	0	0.18191
LOC102555052	2.85232	0.640379	0.377448	0.0886756	0.137417	0	0.240032
Rph3a	2.85032	0.648702	0.381018	0.0899526	0.231083	0	0.149935
Synj2	2.84467	0.198249	0.225334	0.027598	0.0566769	3.20319e-233	0.168657
Spem1	2.84394	1.83153	0.61047	0.255096	0.340161	0	0.270309
Pvt1	2.83601	0.452966	0.354659	0.0634369	0.141295	0	0.213364
LOC102550306	2.8258	0.617389	0.344591	0.0870783	0.193	0	0.151591
Gstcd	2.81842	1.00855	0.476387	0.142978	0.256737	0	0.21965
Mettl26	2.81136	0.547868	0.384221	0.0780499	0.116039	0	0.268183
Usp12	2.80942	0.675445	0.402618	0.096354	0.208611	0	0.194007
Fndc8	2.80262	1.56351	0.568827	0.224093	0.330118	0	0.238708
LOC108348790	2.80137	0.291109	0.280249	0.0417599	0.120613	0	0.159636
Ly6g6c	2.78354	0.760716	0.434743	0.110482	0.15094	0	0.283803
Pcbp4	2.77598	0.342908	0.231009	0.0500637	0.0910808	1.90389e-229	0.139928
Naalad2	2.75409	0.575293	0.400146	0.0852755	0.145769	0	0.254377
Nek3	2.73929	0.593628	0.322808	0.0889006	0.162474	0	0.160334
Ccdc188	2.73398	1.20179	0.49341	0.180641	0.227901	0	0.265509
Tctex1d1	2.73329	1.15049	0.449478	0.173014	0.252362	0	0.197117
RGD1308775	2.73034	1.76851	0.606077	0.266498	0.449836	0	0.156241
LOC102551439	2.71185	0.376744	0.287205	0.0575039	0.153525	0	0.13368
Wdr13	2.71175	0.257191	0.26771	0.039259	0.066322	4.29414e-283	0.201388
Sgsm2	2.69221	0.583481	0.394563	0.0902799	0.167744	0	0.22682
Adam6	2.69201	0.901761	0.368296	0.139546	0.186934	0	0.181361
LOC294154	2.68338	0.941489	0.476112	0.146567	0.197276	0	0.278836
RGD1563307	2.66076	1.48099	0.499634	0.234199	0.362434	0	0.1372
Clasp1	2.64226	0.347853	0.283361	0.0557179	0.111564	0	0.171797
Prm1	2.63953	3.90102	0.850815	0.626039	0.67714	0	0.173674
LOC102553680	2.62972	0.546407	0.370218	0.0882857	0.193398	0	0.17682
Usp35	2.61751	0.98516	0.452224	0.16053	0.206026	0	0.246198
Tmem239	2.60638	3.23199	0.780066	0.530726	0.603261	0	0.176804
LOC102549488	2.58644	0.388896	0.307889	0.0647497	0.176295	0	0.131594
Bicd2	2.57318	0.367479	0.291232	0.0617487	0.082629	0	0.208603
Apba2	2.57167	0.478435	0.29654	0.0804773	0.182659	0	0.113882
Hypm	2.564	2.70801	0.686711	0.457942	0.509595	0	0.177115
LOC100362109	2.56229	0.962602	0.415065	0.162975	0.18594	0	0.229125
Ppm1l	2.55408	0.53295	0.356489	0.090747	0.233469	0	0.12302
LOC103693578	2.53992	0.231466	0.252334	0.0398011	0.10003	1.21783e-262	0.152304
Pcnt	2.53813	1.24477	0.508695	0.214307	0.291936	0	0.216759
LOC102556277	2.53622	0.718669	0.423028	0.123894	0.206821	0	0.216207
LOC108350711	2.53015	0.451799	0.351364	0.0782158	0.157502	0	0.193861
Mllt11	2.52625	2.14521	0.64406	0.372386	0.481456	0	0.162604
Arl9	2.51878	3.26576	0.783178	0.569846	0.584767	0	0.198411
Cap2	2.5012	1.7978	0.560956	0.317545	0.389878	0	0.171078
Paqr5	2.4897	3.83834	0.828574	0.68339	0.714229	0	0.114345
Tmbim1	2.48519	1.38312	0.533681	0.247027	0.323357	0	0.210324
Zcwpw2	2.48196	0.470542	0.339374	0.0842274	0.184648	0	0.154726
Gabarapl1	2.46118	2.7285	0.700348	0.495491	0.569355	0	0.130993
Tmod1	2.45887	1.92907	0.599579	0.350876	0.438998	0	0.160581
RGD1309104	2.4471	0.803359	0.412868	0.147319	0.14915	0	0.263719
Pkm	2.44654	1.07353	0.505125	0.196939	0.171522	0	0.333603
LOC103694034	2.44579	0.283134	0.265513	0.0519678	0.111365	0	0.154148
LOC100911669	2.43865	4.02619	0.864086	0.742655	0.762056	0	0.102029
Actrt3	2.43779	1.22111	0.448563	0.225375	0.271254	0	0.177309
Slfnl1	2.43315	2.20716	0.657148	0.408679	0.444964	0	0.212184
LOC102555048	2.43258	0.197126	0.22689	0.0365145	0.105598	1.42983e-231	0.121292
Slc30a4	2.42711	2.04195	0.602874	0.379676	0.464353	0	0.138521
LOC102554068	2.42458	0.206812	0.212795	0.0385216	0.0919757	1.77649e-191	0.120819
Phactr1	2.42303	1.58014	0.529929	0.29464	0.378542	0	0.151386
Cst8	2.42142	3.29924	0.75929	0.615874	0.624838	0	0.134451
LOC102553821	2.41355	0.334903	0.243639	0.0628592	0.121309	5.17682e-283	0.12233
Kcnd2	2.40904	0.400202	0.305876	0.0753504	0.116933	0	0.188942
RGD1561034	2.38951	1.11121	0.503661	0.212072	0.301879	0	0.201782
Avp	2.3872	0.23019	0.246751	0.0440016	0.11395	2.08501e-244	0.1328
LOC102546367	2.38066	0.178505	0.200988	0.0342768	0.0784528	7.01638e-187	0.122536
LOC102547255	2.37642	0.210686	0.235676	0.0405753	0.0942627	2.3006e-226	0.141414
Gpr153	2.37292	0.394722	0.318506	0.0762027	0.161579	0	0.156927
Tssk6	2.36942	4.271	0.896119	0.826539	0.775778	0	0.120341
MGC93861	2.36561	3.68355	0.835988	0.714741	0.704882	0	0.131105
Etv2	2.36469	0.478405	0.326744	0.0928865	0.169235	0	0.157508
Lrrc74a	2.363	0.420061	0.347062	0.0816542	0.18246	0	0.164602
Kndc1	2.35733	0.17386	0.200988	0.0339291	0.0896888	3.43205e-178	0.1113
Plbd1	2.3531	0.326381	0.230459	0.0638808	0.0920752	2.24085e-238	0.138384
2020-03-08	2.34865	0.69077	0.341204	0.135618	0.195486	0	0.145719
LOC102552952	2.33951	0.69807	0.397675	0.137922	0.203639	0	0.194036
Ralgps1	2.31812	0.193742	0.213344	0.0388509	0.111763	4.94834e-212	0.101581
Asb13	2.31435	2.19488	0.659985	0.441288	0.492592	0	0.167393
Stk10	2.30205	0.598389	0.400696	0.121338	0.269066	0	0.131629
LOC102548368	2.29799	0.297051	0.2851	0.0604043	0.124391	1.09561e-292	0.160709
Aarsd1	2.29173	2.00351	0.63207	0.409179	0.525803	0	0.106267
LOC689042	2.29045	4.10821	0.880103	0.839766	0.771105	0	0.108998
Dyrk2	2.27384	0.770403	0.399872	0.159302	0.24391	0	0.155962
LOC102553131	2.27175	1.86339	0.623742	0.385867	0.495277	0	0.128465
Snx29	2.26015	0.25475	0.261212	0.0531793	0.102516	8.68628e-238	0.158696
LOC108349392	2.25709	0.21012	0.235127	0.043956	0.119419	2.08941e-213	0.115708
Tppp	2.25703	0.301402	0.286747	0.0630537	0.129959	2.36627e-280	0.156788
Sh3rf2	2.25406	3.06752	0.738971	0.643052	0.638759	0	0.100212
Tppp2	2.24592	2.63397	0.7257	0.555291	0.613503	0	0.112197
LOC102548903	2.22259	0.536731	0.344957	0.114998	0.172417	0	0.17254
LOC102554070	2.18231	2.17355	0.619348	0.478881	0.468132	0	0.151217
LOC102550048	2.14695	0.285352	0.266063	0.0644296	0.133042	2.70815e-245	0.133021
LOC102546459	2.14518	0.577284	0.331228	0.130505	0.203242	0	0.127987
Aktip	2.1417	0.921038	0.452407	0.208718	0.325445	0	0.126962
Tex13a	2.13883	0.454053	0.353011	0.103099	0.223824	0	0.129187
Clmn	2.13537	0.796268	0.449295	0.181238	0.304962	0	0.144334
Gpi	2.13276	1.13615	0.522607	0.259067	0.221637	0	0.30097
Gramd3	2.1264	0.567291	0.396852	0.129926	0.188824	0	0.208028
Atl3	2.11403	2.95224	0.751327	0.681971	0.630606	0	0.120722
Actl9	2.10924	1.31773	0.531118	0.305408	0.321567	0	0.209551
Eif1ax	2.0969	0.796813	0.437031	0.186263	0.279606	0	0.157425
Spata3	2.0906	3.44433	0.810635	0.808673	0.673064	0	0.137572
Cabs1	2.08628	4.67711	0.917902	1.1014	0.793775	0	0.124127
Prune	2.08357	0.188408	0.211331	0.0444512	0.0570747	8.71764e-149	0.154256
LOC102553021	2.06691	0.478637	0.333333	0.114237	0.169335	0	0.163999
Cd59	2.06179	1.2306	0.498353	0.294753	0.218057	0	0.280295
Cpeb3	2.05403	0.772171	0.43456	0.185947	0.267475	0	0.167084
Ankrd53	2.04858	0.532224	0.377265	0.12865	0.186835	0	0.19043
Vsig1	2.045	1.52254	0.559766	0.368947	0.441881	0	0.117884
Kif21a	2.04481	0.445325	0.340747	0.107926	0.138411	0	0.202336
RGD1308065	2.04377	3.13801	0.756361	0.761059	0.629114	0	0.127247
Hip1	2.04106	0.634239	0.414516	0.154111	0.11047	0	0.304046
Pcdh9	2.03759	0.19242	0.219751	0.0468677	0.105996	5.0001e-175	0.113755
LOC102555852	2.01082	0.894904	0.473366	0.222054	0.350999	0	0.122367
Iqcf1	2.00767	2.93817	0.727531	0.730649	0.62275	0	0.10478
Spaca9	2.00211	3.04287	0.764324	0.759605	0.64562	0	0.118704
LOC108349797	2.00028	0.252686	0.246019	0.0631592	0.119121	2.43597e-201	0.126898

## Sheet: Sertoli_DEGs
	fc	meanExp	expRatio	meanExpOthers	expRatioOthers	p-value	expRatioDiff
Dancr	6.97871	0.751452	0.39084	0.005958	0.00575561	0	0.385084
Vof16	6.58401	0.419098	0.317557	0.00436849	0.00265643	0	0.314901
LOC100912577	6.43414	0.380134	0.294656	0.00439611	0.00231208	0	0.292344
Slc18b1	6.354	0.33722	0.287023	0.00412258	0.00280401	0	0.284219
Smptb	6.33201	0.323031	0.283969	0.00400976	0.00255805	0	0.281411
LOC102554661	6.31735	0.614307	0.384733	0.00770323	0.00546045	0	0.379272
Cdh23	6.27603	0.332756	0.273282	0.00429391	0.00427981	0	0.269003
LOC102547266	6.27095	0.274071	0.225954	0.00354909	0.0022137	0	0.223741
Cgnl1	6.22861	0.513743	0.323664	0.00685092	0.00659189	0	0.317072
Mybphl	6.20516	0.289081	0.222901	0.00391814	0.0029024	0	0.219998
Sema3a	6.1714	0.266727	0.248855	0.00370074	0.00280401	0	0.246051
Gpr55	6.11808	0.363704	0.273282	0.00523629	0.00304998	0	0.270232
Adora1	6.1124	0.222146	0.222901	0.00321087	0.00211531	0	0.220785
Sema3c	6.05946	0.758268	0.477863	0.0113695	0.00742818	0	0.470434
Cnnm1	6.02943	0.323772	0.277863	0.0049568	0.00359111	0	0.274271
Ar	6.02311	0.296002	0.254962	0.00455155	0.00383707	0	0.251125
Mafb	6.0098	0.838721	0.479389	0.0130163	0.00644431	0	0.472945
Sulf1	5.96838	0.355726	0.239695	0.00568139	0.004329	0	0.235366
Dmrta1	5.96459	0.879245	0.531298	0.0140796	0.00895317	0	0.522345
Sox8	5.94912	0.68393	0.473282	0.01107	0.00742818	0	0.465854
Pcsk5	5.94545	0.516967	0.381679	0.00838891	0.00831366	0	0.373366
Sh3tc2	5.9359	0.265644	0.230534	0.00433926	0.0036403	0	0.226894
Mcf2	5.9031	0.252803	0.210687	0.00422449	0.00324675	0	0.20744
St6gal1	5.89008	0.576993	0.442748	0.00972928	0.00669028	0	0.436058
Rgma	5.88488	0.532473	0.383206	0.00901095	0.00688705	0	0.376319
LOC102547925	5.85718	0.554024	0.393893	0.00955743	0.00600157	0	0.387892
LOC102555660	5.8509	0.274844	0.206107	0.00476202	0.00344353	0	0.202663
Dync1i1	5.82556	0.231245	0.20458	0.00407758	0.004329	0	0.200251
Tpbgl	5.82446	0.710857	0.468702	0.0125443	0.00806769	0	0.460635
Ier3	5.81152	0.837846	0.40916	0.0149184	0.0109209	0	0.398239
Kcnh2	5.80876	0.75244	0.494656	0.0134234	0.0111669	0	0.48349
Pde9a	5.80474	0.280942	0.261069	0.00502592	0.00575561	0	0.255313
Esyt3	5.80147	0.254915	0.229008	0.00457066	0.00398465	0	0.225023
Plppr4	5.79662	0.925272	0.531298	0.0166461	0.00988784	0	0.52141
Sgk1	5.78902	0.451947	0.340458	0.00817369	0.00555884	0	0.334899
Paqr7	5.78256	0.816398	0.523664	0.0148313	0.0101338	0	0.51353
Dab2	5.78207	0.630845	0.41374	0.0114643	0.00855962	0	0.405181
Drp2	5.78113	0.579961	0.430534	0.0105464	0.00673947	0	0.423795
Zfp395	5.75959	0.223032	0.216794	0.00411679	0.00344353	0	0.21335
Slco1a5	5.74425	0.240048	0.215267	0.00447824	0.00314837	0	0.212119
Maf	5.73716	0.439324	0.316031	0.00823619	0.00565722	0	0.310373
Pla2g2d	5.72533	0.528915	0.375573	0.00999748	0.00590319	0	0.369669
Slc7a4	5.71751	0.261135	0.221374	0.00496275	0.00339433	0	0.21798
Scara5	5.70401	0.518777	0.389313	0.00995181	0.00836285	0	0.38095
Prr5l	5.68962	0.287594	0.265649	0.0055723	0.00521448	0	0.260434
Igsf1	5.68445	0.766079	0.444275	0.0148965	0.00988784	0	0.434387
Tmc6	5.68362	0.312737	0.282443	0.00608471	0.004329	0	0.278114
Acss1	5.68006	0.503084	0.396947	0.00981235	0.00737898	0	0.389568
LOC102550969	5.67567	0.336236	0.262595	0.00657805	0.0072806	0	0.255315
Plppr5	5.66963	0.775048	0.49313	0.0152265	0.010183	0	0.482947
Sox9	5.66886	1.575	0.687023	0.0309588	0.0158402	0	0.671183
Lrrk2	5.66353	0.209728	0.2	0.00413773	0.00309917	0	0.196901
Mpeg1	5.66348	0.424559	0.329771	0.00837646	0.00447658	0	0.325294
Efr3b	5.65606	0.332718	0.276336	0.0065983	0.00855962	0	0.267776
Dcx	5.65531	0.612624	0.316031	0.0121556	0.00826446	0	0.307766
Hes1	5.65492	0.701045	0.444275	0.0139138	0.00890397	0	0.435371
Gna14	5.65409	0.260461	0.241221	0.0051724	0.00403384	0	0.237188
Prss35	5.63834	0.370798	0.215267	0.00744437	0.00452578	0	0.210741
Klf15	5.63254	0.295502	0.245802	0.00595656	0.00477174	0	0.24103
Gja1	5.63167	0.973802	0.532824	0.0196413	0.0116588	0	0.521166
LOC100910792	5.62508	0.695461	0.480916	0.0140914	0.00895317	0	0.471963
Gucy1a3	5.61184	0.290058	0.239695	0.00593136	0.00344353	0	0.236251
Wipf3	5.60958	0.880271	0.532824	0.0180287	0.0105274	0	0.522297
Sptb	5.59201	0.276612	0.222901	0.00573468	0.00442739	0	0.218473
Cdsn	5.58907	0.468983	0.341985	0.00974267	0.0161354	0	0.325849
Jam2	5.58669	1.0514	0.580153	0.0218781	0.0117572	0	0.568395
Tspo2	5.58451	0.404431	0.323664	0.00842827	0.00560803	0	0.318056
Pfkfb3	5.56879	0.252664	0.221374	0.00532317	0.00496852	0	0.216406
Kitlg	5.56684	0.435673	0.326718	0.00919128	0.00664109	0	0.320076
Nid1	5.56536	0.424351	0.224427	0.00896157	0.00713302	0	0.217294
Orai3	5.55698	0.36871	0.305344	0.00783188	0.00718221	0	0.298161
Hepacam	5.52941	0.303711	0.268702	0.00657568	0.0058048	0	0.262897
Runx1t1	5.52634	0.4727	0.364885	0.0102563	0.0226781	0	0.342207
RGD1564074	5.5238	0.72489	0.477863	0.0157558	0.00939591	0	0.468467
Lhfp	5.52343	0.839998	0.532824	0.0182625	0.014266	0	0.518558
Atp1b2	5.52268	0.640203	0.429008	0.013926	0.00885478	0	0.420153
Prickle1	5.5175	0.380947	0.323664	0.00831634	0.00565722	0	0.318007
Olfml2b	5.51402	0.325529	0.29313	0.00712367	0.00462416	0	0.288506
LOC103693676	5.51088	0.388158	0.308397	0.00851269	0.0126919	0	0.295705
Ptpn7	5.51068	0.429178	0.322137	0.00941363	0.0080185	0	0.314119
Snx33	5.50987	0.513116	0.4	0.0112611	0.00998623	0	0.390014
Cxcl1	5.50548	0.784825	0.29313	0.0172765	0.0143152	0	0.278815
Sulf2	5.50418	0.447531	0.320611	0.00986055	0.00836285	0	0.312248
Camsap3	5.50002	0.707259	0.464122	0.0156282	0.0111669	0	0.452955
Ackr3	5.49695	0.277604	0.227481	0.00614722	0.00349272	0	0.223988
Matn2	5.49572	0.580604	0.363359	0.0128678	0.0118556	0	0.351503
Wnk4	5.49527	0.488757	0.38626	0.0108356	0.00983865	0	0.376421
Etl4	5.49127	1.30332	0.636641	0.0289743	0.017316	0	0.619325
Notch1	5.48658	0.550418	0.341985	0.0122763	0.00900236	0	0.332982
Islr2	5.48652	0.658772	0.442748	0.0146936	0.00885478	0	0.433893
Kctd12	5.48316	0.816942	0.532824	0.0182639	0.0147088	0	0.518116
Vasn	5.48276	0.266299	0.247328	0.00595518	0.00526368	0	0.242065
Abtb2	5.48187	0.521208	0.40458	0.0116628	0.00949429	0	0.395086
Tns3	5.47991	0.597193	0.435115	0.0133812	0.0129378	0	0.422177
Sod3	5.47881	0.561889	0.403053	0.0125998	0.00713302	0	0.39592
Tfe3	5.47755	0.231384	0.218321	0.0051931	0.00403384	0	0.214287
Fkbp14	5.46482	0.373957	0.305344	0.00846734	0.00698544	0	0.298358
Golim4	5.46115	0.800376	0.49313	0.0181687	0.0143152	0	0.478815
Ephb1	5.45657	0.539764	0.40458	0.0122917	0.0113144	0	0.393266
Ephb6	5.45167	0.341981	0.29313	0.00781424	0.00629673	0	0.286833
Sphk1	5.44897	0.595165	0.418321	0.013625	0.00880559	0	0.409515
Armcx3	5.44404	0.343981	0.299237	0.00790162	0.00649351	0	0.292743
Smad3	5.43601	0.812007	0.520611	0.0187567	0.0121507	0	0.50846
Bcl9l	5.43581	0.397002	0.340458	0.00917171	0.0105274	0	0.329931
Sh2d4a	5.43471	0.400129	0.300763	0.00925101	0.00575561	0	0.295008
Pdzd7	5.43462	0.296199	0.265649	0.00684856	0.00546045	0	0.260188
Slc25a45	5.42558	0.704632	0.499237	0.0163945	0.0087072	0	0.490529
Txndc5	5.4228	0.572389	0.389313	0.0133434	0.0087072	0	0.380606
Apobec3b	5.41841	0.586409	0.427481	0.0137119	0.0087072	0	0.418774
Wnt2	5.41461	0.908388	0.505344	0.0212967	0.0204644	0	0.484879
Gucy1b3	5.41305	0.547429	0.383206	0.0128481	0.00816608	0	0.37504
Lrrc8d	5.41299	0.539543	0.403053	0.0126635	0.00846124	0	0.394592
Gpr37	5.41084	0.714089	0.485496	0.0167853	0.00974026	0	0.475756
Rhbdl3	5.40826	0.61178	0.445802	0.0144061	0.00974026	0	0.436061
Ptprv	5.40784	1.2668	0.545038	0.029839	0.0176112	0	0.527427
Itgb5	5.40657	1.07096	0.60458	0.0252485	0.0179063	0	0.586674
Slc7a2	5.40497	0.287535	0.241221	0.00678631	0.00767414	0	0.233547
Ly75	5.39673	0.571945	0.348092	0.0135761	0.0134298	0	0.334662
Daam2	5.39447	1.45385	0.670229	0.0345638	0.0283845	0	0.641845
Mical2	5.38832	1.41876	0.679389	0.0338739	0.0180539	0	0.661335
Fam189a2	5.387	0.534992	0.387786	0.0127849	0.00969107	0	0.378095
Gadd45g	5.37703	0.450963	0.317557	0.0108516	0.00747737	0	0.31008
Gramd1a	5.37619	0.921046	0.545038	0.0221762	0.0157418	0	0.529296
Timp3	5.37311	1.025	0.494656	0.0247317	0.0133314	0	0.481325
Fam65a	5.36588	0.235026	0.229008	0.00569933	0.00536206	0	0.223646
Il1a	5.36294	0.302326	0.227481	0.0073463	0.011954	0	0.215527
Tyro3	5.36291	0.821909	0.528244	0.0199723	0.0128886	0	0.515356
Gata4	5.35532	0.857855	0.566412	0.0209557	0.0214482	0	0.544964
Hk2	5.35154	0.671245	0.474809	0.0164402	0.011708	0	0.463101
Plau	5.35136	0.553028	0.361832	0.0135465	0.00777253	0	0.35406
Foxo4	5.34874	0.26527	0.207634	0.00650964	0.00408304	0	0.203551
B3gnt8	5.3471	0.27123	0.229008	0.00666345	0.00373869	0	0.225269
Mbnl2	5.34706	0.731234	0.468702	0.0179651	0.0153975	0	0.453305
Enpp2	5.34528	0.715055	0.465649	0.0175893	0.0182015	0	0.447447
LOC685152	5.343	0.340916	0.296183	0.00839933	0.00673947	0	0.289444
Mmp14	5.34168	0.27174	0.241221	0.00670114	0.00664109	0	0.23458
Dcaf12	5.3406	0.738672	0.468702	0.0182293	0.00954349	0	0.459159
Klhl4	5.33169	0.381308	0.280916	0.00946845	0.0121999	0	0.268716
Ccdc126	5.32778	0.574635	0.410687	0.0143077	0.0112161	0	0.399471
Hgsnat	5.3255	0.643356	0.439695	0.0160442	0.0107733	0	0.428921
2020-09-09	5.31789	1.55309	0.719084	0.0389361	0.0217926	0	0.697291
Nr5a1	5.31733	0.438373	0.369466	0.0109944	0.00693625	0	0.362529
Myrip	5.31612	0.66594	0.453435	0.0167156	0.0154467	0	0.437988
Slain1	5.31335	0.643167	0.448855	0.016175	0.011954	0	0.436901
Ptges	5.31081	0.629527	0.429008	0.01586	0.00993703	0	0.419071
Htra1	5.31061	0.367147	0.261069	0.00925095	0.00600157	0	0.255067
Trpc5os	5.30391	1.38359	0.691603	0.0350245	0.0326151	0	0.658988
Myzap	5.2988	0.582827	0.389313	0.0148061	0.00929752	0	0.380015
Eps8	5.29602	0.980691	0.532824	0.0249616	0.0237603	0	0.509064
Otos	5.29353	0.291275	0.250382	0.00742661	0.00541126	0	0.24497
Dpysl2	5.29127	0.608752	0.438168	0.0155456	0.0169225	0	0.421245
Mapkapk3	5.29014	1.10441	0.645802	0.0282254	0.0152007	0	0.630601
Btd	5.28679	0.414044	0.349618	0.0106063	0.0094451	0	0.340173
Slc6a8	5.2862	0.7936	0.535878	0.0203375	0.0154959	0	0.520382
Lrp1	5.2803	0.758184	0.448855	0.0195095	0.0137741	0	0.435081
Zcchc18	5.27466	0.624509	0.438168	0.0161327	0.00964187	0	0.428526
Rab20	5.27312	0.735077	0.464122	0.0190092	0.0109701	0	0.453152
Rhou	5.26679	0.581119	0.421374	0.0150939	0.0141185	0	0.407256
Tmem132a	5.26659	0.329325	0.277863	0.00855506	0.00634593	0	0.271517
Cited2	5.26599	1.71551	0.726718	0.0445831	0.0224813	0	0.704236
Akr1c19	5.26293	0.267379	0.229008	0.00696348	0.00442739	0	0.22458
Pyroxd2	5.26082	0.49918	0.384733	0.0130194	0.00855962	0	0.376173
Amot	5.26008	0.218895	0.206107	0.00571209	0.00457497	2.51391e-294	0.201532
Hmgn5b	5.25858	0.403824	0.325191	0.0105488	0.00683786	0	0.318353
Adcy9	5.25748	0.409594	0.348092	0.0107077	0.0137249	0	0.334367
Nxf3	5.255	0.751379	0.500763	0.0196764	0.0161354	0	0.484628
Stk26	5.24681	0.582657	0.372519	0.0153449	0.0114128	0	0.361106
Igsf8	5.24203	0.552402	0.406107	0.0145965	0.0116096	0	0.394497
Clstn1	5.24187	0.819617	0.445802	0.0216597	0.0136265	0	0.432175
Fos	5.24069	0.619989	0.335878	0.0163976	0.0113144	0	0.324563
Lzts1	5.24025	0.272859	0.224427	0.0072188	0.0043782	0	0.220049
Gpm6b	5.23638	0.904059	0.485496	0.0239823	0.018595	0	0.466901
Lmo2	5.23384	1.17571	0.647328	0.0312434	0.0161354	0	0.631193
Dhh	5.22999	0.267874	0.251908	0.00713752	0.00664109	0	0.245267
Rpp25	5.22688	0.865678	0.543511	0.0231157	0.0144628	0	0.529049
MGC109340	5.22664	0.398409	0.28855	0.0106403	0.0058048	0	0.282745
Agpat4	5.21925	0.797638	0.479389	0.0214118	0.0146596	0	0.46473
Inppl1	5.20917	1.08612	0.601527	0.0293604	0.0168241	0	0.584703
LOC103692985	5.20574	0.487315	0.345038	0.0132046	0.0072806	0	0.337758
Gda	5.20558	0.430917	0.348092	0.0116777	0.00703463	0	0.341057
Srgap3	5.19611	0.563151	0.40916	0.0153617	0.0211039	0	0.388056
RGD1304884	5.1923	0.672597	0.474809	0.0183957	0.011708	0	0.463101
Btnl2	5.18977	0.360925	0.319084	0.00988874	0.00595238	0	0.313132
Rin3	5.18686	0.364131	0.300763	0.00999668	0.0117572	0	0.289006
Dtx1	5.18239	0.502063	0.323664	0.0138263	0.00816608	0	0.315498
2020-09-14	5.18213	0.643114	0.422901	0.0177138	0.00988784	0	0.413013
LOC108352085	5.1814	0.254552	0.225954	0.00701487	0.00472255	0	0.221232
Stra6	5.17832	0.388095	0.21374	0.0107179	0.00614915	0	0.207591
Sft2d2	5.1764	0.458865	0.354198	0.0126891	0.0108225	0	0.343376
Pcdh11x	5.17274	0.240254	0.225954	0.00666069	0.00457497	1.76003e-297	0.221379
Sdsl	5.17173	1.03732	0.596947	0.0287783	0.0155451	0	0.581402
Pkdcc	5.16904	0.507873	0.349618	0.0141162	0.0087072	0	0.340911
Mthfd1	5.1626	0.375125	0.316031	0.0104732	0.0065427	0	0.309488
Psrc1	5.16155	0.267711	0.238168	0.00747971	0.00521448	0	0.232953
Gpr146	5.16063	0.293678	0.256489	0.00821046	0.00693625	0	0.249552
Tspan5	5.16062	0.594517	0.442748	0.0166212	0.0135773	0	0.429171
LOC100912188	5.16033	0.334234	0.216794	0.00934622	0.00570641	0	0.211087
Ube2q2l	5.16019	0.265389	0.210687	0.00742184	0.00703463	8.71714e-308	0.203652
Slc35e3	5.15741	0.218713	0.215267	0.00612826	0.00619835	1.54925e-303	0.209069
Akr7a3	5.15677	0.76042	0.467176	0.0213163	0.0115604	0	0.455615
Nacc2	5.15657	0.538937	0.341985	0.0151097	0.0133314	0	0.328653
Dkk3	5.15576	0.301296	0.216794	0.00845192	0.00821527	0	0.208579
Dpysl4	5.15576	0.995227	0.444275	0.0279181	0.0146596	0	0.429615
Cmtm3	5.15558	0.572249	0.366412	0.0160546	0.018841	0	0.347571
Pir	5.1511	0.297014	0.233588	0.00835875	0.00452578	0	0.229062
Slc7a1	5.14683	0.510743	0.364885	0.0144162	0.0105274	0	0.354358
Cyp27a1	5.14601	0.24094	0.203053	0.00680464	0.00472255	4.49523e-269	0.198331
B3gnt2	5.14446	1.06714	0.577099	0.0301706	0.0334022	0	0.543697
Cdkn1b	5.14141	0.740684	0.48855	0.0209852	0.0115604	0	0.476989
Tnik	5.14125	1.25819	0.635115	0.0356514	0.0326643	0	0.60245
Nmu	5.1402	0.237207	0.206107	0.00672626	0.00644431	2.34154e-291	0.199663
Slc25a13	5.13967	0.308653	0.262595	0.00875541	0.00595238	0	0.256643
Lasp1	5.13833	0.349615	0.276336	0.00992654	0.0109701	0	0.265366
Mmgt2	5.13536	0.328219	0.262595	0.00933831	0.00600157	0	0.256594
Lhfpl2	5.12749	0.281555	0.236641	0.00805441	0.00688705	0	0.229754
LOC100912167	5.12698	1.07912	0.569466	0.0308813	0.0162338	0	0.553232
Ubash3b	5.12579	0.375219	0.273282	0.0107465	0.0163322	0	0.25695
Aldh1l1	5.12123	0.303902	0.279389	0.00873152	0.00826446	0	0.271125
Epg5	5.11851	0.51869	0.396947	0.0149308	0.0138725	0	0.383074
LOC103694125	5.11725	0.465449	0.349618	0.01341	0.00924833	0	0.34037
Efnb1	5.11566	0.358184	0.308397	0.0103309	0.00703463	0	0.301362
Tnfaip6	5.11409	0.481342	0.367939	0.0138983	0.00747737	0	0.360462
Gpam	5.11332	0.605246	0.464122	0.0174851	0.0235144	0	0.440608
Npas2	5.11311	0.34454	0.309924	0.00995501	0.0110193	0	0.298904
Hrct1	5.11031	0.274349	0.238168	0.0079423	0.00521448	0	0.232953
Ralb	5.10823	1.33108	0.700763	0.0385899	0.0198249	0	0.680938
2020-03-01	5.10505	0.287689	0.259542	0.0083589	0.00777253	0	0.251769
RGD1561849	5.10404	0.240339	0.224427	0.00698802	0.0050669	9.10398e-290	0.219361
Prps2	5.09854	0.621676	0.381679	0.0181447	0.0107733	0	0.370906
Shtn1	5.09782	0.867089	0.552672	0.0253201	0.0171192	0	0.535553
Nrip1	5.09493	0.318719	0.274809	0.00932571	0.0080185	0	0.266791
Sh3d19	5.08998	0.301842	0.219847	0.00886222	0.00521448	0	0.214633
Lgals3bp	5.08443	0.56274	0.39084	0.016586	0.0122983	0	0.378541
Selp	5.07525	0.260037	0.219847	0.00771316	0.00373869	6.11593e-264	0.216109
Vstm4	5.07432	0.521564	0.332824	0.0154805	0.00914994	0	0.323674
Junb	5.06879	0.873312	0.458015	0.0260203	0.0276958	0	0.430319
Hadh	5.06626	1.19015	0.612214	0.0355227	0.0210055	0	0.591208
Elmo1	5.06305	0.330922	0.290076	0.00989907	0.00895317	0	0.281123
Sema7a	5.06167	0.782935	0.500763	0.0234429	0.031828	0	0.468935
Dhrs3	5.06031	0.31856	0.261069	0.00954739	0.00619835	0	0.25487
Nck2	5.05347	1.12911	0.606107	0.0340009	0.0211039	0	0.585003
Sfxn3	5.04923	0.918434	0.557252	0.0277381	0.0143644	0	0.542887
Ehd3	5.04821	1.40403	0.659542	0.042434	0.024941	0	0.634601
Atp7a	5.04778	0.453596	0.366412	0.0137131	0.00885478	0	0.357557
LOC501110	5.04683	1.09367	0.622901	0.0330858	0.0168733	0	0.606027
LOC102553498	5.04539	0.394569	0.31145	0.0119484	0.0072314	0	0.304219
Sh3rf1	5.04491	0.340467	0.28855	0.0103135	0.0102814	0	0.278268
Slc7a8	5.04324	0.606474	0.424427	0.0183927	0.0192346	0	0.405193
Ano1	5.03227	0.483372	0.242748	0.0147713	0.0087564	0	0.233992
Tcn2	5.03016	0.270563	0.253435	0.00828014	0.0134789	0	0.239956
Pros1	5.02777	0.450389	0.361832	0.0138063	0.0180047	0	0.343827
Tox2	5.02747	0.285263	0.247328	0.00874633	0.00890397	0	0.238424
Tspyl2	5.02591	0.792219	0.528244	0.0243163	0.0162338	0	0.512011
Sgk3	5.02118	0.865325	0.537405	0.0266473	0.0187918	0	0.518613
Magec2	5.02028	1.65323	0.743511	0.0509421	0.0238095	0	0.719702
Gpd1	5.01834	1.04484	0.580153	0.0322387	0.0223829	0	0.55777
Col18a1	5.01735	0.587751	0.248855	0.0181476	0.0110193	0	0.237836
Mavs	5.00294	0.694491	0.450382	0.0216587	0.0176604	0	0.432721
Mageb16	4.99987	1.05691	0.6	0.0330313	0.0163813	0	0.583619
Tspan15	4.99758	0.311601	0.20458	0.0097539	0.0139709	0	0.190609
Apln	4.99728	0.507373	0.271756	0.0158853	0.00959268	0	0.262163
Inhbb	4.99718	0.710964	0.458015	0.022261	0.0219402	0	0.436075
LOC103694111	4.99654	0.244439	0.215267	0.00765704	0.00496852	2.1263e-267	0.210299
Zeb2	4.99617	0.658282	0.467176	0.020626	0.0304014	0	0.436774
RGD1564534	4.99543	0.610036	0.419847	0.0191241	0.0123475	0	0.4075
Ptn	4.99366	1.23559	0.534351	0.0387821	0.0213991	0	0.512952
Nxf7	4.99281	1.24399	0.661069	0.0390688	0.0228257	0	0.638243
Gipc2	4.99208	0.275186	0.230534	0.00864691	0.00747737	6.2672542801229e-310	0.223057
Trak1	4.99181	0.605027	0.422901	0.0190148	0.0153975	0	0.407503
Scrn1	4.99174	0.823287	0.519084	0.0258754	0.0176604	0	0.501424
Calml3	4.99143	0.999987	0.557252	0.0314357	0.0158402	0	0.541412
Rasl11b	4.99117	0.490145	0.361832	0.015411	0.011708	0	0.350124
LOC103693421	4.98874	0.358446	0.28855	0.0112892	0.0079693	0	0.28058
Phyh	4.98683	0.521857	0.403053	0.0164576	0.010429	0	0.392624
Gata6	4.98532	0.694407	0.476336	0.0219222	0.0371409	0	0.439195
Atp1a1	4.98449	1.5358	0.651908	0.0485127	0.0265643	0	0.625344
En1	4.97643	1.28599	0.665649	0.0408491	0.0183983	0	0.647251
Rasl10a	4.97427	1.06808	0.60916	0.033978	0.0186442	0	0.590516
Pip5k1b	4.9727	0.868643	0.516031	0.0276637	0.0199233	0	0.496107
Clec12b	4.97067	0.833337	0.509924	0.0265767	0.0194313	0	0.490492
Mro	4.96811	1.63134	0.758779	0.0521189	0.0234652	0	0.735313
Cers2	4.96657	0.474135	0.381679	0.0151641	0.00919913	0	0.37248
Prr15	4.96606	1.36733	0.662595	0.0437464	0.0196281	0	0.642967
Kank1	4.9637	0.750426	0.491603	0.0240483	0.0253345	0	0.466269
Comtd1	4.96334	0.816599	0.522137	0.0261755	0.0141185	0	0.508019
Cdo1	4.96333	1.09733	0.621374	0.0351742	0.0197265	0	0.601648
Sdc4	4.9586	1.14762	0.59084	0.0369072	0.0259248	0	0.564915
RGD1561445	4.95303	2.88987	0.891603	0.0932971	0.0429457	0	0.848657
Ccdc69	4.95093	0.325968	0.268702	0.0105389	0.00890397	0	0.259798
Klhl21	4.94659	0.520207	0.421374	0.0168696	0.0156434	0	0.405731
Myoz1	4.94489	0.377322	0.291603	0.0122504	0.00703463	0	0.284568
Aqp2	4.93878	0.351155	0.225954	0.0114493	0.00555884	0	0.220395
LOC691215	4.93839	1.10686	0.592366	0.0360984	0.0347796	0	0.557587
Slc35f2	4.93747	0.46392	0.262595	0.0151397	0.0173652	0	0.24523
Map1b	4.9372	1.51501	0.531298	0.0494505	0.0210547	0	0.510243
Tbx22	4.93707	0.865728	0.517557	0.0282602	0.0350748	0	0.482482
Lama4	4.93383	0.462922	0.352672	0.0151453	0.0242523	0	0.328419
Cmtm8	4.93307	0.861585	0.40458	0.0282031	0.0135281	0	0.391052
Blvrb	4.93039	0.664244	0.375573	0.0217837	0.0110685	0	0.364504
Neb	4.92797	0.742936	0.438168	0.0244054	0.0149055	0	0.423262
Cytip	4.92492	0.574585	0.430534	0.0189149	0.0124459	0	0.418088
Usp46	4.9206	0.287842	0.238168	0.00950397	0.0130854	0	0.225083
Sat1	4.91761	0.515936	0.361832	0.0170705	0.00983865	0	0.351993
Arhgef25	4.91707	0.458691	0.345038	0.0151822	0.0122491	0	0.332789
Lipa	4.91591	0.420363	0.316031	0.0139248	0.0104782	0	0.305552
Them5	4.91464	0.683117	0.375573	0.0226486	0.020612	0	0.354961
Atp1b1	4.91344	2.58454	0.839695	0.0857609	0.0513085	0	0.788386
F11r	4.91167	0.810671	0.461069	0.0269331	0.0150531	0	0.446016
Sobp	4.91046	0.777038	0.496183	0.0258373	0.0430933	0	0.45309
Mgat4b	4.90976	1.35828	0.687023	0.0451862	0.024941	0	0.662082
Clic3	4.90924	0.403691	0.29313	0.0134345	0.00614915	0	0.286981
Zfp36	4.90861	0.254217	0.233588	0.00846379	0.00880559	0	0.224782
Xylt2	4.90704	0.703146	0.450382	0.0234358	0.0330579	0	0.417324
Appl2	4.90693	1.4615	0.696183	0.0487151	0.030549	0	0.665634
Cdc42ep2	4.90598	1.30147	0.647328	0.0434099	0.0241047	0	0.623224
Mov10	4.90584	0.244381	0.225954	0.00815199	0.00659189	9.43054e-306	0.219362
Reep1	4.90396	1.90339	0.664122	0.0635754	0.0380264	0	0.626096
Slc20a2	4.90255	0.444418	0.331298	0.0148586	0.014266	0	0.317032
Rab11fip1	4.90044	1.67326	0.741985	0.056025	0.0387151	0	0.70327
Cxcr4	4.90043	0.401393	0.300763	0.0134398	0.00782172	0	0.292942
Lgalsl	4.89953	0.699073	0.465649	0.0234216	0.0135773	0	0.452072
Csdc2	4.89757	0.434057	0.326718	0.0145624	0.00787092	0	0.318847
Nr0b1	4.89164	0.997148	0.580153	0.0335914	0.0154959	0	0.564657
Gadd45a	4.89026	1.0618	0.570992	0.0358035	0.0186934	0	0.552299
Alas2	4.88638	1.50645	0.59542	0.0509339	0.0215466	0	0.573873
Gpr87	4.8823	0.284414	0.250382	0.00964342	0.00737898	0	0.243003
Exoc3l2	4.88206	1.00085	0.603053	0.0339407	0.0269087	0	0.576145
Pald1	4.88204	0.532725	0.398473	0.018066	0.0149547	0	0.383519
Glmp	4.88182	0.231994	0.230534	0.00786868	0.0107733	5.53831e-286	0.219761
Atp1a2	4.87709	0.618047	0.360305	0.0210315	0.0252853	0	0.33502
Gprasp1	4.86718	0.72684	0.485496	0.0249042	0.0187426	0	0.466754
Prkra	4.86388	1.30406	0.679389	0.0447841	0.0255313	0	0.653858
Svil	4.86248	0.451702	0.323664	0.0155274	0.010429	0	0.313235
Ncoa2	4.86246	0.672957	0.482443	0.0231334	0.0209563	0	0.461486
RGD1306091	4.86219	0.414917	0.335878	0.0142658	0.0296143	0	0.306264
Slc44a1	4.86059	0.998298	0.560305	0.0343619	0.0482094	0	0.512096
Kyat3	4.85676	0.781833	0.509924	0.0269826	0.0169225	0	0.493001
Ddah1	4.85631	0.844934	0.483969	0.0291694	0.02317	0	0.460799
Apod	4.85484	0.966062	0.541985	0.033385	0.0145612	0	0.527424
Enc1	4.85334	0.582685	0.421374	0.0201573	0.0121999	0	0.409174
Slc25a18	4.852	0.445422	0.358779	0.0154232	0.0121507	0	0.346628
Nrn1l	4.85148	0.39322	0.282443	0.0136205	0.0143644	0	0.268078
Irf9	4.84929	0.247194	0.215267	0.00857546	0.0072314	0	0.208036
Inha	4.84912	2.09612	0.78626	0.0727252	0.0331562	0	0.753103
Tkt	4.84589	0.995378	0.566412	0.0346122	0.0224321	0	0.54398
Ctso	4.8432	0.248944	0.20916	0.00867265	0.00555884	8.88308e-258	0.203601
Cdc42ep5	4.84144	0.407274	0.233588	0.0142059	0.0138725	0	0.219715
Ogdhl	4.841	0.428494	0.348092	0.0149506	0.0193329	0	0.328759
LOC100910081	4.83761	0.317881	0.238168	0.0111173	0.00860882	0	0.229559
Vdac1	4.83365	1.28168	0.670229	0.0449476	0.0267611	0	0.643468
Cd302	4.83236	1.39824	0.690076	0.0490794	0.0305982	0	0.659478
Sparc	4.82917	1.82436	0.69771	0.0641778	0.0402401	0	0.65747
Mpzl2	4.82896	2.53299	0.862595	0.0891191	0.040732	0	0.821863
Cyp26b1	4.82864	0.323511	0.244275	0.0113847	0.0165289	0	0.227746
Brwd3	4.82859	0.798084	0.512977	0.0280865	0.0322708	0	0.480706
Crym	4.82707	0.749601	0.429008	0.0264081	0.0199233	0	0.409084
Prss22	4.82498	0.43337	0.31145	0.0152896	0.0142168	0	0.297234
Diaph2	4.82452	0.266086	0.241221	0.00939067	0.00609996	3.23638e-279	0.235121
Fam210b	4.81749	0.773462	0.520611	0.0274303	0.0145612	0	0.506049
Ada	4.81749	0.868523	0.520611	0.0308016	0.0151515	0	0.505459
Tpd52l1	4.81648	0.971724	0.512977	0.0344855	0.0206612	0	0.492316
Scrn2	4.81619	0.262299	0.212214	0.00931062	0.00683786	1.53553e-284	0.205376
Zadh2	4.81172	0.540565	0.398473	0.0192475	0.0107733	0	0.3877
Cenpb	4.81046	1.07843	0.621374	0.0384325	0.0240555	0	0.597319
Taok3	4.81007	0.739878	0.48855	0.0263745	0.0211039	0	0.467446
Bbox1	4.80809	0.368955	0.291603	0.0131703	0.00993703	0	0.281666
Ptprb	4.80794	0.347425	0.265649	0.012403	0.022924	0	0.242725
Tpm1	4.80517	1.26778	0.596947	0.0453464	0.0295159	0	0.567431
Entpd2	4.80286	0.494074	0.361832	0.0177005	0.0111177	0	0.350714
Tmem164	4.79985	0.230419	0.2	0.00827215	0.0113636	3.91905e-285	0.188636
Ddit4	4.79852	0.823633	0.48855	0.0295963	0.0186442	0	0.469905
Fosb	4.79121	0.384672	0.227481	0.0138929	0.0135281	0	0.213953
Chmp4c	4.78674	1.0903	0.618321	0.0394997	0.0212515	0	0.597069
Fndc3b	4.78666	0.616856	0.445802	0.0223489	0.0248918	0	0.42091
Rhoc	4.78214	0.748695	0.467176	0.0272106	0.0155943	0	0.451581
Hmox1	4.77715	1.88609	0.79084	0.0687859	0.0340909	0	0.756749
Enpp5	4.77622	0.408094	0.326718	0.0148928	0.0199725	0	0.306745
Rnd3	4.77507	0.545084	0.375573	0.0199078	0.0202676	0	0.355305
Bex3	4.77497	1.1409	0.625954	0.0416715	0.0198741	0	0.60608
Zc3h7b	4.77427	1.65246	0.746565	0.0603854	0.0336482	0	0.712917
Kdm4a	4.77383	0.505757	0.406107	0.0184874	0.0203168	0	0.38579
Dtx4	4.77226	0.466226	0.378626	0.0170609	0.02622	0	0.352406
Tmem63b	4.77076	0.263341	0.250382	0.00964663	0.00924833	0	0.241133
Thra	4.76857	0.349582	0.273282	0.0128253	0.00600157	2.90288e-298	0.267281
Cmbl	4.75437	0.3851	0.256489	0.0142681	0.0114128	0	0.245076
Slc26a7	4.75431	0.934413	0.500763	0.0346216	0.0573101	0	0.443453
Aldh1a1	4.74761	1.92623	0.812214	0.0717028	0.0349272	0	0.777287
Eppin	4.74272	2.66986	0.890076	0.0997213	0.0419618	0	0.848115
Rcn1	4.73744	1.15119	0.639695	0.0431554	0.0247442	0	0.61495
Zdhhc2	4.73507	0.653529	0.40458	0.0245396	0.0127902	0	0.39179
Man2a1	4.7302	1.79158	0.705344	0.0675002	0.0778729	0	0.627471
Mmd2	4.72612	1.41144	0.577099	0.0533281	0.0256297	0	0.55147
Rerg	4.7195	0.244828	0.215267	0.00929284	0.0124459	2.17434e-307	0.202821
Pfkl	4.71841	0.266797	0.229008	0.0101344	0.0072314	7.84419e-252	0.221776
Itgav	4.71697	0.294432	0.239695	0.0111953	0.0227765	0	0.216918
Acot1	4.71395	0.579269	0.4	0.0220719	0.0145612	0	0.385439
Zfp462	4.71273	0.303799	0.280916	0.0115855	0.021645	0	0.259271
Hoga1	4.71023	0.965483	0.563359	0.0368829	0.0235144	0	0.539844
Wnk3	4.70813	1.80368	0.767939	0.0690035	0.0524892	0	0.71545
Wnt6	4.70626	1.07712	0.534351	0.041261	0.0650335	0	0.469318
Mfge8	4.70345	2.23007	0.752672	0.0855932	0.0428473	0	0.709824
Abat	4.6935	0.530542	0.403053	0.0205039	0.0232684	0	0.379785
Tiam1	4.67667	1.15158	0.60916	0.0450274	0.0773318	0	0.531829
Cbx6	4.67133	0.280592	0.236641	0.0110119	0.0118556	0	0.224786
Zdhhc9	4.66933	0.624819	0.436641	0.0245554	0.0164797	0	0.420161
RGD1310110	4.66826	0.405068	0.320611	0.0159309	0.0171192	0	0.303491
Cldn11	4.66297	3.1905	0.916031	0.12594	0.0526368	0	0.863394
Naglu	4.66124	0.612795	0.435115	0.0242182	0.0274006	0	0.407714
Etnk2	4.66097	1.30743	0.690076	0.0516806	0.0266627	0	0.663414
Cd8a	4.65998	0.308572	0.20458	0.0122057	0.00536206	7.59407e-233	0.199218
Ubqln2	4.6592	0.534423	0.380153	0.0211508	0.0146596	0	0.365493
Fyn	4.65776	1.83502	0.78626	0.0726966	0.0442739	0	0.741986
Amhr2	4.65769	1.90087	0.734351	0.0753091	0.04939	0	0.684961
Ddah2	4.6576	0.761381	0.459542	0.0301665	0.0172668	0	0.442275
Pard3b	4.6571	0.448624	0.345038	0.017781	0.0174636	0	0.327575
Pou3f1	4.64947	0.477228	0.274809	0.0190149	0.0129378	0	0.261871
Corin	4.64726	0.601804	0.419847	0.0240154	0.053965	0	0.365882
Aldh6a1	4.64709	1.10016	0.624427	0.0439078	0.0482586	0	0.576169
Fads1	4.64451	0.350237	0.270229	0.0140032	0.00983865	0	0.26039
Gpsm1	4.63772	0.926702	0.564885	0.0372259	0.0235636	0	0.541322
[truncated: 1,327 more rows]
