# Supplementary material for: Chronic Hypoxia Disrupts Spermatogenesis Through ASXL2–EZH2–Mediated Microtubule Destabilization
Source: Adv Sci (Weinh). 2026 Mar 4;13(26):e01266. doi: 10.1002/advs.202501266 (PMC13159132; doi:10.1002/advs.202501266)
Supplement: Supplementary file 4 — Supporting File 4: advs74564‐sup‐0004‐SupplementaryTable3.xlsx [file ADVS-13-e01266-s005.xlsx]

## Sheet: Sheet1
Sample ID	Raw Sequencing Data Size (Gb)	Clean Sequencing Data Size (after QC,Gb)	Mitochondrial Contamination (%)
N_ASXL2_G1	6.79	6.34	0.11
N_EZH2_G1	7.12	6.67	0.08
N_H3K27me3_G1	6.65	6.22	0.31
N_ASXL2_G2	6.55	6.11	0.09
N_EZH2_G2	6.98	6.53	0.07
N_H3K27me3_G2	7.29	6.82	0.06
H_ASXL2_G1	6.47	6.06	0.25
H_EZH2_G1	6.85	6.4	0.06
H_H3K27me3_G1	6.4	5.97	0.05
H_ASXL2_G2	6.23	5.82	0.15
H_EZH2_G2	6.43	6.07	0.53
H_H3K27me3_G2	6.44	6.03	0.08
IgG_G1	6.36	5.95	0.11
IgG_G2	6.59	6.16	0.04
N_ASXL2_Round spermatid	6.92	6.5	0.28
N_EZH2_Round spermatid	6.38	5.97	0.11
H_ASXL2_Round spermatid	6.31	5.91	0.18
H_EZH2_Round spermatid	6.19	5.79	0.33
IgG_Round spermatid	6.21	5.82	0.12
