# Supplementary material for: Chronic Hypoxia Disrupts Spermatogenesis Through ASXL2–EZH2–Mediated Microtubule Destabilization
Source: Adv Sci (Weinh). 2026 Mar 4;13(26):e01266. doi: 10.1002/advs.202501266 (PMC13159132; doi:10.1002/advs.202501266)
Supplement: Supplementary file 5 — Supporting File 5: advs74564‐sup‐0005‐Data.zip [file ADVS-13-e01266-s001.zip]

Archive with 20 entries (18 files):
- advs74564-sup-0005-Data/
- advs74564-sup-0005-Data/Jun Yin_et_al_Supplementary_Data_FullMembrane_and_Omics/
- advs74564-sup-0005-Data/Jun Yin_et_al_Supplementary_Data_FullMembrane_and_Omics/ManuscriptTitle_SuppInfo_Figure 5R_Venn Plot_RawData.xlsx
- advs74564-sup-0005-Data/Jun Yin_et_al_Supplementary_Data_FullMembrane_and_Omics/ManuscriptTitle_SuppInfo_Figure 5R_Volcano Plot_1_RawData.xlsx
- advs74564-sup-0005-Data/Jun Yin_et_al_Supplementary_Data_FullMembrane_and_Omics/ManuscriptTitle_SuppInfo_Figure 5R_Volcano Plot_2_RawData.xlsx
- advs74564-sup-0005-Data/Jun Yin_et_al_Supplementary_Data_FullMembrane_and_Omics/ManuscriptTitle_SuppInfo_Figure 5S_Venn Plot_RawData.xlsx
- advs74564-sup-0005-Data/Jun Yin_et_al_Supplementary_Data_FullMembrane_and_Omics/ManuscriptTitle_SuppInfo_Figure 5S_Volcano Plot_RawData.xlsx
- advs74564-sup-0005-Data/Jun Yin_et_al_Supplementary_Data_FullMembrane_and_Omics/ManuscriptTitle_SuppInfo_Figure5C_UpsetPlot_RawData.xls
- advs74564-sup-0005-Data/Jun Yin_et_al_Supplementary_Data_FullMembrane_and_Omics/ManuscriptTitle_SuppInfo_Figure5F_UpsetPlot_RawData.xls
- advs74564-sup-0005-Data/Jun Yin_et_al_Supplementary_Data_FullMembrane_and_Omics/ManuscriptTitle_SuppInfo_Supplementary Figure 4b U_Venn Plot_RawData.xlsx
- advs74564-sup-0005-Data/Jun Yin_et_al_Supplementary_Data_FullMembrane_and_Omics/WB_Full_Membranes.pdf
- advs74564-sup-0005-Data/ManuscriptTitle_SuppInfo_Figure 5R_Venn Plot_RawData.xlsx
- advs74564-sup-0005-Data/ManuscriptTitle_SuppInfo_Figure 5R_Volcano Plot_1_RawData.xlsx
- advs74564-sup-0005-Data/ManuscriptTitle_SuppInfo_Figure 5R_Volcano Plot_2_RawData.xlsx
- advs74564-sup-0005-Data/ManuscriptTitle_SuppInfo_Figure 5S_Venn Plot_RawData.xlsx
- advs74564-sup-0005-Data/ManuscriptTitle_SuppInfo_Figure 5S_Volcano Plot_RawData.xlsx
- advs74564-sup-0005-Data/ManuscriptTitle_SuppInfo_Figure5C_UpsetPlot_RawData.xls
- advs74564-sup-0005-Data/ManuscriptTitle_SuppInfo_Figure5F_UpsetPlot_RawData.xls
- advs74564-sup-0005-Data/ManuscriptTitle_SuppInfo_Supplementary Figure 4b U.xlsx
- advs74564-sup-0005-Data/Supplementary_Methods_DoubletFinder_Analysis.docx
