# Supplementary material for: Chronic Hypoxia Disrupts Spermatogenesis Through ASXL2–EZH2–Mediated Microtubule Destabilization
Source: Adv Sci (Weinh). 2026 Mar 4;13(26):e01266. doi: 10.1002/advs.202501266 (PMC13159132; doi:10.1002/advs.202501266)
Supplement: Supplementary file 5 — Supporting File 5: advs74564‐sup‐0005‐Data.zip [file ADVS-13-e01266-s001.zip › advs74564-sup-0005-Data/Jun Yin_et_al_Supplementary_Data_FullMembrane_and_Omics/ManuscriptTitle_SuppInfo_Figure 5R_Venn Plot_RawData.xlsx]

## Sheet: Sheet1
CEP162 IP_WT	CEP162 IP_CEP162 OE	WT	CEP162 OE
Srp14	Srp14	Rnh1	Rnh1
AC128207.2	AC128207.2	Hspg2	Hspg2
Fbxl20	Fbxl20	Zfyve27	Zfyve27
Nup188	Nup188	Zdhhc3	Zdhhc3
Dennd4c	Dennd4c	Nrl	Nrl
Uqcrq	Uqcrq	Mrto4	Mrto4
Yme1l1	Yme1l1	Hsd3b3	Hsd3b3
Odf3	Odf3	Lss	Lss
Hdac1	Hdac1	Rnase12	Rnase12
Ak8	Ak8	Ropn1	Ropn1
Hmces	Hmces	Aph1a	Aph1a
Tubb3	Tubb3	Esf1	Esf1
Ift80	Ift80	Cabyr	Cabyr
Tekt2	Tekt2	Derl2	Derl2
Nipsnap1	Nipsnap1	Oxct2a	Oxct2a
Cfap65	Cfap65	Galnt4	Galnt4
Magea13	Magea13	Atp5mf	Atp5mf
Eif4h	Eif4h	Mns1	Mns1
Ncl	Ncl	Ccdc136	Ccdc136
Rbm44	Rbm44	Ipo7	Ipo7
Ndufa7	Ndufa7	Fbn1	Fbn1
Septin10	Septin10	Clhc1	Clhc1
Actbl2	Actbl2	Ndufab1	Ndufab1
Spart	Spart	Hspbp1	Hspbp1
Nt5c3a	Nt5c3a	Tmem11	Tmem11
Oxa1l	Oxa1l	Glyr1	Glyr1
Actrt2	Actrt2	Nmnat3	Nmnat3
Ndc1	Ndc1	Abcc10	Abcc10
Ecsit	Ecsit	Comtd1	Comtd1
Kpna6	Kpna6	Gpam	Gpam
Mrps2	Mrps2	Pex3	Pex3
Borcs5	Borcs5	Tfrc	Tfrc
Cct6a	Cct6a	Skil	Skil
Cct8	Cct8	Man1a1	Man1a1
Ddx46	Ddx46	Spaca1	Spaca1
Lrrc8d	Lrrc8d	Me2	Me2
Stat4	Stat4	Gpd2	Gpd2
Cds1	Cds1	Kiaa0319l	Kiaa0319l
Pip4p2	Pip4p2	Cyp4f14	Cyp4f14
Cul4b	Cul4b	Acsl1	Acsl1
Ddx42	Ddx42	Rapgef2	Rapgef2
Mael	Mael	Ormdl2	Ormdl2
Ugp2	Ugp2	Fut8	Fut8
L2hgdh	L2hgdh	Espn	Espn
Phb	Phb	Mcu	Mcu
Ehd2	Ehd2	Lin7c	Lin7c
Dnajc7	Dnajc7	Erh	Erh
Trappc5	Trappc5	Ap1g1	Ap1g1
Ccdc47	Ccdc47	Mob1a	Mob1a
Atp6v1b2	Atp6v1b2	Fam171b	Fam171b
Cct3	Cct3	Lamc1	Lamc1
Dnai1	Dnai1	Mrps30	Mrps30
Ywhab	Ywhab	Vsig1	Vsig1
Os9	Os9	Pgd	Pgd
Rbm25	Rbm25	Ormdl3	Ormdl3
Erh	Erh	Mcfd2	Mcfd2
Coa7	Coa7	Gsr	Gsr
Pdk3	Pdk3	Cdk5rap3	Cdk5rap3
Lgals5	Lgals5	Upf1	Upf1
Tmem165	Tmem165	Hnrnpl	Hnrnpl
Igbp1b	Igbp1b	Ilk	Ilk
Rack1	Rack1	Ca5b	Ca5b
Arf4	Arf4	Stx17	Stx17
Psmg3	Psmg3	Tpm1	Tpm1
Hbb-b1	Hbb-b1	Sf3b1	Sf3b1
Emc2	Emc2	Ywhae	Ywhae
Dctn3	Dctn3	Snrnp40	Snrnp40
Sts	Sts	Abce1	Abce1
Arpc1a	Arpc1a	Prpf40a	Prpf40a
Psmd3	Psmd3	Rad50	Rad50
Gspt1	Gspt1	Rpl13	Rpl13
Idh3a	Idh3a	Itgb2	Itgb2
Cldn11	Cldn11	H2ac20	H2ac20
Cacybp	Cacybp	Acly	Acly
Serpinb9	Serpinb9	Matr3	Matr3
Celf2	Celf2	Pou2f3	Pou2f3
Rps13	Rps13	Fkbp11	Fkbp11
Acr	Acr	Nop56	Nop56
Washc5	Washc5	Gosr2	Gosr2
Galnt2	Galnt2	Rabgap1	Rabgap1
Ociad2	Ociad2	Pja1	Pja1
Aox1	Aox1	Cul1	Cul1
Ranbp2	Ranbp2	Chchd2	Chchd2
Slc25a20	Slc25a20	Stip1	Stip1
Bpnt1	Bpnt1	U2af2	U2af2
Cox4i1	Cox4i1	Aldh1a2	Aldh1a2
Hadh	Hadh	Hnrnpa2b1	Hnrnpa2b1
Ube2z	Ube2z	Khsrp	Khsrp
Fen1	Fen1	Ethe1	Ethe1
Orm1	Orm1	Tekt2	Tekt2
Hm13	Hm13	Slc25a24	Slc25a24
Parl	Parl	Pdilt	Pdilt
Ccnh	Ccnh	Tubb3	Tubb3
AC128207.1	AC128207.1	Nampt	Nampt
Gfer	Gfer	Myl12b	Myl12b
Nubpl	Nubpl	Ptma	Ptma
Pfkfb2	Pfkfb2	Dnajc25	Itgb4
Dbt	Dbt	Ttc38	Dnai2
Alcam	Alcam	Rbm25	Pusl1
Coro1a	Coro1a	Grcc10	Pnpla7
Coil	Coil	Rabep1	Dpy19l4
Serpinf2	Serpinf2	Cops5	Actl10
Pycr3	Pycr3	Srpk2	Glb1l3
Lipt2	Lipt2	Snca	Prss40
RGD1308065	RGD1308065	Supt5h	Sec14l1
AABR07033987.1	AABR07033987.1	Sfn	Odad2
Strn	Strn	Rbbp9	Catip
Snrpd1	Snrpd1	Vti1a	Nsun4
Mov10l1	Mov10l1	S100a4	Map3k19
Plbd2	Plbd2	Polr2a	Tspan15
Tfg	Tfg	Hmgn2	Adam3
Gtf2h3	Gtf2h3	Parp1	Hsd17b10
Rrm1	Rrm1	Lire1	Lrrc23
Banf2	Banf2	Itga5	Man2b2
Ranbp17	Ranbp17	Srp14	Gosr1
Lyzl1	Lyzl1	Mcm3	Hsd17b7
Mycl	Mycl	Rdx	Zan
Dynll2	Dynll2	Marcksl1	Abl1
Ddx20	Ddx20	Ranbp1	mt-Nd2
Insr	Insr	Dnm2	Mtnd4
Stk11	Stk11	Fen1	H2-Aa
Cfap43	Cfap43	Pbx1	Ifna4
Plaat5	Plaat5	Rplp1	Camk4
Tuba8	Tuba8	Impdh1	Hoxb8
Cd82	Mpst	S100a11	Dpy19l2
Fbxo28	Skiv2l	Kpna2	Slc3a2
Antxr2	Chmp2b	Nploc4	Atp6v0a2
Mical1	Mrps17	Cirbp	Mov10
Numa1	Mcoln1	Ensa	Psmd7
Ccdc167	Pdap1	Ube2k	Adh5
Coro1c	Stxbp2	Rps25	Aimp1
Gusb	Higd2a	G3bp2	Nectin2
NEWGENE_1586233	Wipi2	Rps5	Rab24
Itga6	Ube2g2	G3bp1	Rab19
Top3b	Pdk1	Stx2	Bmpr1b
Nid1	Vps26c	Ssrp1	Adss2
Gpr37	Dgkg	Parp14	Slc11a2
Lamc1	Prodh1	Ttll12	Pon1
Mtmr2	Fam243a	Ube2z	Znrd2
Sec14l1	Epha5	Puf60	Mrps6
Ppl	Scaf4	Pdap1	Nup43
Fmo2	Hnrnpdl	Ppp1r7	Sec61g
Med28	Hnrnpd	Washc4	Acta2
Pfdn2	Epb41l5	Esrp1	Crabp1
Ptrhd1	Galnt10	Sorbs2	Tuba4a
C4bpa	Npl	Lrrc47	Abcc9
Cep131	FAM187A	Pfas	Ufd1
Fam20b	Trmt1	Thoc6	Serping1
Anapc4	Abcc3	P4ha2	Ext1
Arel1	Timmdc1	Dpf2	Ppp4c
Ighm	Rad23a	Papola	Acp5
Palm3	Glyr1	Arhgef1	Cnn1
Lgalsl	Rpl35	Arhgdib	Cd36
Tex37	Thoc6	Itih3	Gcnt1
Nup88	Mrpl27	Kif3b	Tppp2
Mterf2	Mcm6	Mcm7	Spatc1
St14	Sec14l4	Pcbp2	Entpd6
Pygl	Nxt1	Pea15	Spg11
Ralgapa1	Sec24a	Sf3a2	Odad1
Slc43a1	Fbxo7	Eif4g2	Tbc1d9
Sesn3	Immp1l	Sf1	Timm8a1
Bsdc1	Ppp2r5e	Pds5a	Ddx46
Plekha5	Nup37	Sik3	Igf2bp2
Parp2	Snrpb2	Pcnp	Jagn1
AABR07029605.1	Tp53i3	Txlna	Soat1
Frg1	Ebp	Lsm8	Pcolce
Smc4	Smc6	Tln2	Stard3
Tpbg	Maea	Picalm	Pdcd4
Inmt	Phospho1	Polr2e	Postn
S100a9	Apob	Fam98b	Pon3
Acp3	Wbp11	Trim56	Gdpd5
Ufsp2	Fmc1	Ubap2l	A2m
Wdr18	Ndufa4	Nucks1	Retreg2
Pxylp1	Emc4	Pdk1	Ppp2r2a
Ern1	Stx17	Pef1	Fhod1
Zcchc12	Hectd1	Htatsf1	Ip6k1
Pip4k2b	Tmem106b	Hook3	Bnip1
C9	Dtd2	Gpr107	Inpp5a
Capg	Tex14	B4gat1	Ppp6r1
Map4k4	Ubr5	Arfrp1	Gng5
Amhr2	Wdr20	Septin11	Zdhhc17
Igfals	Supt4h1	Casp9	Slc66a2
Nck1	Chst1	Nt5dc1	Abhd16b
Bbs9	Rbbp9	Grsf1	Slc26a11
Smyd5	Fndc8	Ank2	Nrcam
Myof	Vps39	Gramd4	Tacstd2
Polr2c	Washc4	Dctn4	Armcx3
Polr2d	Tax1bp1	Pabpn1	Edem2
Slc25a46	Tex10	Polr2b	NARS1
Me3	Strada	Gcc2	Efemp1
Wdr12	Aqr	Prmt5	Tmem177
Mea1	Malsu1	Pak2	Fam177a1
Nbeal1	Cryl1	Hspa12a	Cfap91
Cyp20a1	Fermt2	Dph3	Cfap20
Bphl	Dnajc15	Appl1	Azin2
Mrto4	Chn2	Babam2	Vps35l
Ubac1	Ift88	Sf3a1	Tmem62
Sfxn1	Smarca2	Glyctk	Slc7a14
Ccar2	Ttc39a	Sf3b4	Asxl2
Pfdn1	Scrn2	Vstm2a	Prepl
Fbxw2	Mrps23	Sumf1	Uba6
Tsnaxip1	Flot2	Kdelr3	Myef2
Taf10	Mtor	Spart	Iba57
F10	Fbxo3	Pspc1	Ufl1
Cpne1	Icmt	Ccar2	Iqub
Zfp428	Nup205	Rcc1	Pask
Dalrd3	Srm	Gpx6	Cfap61
Tial1	Minpp1	Tcaf2	Rab43
Bag3	Rftn1	Cyrib	P3h2
Gsk3a	Trmt61a	Ciao1	Csnka2ip
G6pc3	Fam118b	St13	Vwf
Sf1	Ankrd44	Srrt	Fgb
Tmem143	Auh	Arpc5	Colgalt1
Prune1	Blvra	Ndufa2	Alg3
Kiz	S100a4	Chchd5	Txndc11
Ppp4r2	Rhpn2	Mri1	Abhd11
Qrich2	Dmd	Dis3	Colec12
Drc7	Tgfbi	Ndufaf7	Pitpnc1
Dpy19l1	Kbtbd11	Pigk	B4galt7
Dmxl1	Atp6v1e1	Serbp1	Golph3l
Mtarc1	Adck1	Luc7l	Bphl
Ddhd1	Znrd2	Ola1	Cadm1
Heatr5a	Cwf19l1	Nsfl1c	Gca
Tmem109	Mvd	Rnf115	Sft2d2
Dynlt5	Nup50	Ptms	Abhd4
Cdc42bpb	Ppil3	Mrpl52	Pafah2
Mtmr12	Bpifa3	Ndufaf4	Brk1
Mei4	Pik3r4	Mrpl14	Anapc4
Mettl26	Hsbp1	Sarnp	Gorasp1
Wdr36	Galns	Trappc6b	Ggact
Mpv17	Abhd13	Mgat4d	Sf3b5
Scfd1	Golga1	Gpx8	Glrx2
Prnd	AABR07042915.1	Chmp5	Ppp2r2d
AABR07044383.1	Shprh	Rexo2	Unc45a
Plcd1	Fbxo30	Ift43	Rab28
Dpp6	Slc25a25	Dpep3	Eif2s2
Prss38	Dip2b	Chmp2a	Tnpo2
Hba-a3	Rbp4	Sorcs2	Nme5
Cfap410	Abcd2	Copz2	Slc12a9
Khk	Rhcg	Nit2	Mrpl3
Tex45	Hint2	B3galt5	Stambp
Efl1	Plekhg1	Prmt1	Tomm6
Cfap77	Slc2a8	Dazap1	Sec61b
RGD1560242	Fam210a	Mrps34	Dnajc19
Ptpn23	AABR07021871.1	Acin1	Xpot
Mindy1	Rps27l	Plscr1	Ears2
Traf3ip1	Atp11a	Ybx3	Lamtor5
Focad	Snx33	Cd2ap	Eef1e1
Dlg1	Tent4a	Kif21a	Desi2
Gtpbp3	Edrf1	Dbn1	Nup210l
Spata31d1	Uros	Afdn	Fndc8
Slc38a7	Mrpl48	Gipc1	Stag1
Dcun1d5	Ubap2l	Twf2	Rsph14
Mxra7	Tubgcp2	Mtmr1	Satl1
Ube2d3	Sephs1	Mtmr2	Ppil6
Dcaf7	Eif2b3	Gfpt2	Tubb4a
Cyp2t1	Otud4		Cox20
Tln2	Dym		Fam3a
Mpo	Tex44		Wdr38
Eno4	Clec10a		Phkg2
Txlna	Bcas2		Ica
MGC109340	Trim33		Abhd5
H4f3	Lipa		Tprg1l
Larp7	Hsd17b3		Entpd4
Fam187b	Fbl		Golt1a
AABR07042789.1	Bbs2		Iyd
Haspin	Shpk		Lactb
Smap1	Cul4a		Xylt2
Rusc2	Mrpl14		Pik3ap1
Kdm3b	Jmjd8		Prss8
Far1	Des		Glmp
Ppp4r4	Rhot2		Sphk2
Clec2g	Fam170b		Rangrf
Ppp1r8	Ndufaf3		Fads3
H1f6	Rnf121		Prelp
Gstm6l	Tubg1		Slc7a8
Tmf1	Rab11fip3		Actl7a
Ccdc65	Rab11fip3		Fbxo15
Becn1	Stxbp3		Celsr2
Cdk1	Fibp		Adam24
H1f5	Exosc5		Fhl5
RT1-CE11	Pbxip1		Atrn
Clasp2	Sap18		Pygm
Gosr1	Polr2i		Lipg
Tapbp	Kif9		Cpq
Slc22a16	Vps51		Pmfbp1
Bpnt1	Dnajc4		Trip6
Sdk1	Mrps26		Pex11a
Mrtfb	RGD1562229		Htatip2
AABR07065031.1	Cfap298
	Usp32
	Cip2a
	Lrrc8a
	Atp8b3
	AABR07037203.1
	Radil
	Dlgap4
	Eqtn
	Ndufb2
	Tecr
	Nmt2
	Lyrm1
	Mrps33
	Pudp
	Fads6
	Rab34
	Scfd2
	Iqcg
	Ndufv3
	Timm17b
	Poc1a
	Actrt3
	Zdhhc19
	Coq4
	Kif1c
	Trabd
	Cwc22
	Pcnt
	Zdhhc12
	Cpeb3
	Stag3
	Hemgn
	Dhx8
	Calml3
	Mgat1
	Zmynd15
	Capn2
	Cpsf4
	Lgals4
	Tmprss12
	Polg
	RGD1562492
	Tmem176a
	Taf7l
	Dnajb8
	Pcid2
	Dpm3
	Gpaa1
	RT1-CE14
	Nudt10
	Tmem104
	RGD1562433
	Hspb9
	Ube4b
	Dpyd
	Wdr47
	Srrm1
	Aph1a
	Mtmr3
	Cog2
	Ctps2
	Ythdc2
	Samd4a
	Btd
	Cmtm2a
	Galntl5
	Cdc40
	Ift52
	Scn9a
	Scamp2
	RGD1359334
	Eif4g3
	RGD1309779
	Atxn2l
	Prdm9
	Higd1a
	Fndc11
	Mrpl42
	Prkacb
	Mcm5
	Strbp
	Tjp2
	Cfap74
	Odad4
	Dhrs7b
	Ap3s1
	Ctnnd1
	Gatc
	Vkorc1
	Mapk7
	Hdgfl2
	Ak4
	Alg3
	Alkbh7
	Tmem234
	Jmy
	Ooep
	Brcc3
	Bola2
	Khdrbs1
	Nhp2
	Sik3
	Usp19
	Herc1
	Hbb-b1
	Tctn2
	Kat8
	Dtymk
	Ehbp1l1
	Exosc7
	Clint1
	Tmem168
	RGD1564963
	Prkag1
	Epg5
	D2hgdh
	Ptdss1
	Bag5
	Gm2a
	Nlrx1
	Rab11fip5
	Chpt1
	Mlec
	Tctn2
	AABR07061001.1
	Mtg2
	Exosc8
	AABR07025928.1
	RGD1560212
	Pusl1
	Rpap3
	Antxrl
	Cav2
	Socs7
	Casp7
	Mex3a
	Septin14
	Rabggta
	Kctd12
	Nhlrc3
	Coa6
	Tsr2
	Ints6
	Sf3b4
	Gtpbp6
	Oscp1
	RGD1561426
	Xpot
	Ttn
	Rint1
	Fads1
	MGC93861
	Mtif3
	Tbpl1
	Tmppe
	Gbp6
	AABR07037058.1
	Luc7l2
	Immp2l
	H2ac1
	Ccdc127
	Rps6ka5
	Slc25a26
	Cox7a2l
	Rnf121
	Hspa13
	Mpeg1
