# Supplementary material for: Chronic Hypoxia Disrupts Spermatogenesis Through ASXL2–EZH2–Mediated Microtubule Destabilization
Source: Adv Sci (Weinh). 2026 Mar 4;13(26):e01266. doi: 10.1002/advs.202501266 (PMC13159132; doi:10.1002/advs.202501266)
Supplement: Supplementary file 5 — Supporting File 5: advs74564‐sup‐0005‐Data.zip [file ADVS-13-e01266-s001.zip › advs74564-sup-0005-Data/Jun Yin_et_al_Supplementary_Data_FullMembrane_and_Omics/ManuscriptTitle_SuppInfo_Figure 5R_Volcano Plot_1_RawData.xlsx]

## Sheet: Sheet1
Symbol	logFC	P.Value
Rnh1	1.77432	0.0267361
Hspg2	1.73765	0.0498958
Zfyve27	1.39578	2.83609e-06
Zdhhc3	1.2343	0.000157015
Nrl	1.10669	0.0244084
Mrto4	0.969446	0.00911506
Hsd3b3	0.942882	0.0311137
Lss	0.867607	1.62474e-08
Rnase12	0.756634	0.0038339
Ropn1	0.747093	0.00463826
Aph1a	0.721852	0.00619984
Esf1	0.69879	0.0380277
Cabyr	0.663531	0.000761944
Derl2	0.625232	0.000879518
Oxct2a	0.619611	0.0405585
Galnt4	0.619456	0.0105679
Atp5mf	0.56945	0.00310258
Mns1	0.560267	0.0401417
Ccdc136	0.546093	0.0489244
Ipo7	0.50675	0.000571131
Fbn1	0.503552	0.0446482
Clhc1	0.499893	0.0108586
Ndufab1	0.499497	0.0450476
Hspbp1	0.493874	0.00195198
Tmem11	0.479364	0.0481362
Glyr1	0.472796	0.0236195
Nmnat3	0.469441	0.0234091
Abcc10	0.433272	0.000310006
Comtd1	0.423302	0.000373815
Gpam	0.391959	0.0160013
Pex3	0.387323	0.00311256
Tfrc	0.368422	0.013073
Skil	0.368226	0.016509
Man1a1	0.362482	0.000750986
Spaca1	0.356457	0.0233157
Me2	0.32892	0.0226866
Gpd2	0.324625	0.00100038
Kiaa0319l	0.324413	5.67844e-05
Cyp4f14	0.318868	0.0447021
Acsl1	0.316733	0.00293429
Rapgef2	0.308319	0.0154618
Ormdl2	-0.310586	0.0187889
Fut8	-0.311862	5.56846e-06
Espn	-0.312454	0.012566
Mcu	-0.317848	0.00150996
Lin7c	-0.320218	0.000526823
Erh	-0.339431	0.00379801
Ap1g1	-0.352569	0.00174982
Mob1a	-0.357251	0.00281982
Fam171b	-0.360301	0.0182399
Lamc1	-0.374957	0.00064678
Mrps30	-0.399602	0.00123016
Vsig1	-0.401157	0.0120996
Pgd	-0.402678	0.0213185
Ormdl3	-0.410173	0.0283958
Mcfd2	-0.415118	0.0292886
Gsr	-0.423053	0.0307808
Cdk5rap3	-0.423266	0.00998239
Upf1	-0.427579	0.00635278
Hnrnpl	-0.435164	0.0437326
Ilk	-0.43819	0.0300506
Ca5b	-0.445734	0.0261046
Stx17	-0.458971	0.0210565
Tpm1	-0.463837	0.039247
Sf3b1	-0.465619	0.00730772
Ywhae	-0.477342	0.000198339
Snrnp40	-0.494303	2.18924e-07
Abce1	-0.504702	0.000450505
Prpf40a	-0.518045	0.0287089
Rad50	-0.519735	0.0452744
Rpl13	-0.523805	0.000907183
Itgb2	-0.52808	9.1628e-05
H2ac20	-0.529702	0.0342334
Acly	-0.535328	0.0174478
Matr3	-0.53863	0.0142935
Pou2f3	-0.55716	0.0364454
Fkbp11	-0.595505	0.0207702
Nop56	-0.684195	0.0282112
Gosr2	-0.689656	0.0441149
Rabgap1	-0.698759	0.0466312
Pja1	-0.70143	0.0436695
Cul1	-0.720066	0.00771657
Chchd2	-0.724882	0.0427648
Stip1	-0.76649	0.027293
U2af2	-0.782887	0.0185828
Aldh1a2	-0.81415	0.000570287
Hnrnpa2b1	-0.841901	0.0127291
Khsrp	-0.846891	0.020116
Ethe1	-0.924785	0.0075701
Tekt2	-1.07011	0.0418052
Slc25a24	-1.12167	0.00747947
Pdilt	-1.1524	0.00503448
Tubb3	-1.17886	0.020845
Nampt	-1.22883	0.0164891
Myl12b	-1.30088	0.045091
Ptma	-1.31142	0.0037945
Ndufaf5	-0.0392863	0.000243259
Atp2b1	-0.249327	0.0324648
Prkcsh	-0.0723185	0.00488178
Diaph1	-0.241249	0.0428897
Eftud2	-0.275382	0.0231423
Galnt1	0.0939552	0.0359331
Atox1	-0.297014	0.0148781
Psmb1	-0.160766	0.0119624
Adam7	0.124471	0.00568351
Timm44	0.254527	0.0224203
Mrpl23	-0.245011	0.0214355
Dpm1	-0.0521682	0.0476037
Adh1	0.205767	0.00438228
Gzmc	-0.288096	0.000376632
Gpx1	0.274039	0.000985135
Rps16	-0.0903786	0.0481174
Anxa6	0.300786	0.0070522
Eno1	-0.186467	0.0193218
Hk1	0.227732	8.96726e-05
Glb1	0.0707796	0.0121735
Ppib	0.105243	0.00465904
Hexa	-0.266079	0.0454542
Pnmt	-0.212148	0.0496717
Nr2f2	-0.0135619	0.0260745
Myo1b	-0.256031	0.000169701
Nudt2	-0.0897088	0.0117224
Tm9sf2	0.205967	0.00229873
Mtpn	0.115101	0.0173671
Erbb2	0.212815	0.00550667
Cct2	-0.165391	0.0168416
Gas1	0.217273	0.0115169
Relch	-0.253635	0.000479591
Cd163	0.0641782	0.0181715
Qsox2	0.0454878	0.00898595
Pip4p1	-0.108188	0.000572343
Xxylt1	0.13879	0.0146297
Ndufb6	0.0236811	0.00651848
Cnep1r1	0.140007	0.0113008
Abracl	-0.167294	0.0112015
Slc38a10	-0.0789418	0.0495248
Prss46	0.0800784	0.0106948
Arcn1	-0.153901	0.00465918
Ogdh	-0.0111486	0.0374564
Reep5	0.186394	0.00748248
Bcap31	-0.0779815	0.000796604
Hadh	0.297731	0.00192288
Phgdh	-0.269854	0.0339148
Dbnl	-0.145391	0.0238384
Cavin2	-0.145975	2.75667e-09
Ptpmt1	0.199203	0.027866
Kdsr	0.0824163	5.25724e-05
Abcf1	-0.207166	0.0438847
Atl2	-0.0379964	0.0177821
Atp2b4	0.0641876	0.0213642
Myh14	-0.0689128	0.0100829
Syne2	-0.0153557	0.0426885
Atp5mk	0.16693	0.0192112
Adck5	0.0909702	0.00361056
Glrx5	0.084638	0.00682594
Ptgr3	0.151427	0.0229894
Timm29	0.259096	0.000551932
Qpctl	0.294663	0.00305325
Iars2	0.153827	9.03313e-05
Me3	0.210676	0.0408303
Pisd	0.00360405	0.0380649
Nup54	0.00254796	0.0392076
Yars2	0.0655791	0.000607271
Rbm14	-0.0524309	0.0340235
Dock7	-0.0816594	7.9656e-06
Slc30a5	0.0680795	0.00176948
Tram1	0.180554	0.0434178
Eif4a3	-0.300186	0.0404558
Smim14	0.215742	0.0191857
Atpaf2	0.217949	0.000124659
Pdxdc1	-0.0193785	0.00538577
Mcts1	0.144314	0.000248456
Dut	-0.0335911	0.00497115
Glrx3	-0.121271	0.00135095
Cyb5b	0.28153	0.000694904
Gdpd1	-0.130858	0.0308581
Napg	-0.00493676	0.0120997
Ist1	-0.225957	0.016675
Mcur1	-0.138657	0.0130382
Tpd52l2	-0.170507	0.0414136
Shmt2	-0.0545367	0.0373647
Tmem53	0.0724227	0.019067
Ndufa11	-0.199779	0.00190933
Gng12	0.0442414	8.03505e-06
Lonp2	0.102876	0.00873691
Emc7	-0.122816	0.0428415
Erap1	-0.00469948	0.00456298
Tbl2	-0.164966	0.0437884
Actl6a	-0.157057	4.06043e-05
Catspere2	0.148139	0.142503
Cfap47	0.956137	0.409337
Cul4b	-0.810287	0.112484
Arfgef2	0.342327	0.903629
Ptprf	0.755425	0.54509
Tmem201	1.26682	0.216959
Osbpl9	0.414489	0.48565
Ckap5	0.514665	0.478494
Ndufaf6	0.370871	0.736929
Lcn5	0.314085	0.250416
Ndufaf8	-0.151455	0.258311
Ubr4	-0.110208	0.367227
Skt	-0.395974	0.0622131
Lrp2	0.22568	0.716846
Fsip2	1.14362	0.0533964
Agrn	-0.109765	0.512108
Dhtkd1	-0.130653	0.0649004
Lexm	-0.177857	0.473465
Nt5c1a	1.02029	0.317631
Ralgapa2	0.27304	0.826458
Odf2	0.617163	0.70208
Mipep	0.296345	0.377992
Dpy19l1	-0.0798727	0.606173
Cisd3	0.873926	0.876512
Tmem245	-0.131345	0.380266
Cad	-0.00287231	0.760475
Otud4	-0.4458	0.214899
Garin1a	1.84684	0.843329
Trappc11	0.0771761	0.0953618
Plxnb2	0.223681	0.925601
Dnai3	1.31808	0.474504
Abcb5	-0.0496309	0.491381
Xpnpep3	0.51811	0.396539
Pdzd8	0.385555	0.381375
Osbpl8	0.695277	0.645461
Arxes2	0.507839	0.492041
Dgkh	-0.101097	0.763767
Safb	-0.538606	0.828883
Ptrhd1	-0.146297	0.984648
Izumo4	1.08993	0.462759
Smpd5	2.20018	0.972693
Cml1	0.508217	0.527585
Gcn1	-0.0425754	0.927586
Abca17	-0.125216	0.687373
Fam170b	1.15501	0.565003
Tex264	0.53209	0.347086
Cep350	0.327661	0.378354
Aldh3b1	-1.86974	0.210739
Pi4ka	0.905931	0.809921
Rnf213	0.214466	0.866164
Dsp	-0.100269	0.848218
Ube4a	-0.218957	0.988993
Numa1	-0.574204	0.553907
Cdhr2	0.0916791	0.205638
Dnah1	0.94221	0.959913
Sec16a	-0.472617	0.25843
Tpr	-0.570358	0.0915529
Slc9a3	-0.420228	0.459043
Arfgef1	0.267754	0.532216
Poglut3	-0.992774	0.517561
Tekt5	-0.537912	0.494045
Ank3	-0.74469	0.778393
Arfip1	-0.600525	0.0600856
Hk2	-0.717305	0.405866
Capn2	-0.494882	0.232523
Sec22b	0.372393	0.476429
Dpysl2	-0.379618	0.972182
Lgals9	-0.232888	0.100617
Kcnk1	0.291211	0.284185
Alyref2	-0.72346	0.228419
Clta	-0.577381	0.514768
Myh11	-0.135344	0.20836
Capn5	-0.163494	0.237435
Arg2	0.285065	0.741461
Prdx6	-0.318022	0.836417
Fabp9	0.662236	0.585069
Bak1	0.252523	0.723538
Dld	0.201664	0.552266
Dctn1	-1.13574	0.517271
Prdx4	-0.18491	0.519718
Faah	0.572984	0.715109
Flot1	-0.213232	0.265029
Degs1	0.211226	0.430568
Pex5	-0.449708	0.209947
Dbil5	1.03189	0.739548
Snap23	-0.174438	0.605713
Il4i1	0.0777801	0.678513
Hdac1	-0.453724	0.830158
Ndufb11	0.468376	0.957654
Man2b1	0.326734	0.424885
Rpl21	0.443629	0.583867
Gclm	0.646456	0.410824
Ptgis	-0.115089	0.979093
Agpat1	0.594353	0.192961
Scarb2	0.807951	0.837011
Phb2	-0.0667326	0.915339
Ddt	-0.364528	0.77637
Psmd4	-0.709103	0.507586
Ptpn9	0.239986	0.914617
Dhx15	0.0312971	0.948487
Purb	-0.299291	0.633434
Kpna4	-0.60383	0.935429
Kpna3	-0.500183	0.845093
Kpna6	-1.06189	0.44581
Capn1	-1.47374	0.0678281
Abcc1	0.261702	0.328622
Anp32a	-1.25646	0.875613
Exoc4	-0.585577	0.291953
Phyh	0.346683	0.186487
Hax1	0.0139286	0.200055
Sult2b1	0.964073	0.538757
Dhodh	0.291472	0.0622028
Atf6b	-1.17547	0.791074
Clcn6	0.102432	0.350962
Ech1	0.0614368	0.359929
Fkbp8	0.1184	0.956736
Adam10	0.207044	0.513207
Bet1	0.118064	0.0910662
Anxa3	0.0371377	0.588726
Ap1b1	-0.382429	0.942966
C1qbp	-0.0776291	0.499289
Gstm6	-0.2898	0.0679792
Mgll	0.699263	0.0848065
Nudc	-0.528949	0.293635
Pnn	-0.352884	0.894872
Sptlc1	0.103605	0.995217
Hnrnph1	-0.614695	0.524744
Api5	-0.677481	0.717823
Bcat2	0.317468	0.307737
Calu	-0.901627	0.267642
Lsm2	-0.17966	0.887022
Fxn	0.0325721	0.655061
Aldh1a7	0.179731	0.52803
Rab33b	0.370702	0.897945
Gamt	0.0716657	0.135031
Cavin1	-0.173355	0.836632
Ddost	-0.0302476	0.469738
Ap3d1	0.244137	0.14178
Csnk2a2	0.379555	0.501889
Tssk2	0.473948	0.978862
B3galt2	0.918422	0.922066
Smarce1	-1.11827	0.660316
Dnajb6	0.341215	0.728331
Prkag1	-0.250179	0.281096
Banf1	-0.205405	0.73603
Get3	-0.00759544	0.560433
Prom1	0.0960748	0.931292
Pgrmc1	0.0526278	0.695835
Impa1	0.268137	0.0699397
Entpd2	0.329464	0.83761
Copb2	-0.234726	0.892247
Tpmt	0.320341	0.779351
Strn	-0.251549	0.847372
Nipsnap1	1.02717	0.796388
Nipsnap2	0.394392	0.904598
Septin7	-0.795746	0.572969
Eif6	-0.12585	0.311558
Rpl35a	0.79136	0.574269
Atp2a2	-0.125959	0.773401
Psmb5	0.314665	0.375672
Sigmar1	1.22208	0.766086
Dhx9	-0.118328	0.216728
Pip4k2a	0.00221469	0.960728
Atp9a	-0.0326887	0.887235
Pgam2	0.529831	0.0527482
Eef1b	-0.693639	0.625905
Hmox2	0.11494	0.259772
Ptp4a2	-0.0484022	0.391247
Nmt1	-0.907076	0.579251
Epb41l3	-0.42019	0.691678
Gpx4	0.167499	0.623266
Ctss	-0.234221	0.578806
Emc8	0.079201	0.582037
Pdlim1	-0.397627	0.821609
Vamp8	-0.0894826	0.667484
Aoc3	0.166635	0.149882
Psma3	-0.352652	0.221542
Snx3	-0.0543002	0.462208
Clcn7	0.568347	0.506543
Hsd17b12	0.206998	0.215202
Smpd2	0.520333	0.593879
Slc25a17	0.495767	0.65853
Cask	0.282757	0.249614
Cd46	1.09185	0.644192
Sorl1	0.204473	0.966221
Agr2	0.414373	0.699878
Wdr1	0.165923	0.210666
Vti1b	-0.0380476	0.794338
Mtx2	0.482235	0.98105
Rdh7	0.535275	0.416734
Dync1i2	0.182182	0.818125
Ppt1	0.304611	0.107785
Zfr	-0.721013	0.320791
Cops3	0.0862064	0.886245
Cops4	-0.273531	0.237282
Cops6	-0.105844	0.32866
Comt	0.236155	0.449419
Psmc3	-0.208714	0.929226
Clpp	0.343026	0.44973
Ctbp1	-0.0509747	0.205773
Il13ra2	0.375205	0.506833
F11r	0.221472	0.392412
Jtb	0.0293478	0.480917
Idh1	0.108465	0.543531
Tpst2	0.433144	0.258183
Gnpda1	-0.097006	0.374908
Stx8	-0.0395826	0.974193
Gcat	0.216903	0.100338
Akap3	0.796448	0.0606431
Cpd	0.0504601	0.641657
Itm2b	0.899418	0.24534
Coro1a	-0.817393	0.553466
Cope	0.223359	0.771298
Fhit	0.268091	0.641947
Lancl1	0.440716	0.268497
Cyct	0.789954	0.286539
Mt-Cyb	0.433332	0.303298
Ldhc	0.530556	0.160911
Mtco1	0.781105	0.189103
Mtco2	-0.21071	0.065558
mt-Co3	0.000557226	0.790088
Hprt1	-0.0981388	0.331366
Mtatp6	0.171949	0.72522
Ca2	-0.519562	0.41761
C3	-0.173946	0.274769
C4b	0.354663	0.705439
Igkv12-41	-0.389746	0.699489
Ighg	-0.0896241	0.371704
Ighg1	0.205607	0.74292
B2m	0.348014	0.615634
H2-D1	0.466111	0.256579
H2-K1	1.55622	0.638046
H2-Ab1	-1.52304	0.634227
Hba	-0.315817	0.848962
Hbb-b2	-1.34773	0.531587
Hbb-y	-1.0834	0.908935
H3-3b	-0.66144	0.550732
Col4a1	-0.155723	0.446572
Lamb1	-0.158887	0.763545
Mt1	0.369596	0.578825
Mtnd1	0.258171	0.359413
mt-Nd3	0.22373	0.105107
Ada	0.0259701	0.602498
Araf	0.0366973	0.839871
Slc4a1	-1.05565	0.0736265
Prnp	0.507027	0.511067
Aldoc	-0.404349	0.988842
Aldoa	0.191698	0.729275
Prkaca	-0.142038	0.0725654
Got2	-0.207003	0.311377
Tuba1b	-0.518822	0.228445
Tuba3b	0.70253	0.561566
Ldha	0.305924	0.410942
Ctsl	0.261019	0.758729
Enpp1	0.484099	0.329464
Sparc	-0.806252	0.10851
Ttr	0.266314	0.278032
Ckm	0.613374	0.713574
Anxa2	-0.0673286	0.757737
Alb	0.156714	0.0882714
Rrm1	0.0363192	0.323646
Hsp90aa1	-0.64828	0.579962
Pdia4	-0.133728	0.877828
Spta1	-1.09945	0.654631
Ltf	1.67484	0.880307
Cbr2	-0.205265	0.49326
Hsp90b1	-0.200162	0.481793
Col3a1	-0.460079	0.266116
Col4a2	-0.376985	0.219472
S100a10	0.359431	0.40889
Apoe	0.309934	0.76917
Sod1	-0.122395	0.656376
Mdh2	0.00186772	0.760186
Nras	0.256204	0.609393
Gnai2	-0.168936	0.613041
Itgb1	0.00335245	0.995756
Hoxa6	-0.0116805	0.912418
P4hb	0.180587	0.305508
Ncl	-0.87237	0.904376
Pgk1	-0.166448	0.358556
Ace	0.0995663	0.142934
Fth1	-0.427048	0.212995
Sod2	0.106413	0.642354
Chmp6	-0.276609	0.173359
H2az2	-0.687193	0.49385
Dnah2	0.995911	0.89841
Uba52	-0.147998	0.549726
Ndufb1	1.97674	0.37022
Calm3	-0.0382534	0.734217
Stmp1	0.155626	0.973657
Zftraf1	-0.326206	0.495246
Anxa1	0.19087	0.723454
Eef1a1	-0.201596	0.326764
Alad	-0.420888	0.396487
Ctsb	-0.117341	0.0513265
Eif4a2	-0.909921	0.316776
Txn	-0.455492	0.701149
Gstm1	-0.212998	0.0819732
Hist1h2bp	-0.728322	0.427488
Sub1	-0.616974	0.473171
Col1a1	-0.265892	0.839419
Lpl	-0.435382	0.89902
Mpo	-0.434607	0.869065
Fn1	0.39662	0.0641163
Hsp90ab1	-0.584396	0.985914
Cd1d1	0.55093	0.911496
Krt8	-0.600936	0.846751
Itpr1	0.332644	0.408501
Tcp1	-0.660768	0.725908
App	-0.249471	0.822361
Gusb	0.305073	0.891369
Prkar2a	0.589478	0.23785
Pfkl	-0.361057	0.625002
Cox5a	0.298919	0.637492
Pdcd6	0.00772646	0.403062
Rpl7a	-0.617339	0.0795664
Gzmg	-0.208875	0.845515
Ca1	-0.717094	0.61988
Gpd1	-0.194422	0.0501089
Gsta1	-0.324714	0.146611
Atp1b1	-0.0502745	0.469346
C1qb	-0.0944891	0.489664
Rpl7	-1.27929	0.21596
Mdh1	-0.198041	0.825688
Rpsa	-0.301701	0.610594
Calr	0.00286286	0.874604
Psmd3	-0.50062	0.66791
Lmnb1	-0.495993	0.668114
Rplp0	-0.597358	0.339531
Map1b	-0.415037	0.599234
Cpa3	-0.0415725	0.894099
Glul	-0.358395	0.239634
Insr	0.167803	0.0704813
Bpgm	-0.760165	0.113986
Sptb	-1.09732	0.445884
Nme1	-0.133391	0.546887
Gstm2	-0.310545	0.716811
Ca3	0.821738	0.902536
Lgals1	-0.361543	0.638276
Lgals3	-0.0418954	0.40644
Ldhb	-0.741076	0.948227
Cnp	-0.107321	0.901511
Mmut	0.235142	0.81043
Sptan1	-0.777845	0.601745
Hspa1l	-0.332904	0.995687
Ctsa	-0.275316	0.298976
Gapdh	0.432717	0.151932
Lamp2	0.310911	0.154958
Hspa2	-0.385201	0.771422
Eno2	-0.230893	0.275536
Ptbp1	-0.202601	0.680729
Ap2a1	-0.319443	0.325006
Ap2a2	-0.18094	0.701782
Gba1	0.103407	0.413596
Selenbp2	-0.298687	0.639689
Cox7c	-0.0099075	0.971753
Ppia	-0.243914	0.908353
Tpi1	0.43248	0.972394
Hspa1a	-0.0491233	0.251528
Pcna	-0.458106	0.227077
Mthfd2	0.155269	0.113212
Ctsd	0.410264	0.639808
Rps6ka1	-0.0863645	0.618924
Cfl1	-0.478228	0.990358
Gnao1	0.237508	0.746908
Fasn	-0.160718	0.211537
Gstp2	0.608751	0.424878
Rpl13a	-0.841436	0.593675
Serpinh1	-0.0192601	0.71044
Cox5b	0.444615	0.927919
Gstm3	-0.337888	0.501161
Cox4i1	-0.0217153	0.275795
Hspa5	0.0860465	0.900663
Tmsb4x	-0.977042	0.318167
Prdx3	1.36328	0.536954
Vim	-0.960534	0.278511
Plg	0.287428	0.783879
Tpm3	-0.709675	0.586052
Myo5b	0.435492	0.918972
Gna11	-0.0861517	0.452784
Gnaq	-0.00272846	0.608282
Eno3	0.0309555	0.486737
Gc	0.183541	0.164982
Lmnb2	-0.0842988	0.174617
Gpx5	-0.241927	0.417727
Mcpt4	0.0974514	0.939181
Cma1	-0.314587	0.464456
Mfge8	-0.164136	0.536632
Tap1	0.81662	0.833096
Tgm2	-0.148435	0.140117
Emb	0.208929	0.108117
Fech	0.470017	0.519746
Ptgs1	0.550181	0.992221
Crabp2	-0.32719	0.575566
Eif3a	-0.48985	0.544642
Gja1	-0.055655	0.245931
Pnp	-0.610291	0.395098
Acr	-0.0679052	0.649997
Gfus	0.345479	0.48645
Ces1c	-0.0428882	0.393775
Cat	-0.175906	0.298916
Lta4h	-0.49445	0.754995
Impdh2	-0.081653	0.753381
Aldh1a1	-0.404442	0.613614
Acp2	0.486014	0.677811
M6pr	0.208596	0.954571
Rps2	-0.375166	0.254385
Ubtf	-0.435388	0.0790229
Tln1	-0.49946	0.197065
Ezr	-0.61163	0.732643
Msn	-1.1768	0.65262
Ctnna1	0.0190694	0.941895
Glud1	0.100132	0.476024
Marcks	-0.675877	0.238417
Fkbp1a	-0.0914174	0.632256
Man2a1	-0.205816	0.756519
Snrpb	-0.117324	0.871322
Plaa	-0.581524	0.315658
Rpl3	-0.210115	0.317363
Pdia3	-0.0331954	0.317222
Mgat1	-0.18851	0.234449
Mt3	0.10826	0.509833
Apex1	-0.638495	0.294609
Bgn	0.148432	0.613906
Atxn10	0.0505917	0.471314
Celf1	-0.611631	0.484103
Bri3	0.780556	0.30929
Mug2	0.412692	0.112985
Kif3a	-0.298475	0.939199
Grn	-0.0330466	0.533163
Dpp4	-0.00855119	0.244
Pabpc1	-0.390769	0.292279
Ptpn6	-0.369608	0.90793
Nedd8	-0.329486	0.652511
Oat	-0.0648271	0.287198
Vtn	0.938171	0.489483
Gsta3	-0.577404	0.152824
Ckmt1	-1.68858	0.0572319
Fkbp4	0.207005	0.272565
Ctnnd1	-0.596385	0.0986662
Des	-0.751873	0.409097
Uba1y	0.194577	0.515616
Dpep1	-0.522179	0.86372
Dbi	-0.170069	0.68703
Scp2	-0.392436	0.450222
Slc2a3	0.0125737	0.960575
Ssb	-0.823549	0.523421
Serpinc1	0.547567	0.847821
Wars1	0.774539	0.949263
Mif	0.00119895	0.839606
Rab5c	0.426676	0.118498
Rab6a	-0.0746161	0.559233
Rab21	0.372614	0.835864
Rab18	0.0748659	0.292174
Pdha1	-0.0806892	0.559051
Pdha2	0.659767	0.35702
Fbl	0.200801	0.308006
Canx	0.0676397	0.635767
Prdx1	-0.23416	0.747244
Cd81	0.044921	0.54301
Ptpn1	0.126453	0.355809
Folr1	0.237791	0.266921
Rpl12	-0.30031	0.803747
Rpl18	-0.371273	0.0705122
Tap2	1.29968	0.728864
Sar1a	0.858445	0.245436
Cpox	-0.370282	0.145645
Por	0.270424	0.940894
Tagln	0.601298	0.534815
Hmgcl	-0.640129	0.137457
Hspa9	-0.0996985	0.998677
Col18a1	-0.0851582	0.603664
Alox15	0.0655562	0.16952
Alox12	0.195717	0.160378
Cap1	-0.50005	0.83454
Tkt	-0.609829	0.965875
Cd82	0.523708	0.0845376
Vps26a	-0.208431	0.420341
Cetn1	0.573508	0.246579
Csk	-0.25069	0.23262
Cd63	-0.220608	0.477297
Eci1	-0.238136	0.709754
Septin2	-0.488944	0.43026
Stat1	-0.0597111	0.933587
Stat3	0.0689363	0.96629
Stat5a	-0.26722	0.559307
Eps15	-0.489954	0.905166
Pura	-1.19413	0.707038
Dpagt1	-0.337665	0.742852
Cct8	-0.529196	0.608388
H1-4	-1.29872	0.487247
H1-3	-0.581917	0.805352
Itgav	-0.267764	0.849552
Akr1b1	-0.371452	0.819472
Cfl2	-0.196975	0.418265
Fkbp2	-0.372081	0.202754
Acadm	-0.264459	0.998728
Rangap1	-0.551011	0.906941
Nsf	0.215187	0.958607
Vps4b	0.00321828	0.884792
Psmc2	-0.544255	0.117307
Rab11b	0.102076	0.12364
Nedd4	0.309285	0.771591
Stt3a	-0.0223587	0.628371
Cryz	-0.580997	0.718236
Pla2g4a	0.351293	0.943367
Aldh2	-0.0647354	0.60953
Aldh3a2	0.0125213	0.441363
Capza1	-0.0982632	0.832308
Capza2	-0.12817	0.967447
Capzb	0.411628	0.373757
Srprb	0.204984	0.632662
Mtx1	0.852144	0.771984
Mapk14	-0.111555	0.369822
Gfpt1	0.380448	0.594943
Pfkm	0.228167	0.626759
Rpl6	-0.447752	0.843895
Crat	0.555456	0.534164
Rpl5	-0.0836511	0.933586
Rpia	-0.648169	0.685443
Eif1b	-0.389617	0.343037
Anxa5	0.241163	0.414595
Epb41	-1.50018	0.61855
Abcd1	0.58116	0.179078
Idua	-0.0594041	0.959817
Lmna	-0.53308	0.82552
Hspa4l	-0.241219	0.156949
Cbr1	-0.551519	0.258271
Cox7a2	-0.438435	0.818608
Gstm5	0.563945	0.836138
Slc25a4	-0.338213	0.0501085
Dnase1	0.0844748	0.513472
Epb42	-2.19602	0.44648
Hnrnpa1	-0.183352	0.730966
Ppm1a	-0.103279	0.986039
Cdk5	-0.0589615	0.213363
Psma2	-0.671088	0.511653
Cav1	-0.24355	0.798105
Sult1e1	-0.0776739	0.659523
Ctsh	0.684288	0.429492
Ftl2	-0.247168	0.82853
S100b	0.651812	0.469315
Bckdha	-0.34925	0.738825
Hsd17b8	0.458948	0.51693
Ahcy	-0.551009	0.2512
Gdi1	-0.138427	0.709859
Atp6v1a	-0.200422	0.810536
Atp6v1e1	-0.402261	0.244903
Acadvl	-0.0416482	0.821216
Pa2g4	-0.793866	0.814258
Rab7a	0.282497	0.0985762
Acadl	-0.470646	0.622138
Ppox	0.455434	0.844607
Rpl9	-0.280805	0.194597
Gla	-0.899269	0.21518
Gpc4	0.10355	0.678573
Hsd17b4	0.431661	0.745569
Clcn3	0.867128	0.363157
Dynlt1	0.195821	0.865594
Gss	-0.297507	0.926693
Hdgf	-0.313695	0.563671
Atp6v0d1	-0.426211	0.505763
Slc25a5	-0.0672864	0.71263
Lum	0.0394521	0.0627567
Slc1a1	-0.0329921	0.71246
Sqle	0.144894	0.665969
Tst	-0.648476	0.482256
Pkm	-0.0194045	0.551296
Ndufs6	0.51025	0.145351
Efnb1	0.675536	0.46682
Cpt2	0.212869	0.704686
Tmem165	0.0296625	0.492414
Rpl10a	-0.318292	0.529377
Dbt	0.145416	0.119704
Cux1	-0.916452	0.841186
Fdft1	0.233647	0.566298
Pitpna	0.598198	0.0583745
Pitpnb	0.370364	0.821462
Slc16a1	-0.289578	0.460971
Rab2a	0.617942	0.309923
Cnbp	-0.461046	0.385057
Idh2	-0.291097	0.315885
Stom	-0.829035	0.216599
Nub1	-0.40535	0.283676
Faf1	-1.13355	0.242821
Psmc4	-0.514228	0.947297
Galc	0.595123	0.665249
Adsl	-0.479168	0.826282
Hmgcs2	0.26561	0.840886
Abcd3	0.442253	0.848207
Rab8a	-0.538299	0.506631
Adk	-0.513867	0.944599
Lrpap1	-0.684603	0.22272
Golga3	-0.244277	0.831472
Gfer	0.245863	0.0654087
Atp5f1e	-0.138608	0.279952
Cox6b1	-0.554115	0.507674
Cox17	-0.410183	0.948477
Cyb5a	0.171424	0.861227
Usp5	-0.630799	0.404703
Atp5f1b	0.012263	0.285484
Wfs1	0.329927	0.717073
Fus	-0.575453	0.365245
Ncstn	0.726172	0.238301
Atp6v1d	-0.639805	0.521608
Erp29	0.167029	0.681734
Actn4	-0.391392	0.321291
Snrpa1	-1.18151	0.217581
Cd59b	-0.11197	0.235496
Idi1	-0.0327876	0.55108
Mrps21	-0.433854	0.747606
B3gat3	0.862928	0.0574034
Smpdl3b	-0.240273	0.76916
Eef2	-0.643632	0.178951
Opa1	-0.190407	0.675837
Ptpa	0.0341303	0.316114
Aaas	0.859937	0.935772
Tbc1d10a	-1.00923	0.485467
Bcl2l13	0.0315683	0.998035
Stard6	0.531731	0.692806
Rab2b	0.633022	0.236731
Eif5	-0.379777	0.626556
Lman2l	0.666158	0.904309
Arpc4	-0.324835	0.997803
Ruvbl1	-0.647137	0.603675
Eif3e	-0.215649	0.601158
Pcbp1	-0.594221	0.820423
Gabarapl2	-0.636422	0.81516
Actb	-0.438386	0.884834
Cdc42	0.173393	0.843277
Eif4a1	-0.334739	0.204298
Rps20	-0.592442	0.627111
Dnajc5	0.0969781	0.698071
Rab5b	0.584511	0.937779
Chp1	0.163961	0.0972158
Rab10	0.264358	0.346035
Ube2m	-1.1838	0.408967
Ube2n	0.219009	0.738198
Actr2	-0.185117	0.207478
Cops2	-0.229184	0.493413
Arf1	0.146053	0.549174
Arl1	0.412991	0.0585967
Rpl26	-0.0896603	0.640046
Psme3	0.542257	0.631548
Rab6b	1.89401	0.82538
Magohb	0.375527	0.727992
Rpl27	-0.180526	0.347029
Pcbd1	-0.123548	0.53756
Sec61a1	-0.205451	0.919322
Arf4	0.279756	0.491934
Dad1	0.567876	0.410238
Abat	-0.24532	0.200109
Nutf2	0.117149	0.797295
Hnrnpk	-0.431532	0.450371
Ywhag	-0.621596	0.638344
Timm13	0.00826386	0.587521
Tspan5	0.28107	0.319981
Ppp1ca	-0.339671	0.217032
Psmc1	-0.0959099	0.320358
Psmc5	0.0684932	0.0816079
Rps8	-0.334588	0.170546
Rps15a	-0.0220581	0.224693
Ube2g1	-0.0860166	0.931806
Rps14	0.106513	0.415614
Rps23	-0.0648598	0.764909
Rps18	-0.538864	0.97409
Rps11	0.147206	0.280801
Rps13	-0.236781	0.712445
Snrpf	-0.553477	0.915511
Snrpg	-0.477301	0.461826
Snrpd1	-0.282197	0.239573
Snrpd2	-0.356187	0.865218
Snrpd3	-0.225475	0.0508945
Arf6	0.246907	0.428457
Psmc6	-0.249845	0.314278
Selenot	0.391739	0.787636
Rps4x	-0.255479	0.977822
Ppp2ca	0.217704	0.743982
Rpl18a	-0.132682	0.983262
Ap2s1	-0.0321929	0.499709
Hpcal1	0.313112	0.713402
Rpl23a	-0.221854	0.303839
H4c16	-0.352095	0.878245
Atp6v1b2	0.258723	0.817999
Rab1A	-0.497915	0.449508
Ran	-0.347971	0.292693
Rpl23	0.0324455	0.483548
Rap1a	-0.108924	0.702216
Gnb1	-0.10146	0.0543334
Rbx1	0.689506	0.914184
Gnb2	0.889993	0.662392
Rpl30	-0.474159	0.249392
Cycs	-0.407984	0.60034
Rps3	-0.119011	0.827435
Rpl32	-0.355767	0.953884
Rpl8	-0.668325	0.105307
Ybx1	-0.668243	0.78903
Tra2b	0.390027	0.934061
Rac1	1.07077	0.536485
Pafah1b1	-0.701604	0.490678
Rab3a	-0.322035	0.846859
Hspa8	-0.444375	0.991114
Vamp3	-0.422758	0.698514
Tpt1	-0.388364	0.0687564
Dnaja1	-0.0396334	0.305772
Hspd1	-0.360001	0.980323
Vamp2	0.402947	0.562796
Eif4e	-0.89462	0.717563
Atp6v0c	0.0920918	0.826972
Mapk1	-0.0992444	0.240783
Ppp1cc	0.425324	0.0636362
Gnas	-0.463872	0.789044
Ywhaz	-0.534569	0.862589
Hmgb1	-0.920958	0.269612
Sumo1	-0.804223	0.548506
Dynll1	0.372587	0.555136
Gng2	0.334675	0.873751
Eif5a	-0.350511	0.732887
Crip1	-0.319322	0.292733
Actg1	-1.01493	0.8038
Rps17	0.162092	0.321091
Rala	0.0958057	0.39044
Rps12	0.0507529	0.435612
Rps10	-0.787163	0.424755
Phb1	-0.0167607	0.256443
Csnk2b	0.516067	0.939687
Rpl22	-0.379638	0.50716
Actc1	-0.186418	0.231288
Ube2l3	-0.134429	0.58142
Rack1	-0.123915	0.318431
Ywhaq	-0.499359	0.39359
Tuba1a	0.481581	0.723853
Tubb4b	0.295622	0.436802
Ywhah	-0.719736	0.322612
Smpdl3a	0.475625	0.762857
Kpnb1	-0.342462	0.364787
Capza3	1.05963	0.498134
Psmb7	-0.599035	0.386847
Plxna1	0.0389717	0.291831
Itpr3	-0.298627	0.854934
Pfkfb2	-0.205132	0.836687
St6galnac2	0.34531	0.396062
Aup1	1.08133	0.115427
Pebp1	-0.265943	0.762517
Stam	-0.96166	0.63433
Stim1	-0.329524	0.14946
Ctps2	-0.419562	0.413641
Hint1	-0.61449	0.318029
Elavl1	-0.979724	0.340145
Usp9x	0.0715204	0.736017
Tp53bp1	-0.684227	0.984846
Idh3g	0.190106	0.391349
Galnt3	0.248205	0.168137
Slc9a3r1	-0.32594	0.260993
Stx4	0.424152	0.131036
Siae	-0.537226	0.947594
Fbp2	0.00378085	0.169845
Urod	0.0910213	0.73699
Gaa	0.379002	0.0553758
Atp8a1	0.31394	0.424355
Cct7	-0.101846	0.286201
Cct4	-0.0351676	0.145921
Cct5	-0.520634	0.745989
Cct6a	-0.577403	0.856005
Cct3	-0.41294	0.0736922
Nucb2	0.0607931	0.824493
Stim2	-0.710029	0.114841
Phf5a	0.120901	0.432451
Rpl36a	-0.059488	0.657013
Eloc	-0.12995	0.303647
Arf5	0.341913	0.510257
Ap2m1	-0.100372	0.738098
Rhog	0.022693	0.449431
Rpl19	-0.46513	0.291047
Srsf3	-0.876684	0.362382
Isoc2a	0.302866	0.714181
Rpl10	-0.155911	0.674623
Nptn	-0.0673022	0.19434
Csrp1	-0.173939	0.525037
Nxn	-0.673155	0.729242
Rps3a	-0.157319	0.92932
Sptlc2	0.317911	0.295421
Psme1	-0.635898	0.773838
Psme2	-0.195142	0.507416
Anxa11	0.434474	0.782401
Gcnt2	0.0739216	0.858509
Anxa4	0.267384	0.657224
Fhl1	-0.147232	0.473869
Anpep	-0.221254	0.824377
Txn2	0.465139	0.735844
Gclc	-0.691206	0.855353
Cpt1a	0.536978	0.419743
Fam3d	0.245781	0.315446
Fh	-0.302129	0.719118
Pld2	-0.150263	0.945432
Pla2g6	0.487404	0.314773
Anp32e	-1.16087	0.524465
Lypla1	0.0303317	0.495063
Slc35b1	0.315069	0.821621
Rbbp6	-0.204231	0.411451
Dab2	-0.852027	0.934588
Cds1	0.0991365	0.231069
Gnpat	0.485117	0.801133
Atp11a	0.191052	0.263122
Tubb5	0.538747	0.591772
Psmb4	-0.213769	0.30732
Rplp2	-0.515377	0.430276
Uqcrh	-0.147643	0.637403
Prdx5	-0.391862	0.566516
Xdh	-1.11673	0.17685
Il6st	0.0868309	0.116815
G6pdx	0.215027	0.608386
Rbp1	-0.483166	0.730218
Hnrnpul2	-0.924334	0.172047
Col1a2	-0.165487	0.976849
Sec23a	-0.357487	0.70321
Rsu1	-0.416379	0.748389
Tcp11	1.42088	0.275234
Nme2	-0.21682	0.390355
Vcp	-0.613181	0.449048
Aqp1	0.281352	0.510281
Uba1	-0.536226	0.256623
Ctnnb1	-0.141956	0.238617
Jup	-0.482821	0.609758
Ank1	-1.14842	0.61421
Col6a2	0.130465	0.361772
Nucb1	-0.637714	0.325277
Cdk7	-0.414563	0.721132
Enah	-1.07879	0.975415
Atp5f1a	-0.0608673	0.337396
Ckb	-0.215168	0.593256
Yes1	-0.167657	0.878205
Top1	-0.394261	0.944565
Col6a1	-0.0469175	0.891189
Rcn1	-0.619702	0.22929
Mark2	-0.15718	0.243029
Folr2	-0.0156438	0.308925
Pc	-0.0581271	0.848944
Eif5b	-0.834563	0.285863
Cab39	0.345326	0.499391
Atp5me	-0.322762	0.211525
Clu	0.226991	0.907503
Anxa7	0.315535	0.25959
Igf2r	0.263987	0.816444
Acads	-0.178541	0.273762
Lgals3bp	-0.368157	0.665798
Bax	-0.114084	0.389114
Cbfb	-1.19725	0.670747
Padi2	0.675646	0.904684
Slc7a1	-0.541197	0.654437
B4galnt2	0.316269	0.423219
Ptchd3	0.15002	0.841982
Spata18	0.399944	0.604354
Npepps	-0.57919	0.9641
Fut4	0.955388	0.282311
Pepd	-0.100025	0.774639
St3gal2	0.304557	0.568347
Tekt4	-0.547095	0.142371
Ptcd3	-0.0800016	0.109645
Acss3	-0.587719	0.296916
Edem3	0.223974	0.85893
Smrp1	1.05797	0.15551
Gsk3a	-0.0343296	0.770228
Pi4k2a	-1.76267	0.703793
Hsdl2	0.0206849	0.225377
Acsbg2	0.791581	0.256594
Defb20	-0.238015	0.781686
Cby2	-0.874203	0.804055
Acot9	-0.108021	0.400585
Tmc5	-0.348097	0.972814
Acot6	-0.373382	0.945281
Osbp	0.250593	0.36074
Marchf5	0.0517774	0.600591
Stk11ip	1.28099	0.421424
Fahd2	0.209627	0.283348
Cul4a	-0.678598	0.609234
Plbd2	-0.0767017	0.470842
Faf2	0.525339	0.151576
Stt3b	0.125721	0.390168
Gmps	-0.806245	0.680863
Mat2a	-0.174673	0.645914
Zc3h15	0.447079	0.982396
Usp39	-1.11385	0.738884
Fam98a	-0.00647184	0.342257
Nlrx1	0.271718	0.440016
Trappc10	0.0929396	0.506186
Fam172a	0.273191	0.717301
Pgap2	0.694463	0.650582
Pnpla6	0.216251	0.215702
Adam5	0.49927	0.24828
Tamm41	0.21994	0.503382
Pbxip1	-0.42301	0.0510624
Psmd1	-0.292402	0.176733
Cybc1	0.439175	0.6162
Alg11	0.448444	0.750195
Nxpe2	0.310327	0.943655
Rars2	0.0511903	0.135962
Ddb1	-0.156221	0.397154
Serac1	0.55494	0.12419
Gse1	1.21522	0.366055
Lmf1	1.58054	0.13666
Xrra1	-0.695787	0.249876
Pyroxd2	0.715725	0.111684
Spata6	0.873226	0.615302
Esyt1	-0.0548908	0.478365
Yipf3	-0.230613	0.851227
Stimate	0.322355	0.387154
Alg10b	0.900985	0.202173
Snx27	-0.707924	0.076769
Arhgap17	0.0752945	0.145626
Smu1	-0.528072	0.784477
Mccc2	-0.264617	0.693396
Spg7	0.174901	0.318704
Gpd1l	0.157712	0.329616
Cog7	-0.0368056	0.0978333
Lclat1	-0.207645	0.155781
Prrc1	0.354482	0.919262
Sec31a	0.825974	0.348992
Glb1l2	0.62589	0.765403
Iqgap2	-0.320002	0.646615
Acsf3	-0.21865	0.967968
Tex10	0.197998	0.473441
Ccdc51	-0.00728959	0.494794
Foxred2	0.61278	0.77676
Dipk2a	0.231065	0.309973
Pgap1	0.064489	0.491837
Krt76	-0.460648	0.629874
Pdp1	0.171772	0.868448
Ermp1	0.18535	0.0668647
Pate2	0.563037	0.566363
Niban1	0.304383	0.430181
Tubal3	1.01769	0.930539
Ncbp1	0.119767	0.38867
Elapor2	0.965891	0.299885
Tmed1	0.207902	0.330454
Pls1	-0.668035	0.926085
Dnah12	0.919112	0.115674
Slc25a31	0.421602	0.579325
Acrbp	0.986812	0.655496
P3h1	-0.242857	0.0782263
Mthfd1l	0.411762	0.521226
Prpf38a	-0.227954	0.528075
Wfdc8	0.233224	0.104009
Odr4	0.090066	0.97827
Ece1	0.217854	0.801282
Pds5b	-0.130535	0.57829
Tmem65	-0.233899	0.30629
Tapt1	0.526955	0.0854829
Wdr18	-0.329954	0.501651
Ddx17	-0.321952	0.961269
Ankrd28	0.00182737	0.664547
Opa3	0.258536	0.275849
Coq8b	0.306903	0.246452
Ment	0.0333097	0.0626089
Aldh16a1	-1.31373	0.533104
Pex1	1.61779	0.192179
Pcnx2	0.752691	0.0581235
Cfap52	0.891049	0.655244
Arhgap1	0.335019	0.771618
Vps13a	-0.209107	0.289006
Slc25a51	-0.208089	0.89156
Sdr39u1	0.216689	0.797893
Smim7	0.628362	0.729557
Cyfip2	-1.33557	0.815581
Dhrs13	0.46859	0.919141
Cyb5d2	-0.130459	0.701706
Slc25a35	0.211017	0.580336
Acaca	-0.488726	0.357942
Myo1d	-0.054934	0.639594
Tmem199	0.39891	0.907943
Bltp2	0.192	0.535048
Dnajc11	0.64939	0.150485
Acbd5	-0.413859	0.771728
Sin3a	-0.500496	0.563484
Myl6	-0.346128	0.475964
Grb2	-0.422535	0.0653938
Flot2	-0.143761	0.332562
Clpb	0.543087	0.875824
Akap4	0.677641	0.157426
Hnrnpd	-0.0464771	0.351308
Chuk	-0.0907146	0.608589
Slc27a1	0.635222	0.838758
P4ha1	-0.703689	0.936526
Csnk2a1	-0.0199622	0.999324
Khdrbs1	-0.243214	0.714268
Igf1r	-0.303335	0.94768
Gcdh	-0.0101661	0.420885
Irgm1	0.296764	0.140335
Stxbp3	-0.210584	0.470797
Gas8	0.600793	0.947373
Caprin1	-1.54817	0.349277
Eps15l1	-0.608842	0.346123
Ggt1	0.423838	0.998652
Vdac2	0.478183	0.0844108
Vdac3	0.695107	0.951992
Vdac1	0.380394	0.70532
Tbc1d1	-0.203865	0.678915
Pml	-0.307212	0.486436
Kpna1	-0.156051	0.35613
Rbbp4	-1.07312	0.817405
Rbbp7	-0.515718	0.999287
Adipoq	0.049058	0.107494
Tmpo	-1.69652	0.642481
Hars1	-0.448192	0.110044
Adam9	0.0746657	0.349858
Abcb7	-0.258698	0.879178
Sdf4	-0.0151143	0.984388
Cln3	0.25426	0.238823
Gstt2	0.134863	0.839019
Psen2	1.39419	0.421609
Cp	-0.0864123	0.692859
Mapre1	-0.454134	0.557355
Prdx2	-0.849904	0.383745
Tsg101	-0.156489	0.906679
Pafah1b3	-0.412915	0.926745
Pafah1b2	-0.380704	0.919163
Psap	-0.0712114	0.62236
Lcp1	-0.4522	0.817931
Sntb2	-0.135994	0.172477
Abcd2	-0.0729165	0.439165
Lamb2	-0.392514	0.893734
Ctnna2	-0.334297	0.939428
Hspa4	-0.497581	0.517954
Bcap29	0.0528461	0.212676
Cct6b	0.534703	0.57331
Mme	-0.51171	0.790763
Slc35a1	0.298956	0.413683
Msi2	-0.590306	0.54928
Alcam	0.146788	0.909883
Nt5e	-0.0903032	0.638871
Glg1	-0.124421	0.220258
Ewsr1	-0.969703	0.6233
Fdxr	-0.0610033	0.204617
Igfbp7	-0.17951	0.613031
Ktn1	-0.509568	0.373762
Gdi2	0.0163514	0.262396
Ddx5	-0.417936	0.0507585
Hsph1	-0.590467	0.815705
Dnajc1	-0.0792683	0.723384
Itga7	0.640962	0.845668
Itga6	0.580733	0.833421
Kif5b	-0.280452	0.345139
Krt14	0.133135	0.948328
Lasp1	-0.198895	0.913524
Mrc1	-0.402716	0.951408
Pzp	0.107919	0.371683
Myh10	-0.265677	0.480819
Pemt	0.423702	0.0592127
Npm1	-0.759183	0.415489
Nnt	-0.167505	0.288658
Odf1	0.757084	0.246377
Ctr9	-0.471625	0.438018
Pon2	0.060441	0.822502
Ddx3y	-0.366122	0.895093
Rhoa	0.333858	0.337991
Dag1	0.248995	0.98955
Ddx3x	-0.028747	0.490836
Ssr4	0.0564158	0.955211
Dpysl3	-0.770893	0.354672
Scn9a	0.203566	0.255064
Snrpc	-0.436428	0.448846
Sptbn1	-0.76483	0.470485
Thrsp	0.884992	0.866627
Sprr1a	-0.425075	0.647772
Tgoln1	-0.0358692	0.559394
Trim28	-0.126162	0.358603
Tsn	-0.000706498	0.542669
Snrnp70	-0.453902	0.768005
Tpd52	0.30392	0.471561
Znf185	0.542314	0.256696
Ostf1	-0.542075	0.618462
Ndrg1	-0.252579	0.422524
Fkbp3	-0.891424	0.586046
Vat1	0.565844	0.376918
Itga2	0.424631	0.293465
Itga3	0.0458098	0.563187
Zpbp	0.556563	0.725434
Mapk3	-0.0880995	0.638826
Ugt1a1	0.8677	0.185673
Crk	-0.180208	0.616519
Raly	-0.446114	0.179421
Maoa	0.360653	0.539496
Btf3	0.466346	0.450418
Ces1e	-0.18641	0.537586
Aga	-0.405729	0.920778
Surf4	0.140178	0.703477
Cd34	-0.562974	0.788803
Stxbp2	-0.785041	0.589654
Myo6	-0.297317	0.440369
Tbr1	0.00376741	0.657297
Rgn	0.316958	0.839506
Hspe1	0.0416179	0.0933464
Ugt1a6	0.21606	0.624731
Sord	0.403646	0.426975
Mrc2	-0.226983	0.620108
Gapdhs	0.364425	0.659973
Gstt1	-0.190838	0.372239
Top2b	-0.740309	0.745865
Tpp2	-0.369406	0.300021
Gk	0.469159	0.127244
Guk1	-0.271866	0.645756
St6gal1	0.0701463	0.619528
Vcl	-0.244262	0.314994
Retsat	0.703239	0.466215
Cltc	-0.349235	0.600995
Git1	0.00371239	0.208145
Mars1	-0.72124	0.787225
Adamts7	-0.681218	0.833613
Dnah17	0.621289	0.654238
Samd9l	-0.400573	0.69415
Gba2	0.377329	0.570957
Myof	0.386847	0.901689
Pnkd	0.90597	0.779766
FAM120A	-0.619615	0.871328
Usp7	-0.155139	0.71092
Ces5a	1.37457	0.146725
Atp11b	0.0386849	0.898085
Exoc3l4	0.400688	0.804592
Wls	0.250079	0.211738
Lemd2	-0.103573	0.44824
Enpp3	-1.14105	0.413381
Nomo1	0.208441	0.504353
Tpm4	-0.88698	0.118381
Cltb	-0.333461	0.50457
Npepl1	0.47188	0.703287
U2surp	-0.287769	0.374209
Cpsf6	-0.545253	0.835231
Tsga10	1.11218	0.506239
Sec23ip	0.448281	0.179618
Eif4g1	0.26326	0.54432
Sri	0.260179	0.0637069
Xpnpep1	-0.625755	0.730725
Efcab6	0.448564	0.500258
Cyb561a3	-0.456418	0.920484
Tnpo3	-0.420348	0.787828
Golm2	-0.984888	0.966091
Bckdhb	-0.0315384	0.288591
Snrnp200	-0.499918	0.715975
Uggt1	0.0926131	0.833192
Xpo1	-0.119406	0.599218
Alg8	0.778773	0.0770362
Spata24	1.04901	0.389779
Fkbp15	-0.0755125	0.116109
Oxsr1	-0.257621	0.541885
Galnt10	-0.0397671	0.898193
Gapvd1	-0.643857	0.623284
Herc4	-0.450083	0.889761
Lrpprc	-0.249964	0.122195
Galnt2	0.115345	0.280205
Mff	0.122431	0.367357
Ppp2r5a	1.06359	0.980396
Pigs	0.0402652	0.182298
Smarcc2	-0.693467	0.944267
Ecpas	0.905746	0.697539
Dync1li2	-0.419407	0.146636
Srsf1	0.0148141	0.255059
Mylk	0.398473	0.366006
Bud31	-0.397772	0.881203
Tmem164	0.17803	0.170978
Rab35	0.480103	0.491225
Sort1	0.277103	0.328464
Camk2d	-0.146445	0.878719
Clca4a	0.347213	0.427552
Scd4	2.88621	0.952782
Atp8b3	0.811081	0.591376
Kctd12	-1.34629	0.916019
Tekt3	-0.449467	0.349031
Slc44a1	0.23477	0.658801
Smpd4	-0.364976	0.343919
Cnot1	-0.574743	0.915111
Cand1	-0.145722	0.654289
Larp1	-1.19142	0.321762
Nbeal2	-0.197279	0.724663
Igsf3	-0.755038	0.440503
Mlec	-0.148914	0.485161
Rps9	-0.387452	0.682252
Spcs3	0.600491	0.851674
Rps27	-1.18146	0.421164
Eif2s1	-0.920109	0.195161
Vwa2	-0.0661382	0.143369
Tm7sf2	0.116413	0.956835
Ppp2r1a	-0.512649	0.895948
Tmed3	0.266641	0.225455
Msrb2	0.523169	0.229019
Ccdc25	-0.429872	0.876683
Snd1	-0.834732	0.187321
Ostc	0.0256417	0.803104
Nap1l4	-0.650745	0.776415
Mtch1	0.678363	0.0932387
Mtch2	0.685121	0.845224
Mroh2b	0.884449	0.71815
Ndufa12	-0.0567457	0.0588186
Syncrip	-0.616889	0.431205
Huwe1	-0.134393	0.89474
Txndc16	0.237758	0.251228
Trpm4	-0.341831	0.722616
Casd1	0.20927	0.431357
Luc7l2	-0.207193	0.96433
Ldhd	-0.167337	0.650046
Far2	0.829324	0.2588
Dek	-0.690892	0.625555
Fam185a	0.211724	0.557555
Mycbp2	0.125737	0.84814
Spaca9	0.712905	0.335694
Actn1	-0.274583	0.952282
Mybbp1a	0.464359	0.582521
Otub1	-0.528758	0.0721986
Scaf4	-0.033289	0.328485
Pdpr	-0.0809647	0.804021
Pgm2	-0.261684	0.964059
Elp1	-0.107803	0.423643
Adal	0.951077	0.305047
Gramd1b	0.367606	0.0765557
Nisch	0.507387	0.519525
Fads6	0.239868	0.746259
Septin9	-0.45553	0.348611
Rab3gap1	-0.0116052	0.411122
Mogs	0.224167	0.155422
Pgrmc2	-0.111813	0.207203
Bpnt2	0.447989	0.407215
Cpm	1.19879	0.880392
Galnt7	0.196198	0.106515
Epn1	-1.20307	0.622512
Lrrc1	0.495977	0.324812
Gstm7	-0.164301	0.974285
Thnsl2	-0.027905	0.557288
Zmpste24	0.549686	0.426454
Mtdh	0.354285	0.307696
Ddrgk1	-0.0248294	0.979367
Col14a1	0.325488	0.145109
Pelo	0.0699794	0.911002
C2cd2l	-0.319792	0.218779
Mrps7	-0.0484585	0.73743
Armc12	1.0014	0.205666
Flnb	-0.679697	0.100993
Rraga	0.185612	0.824909
Pip4k2b	-0.00347314	0.972634
Acad11	0.138173	0.301344
Bdh1	-0.0612461	0.740491
Atp2c1	0.21231	0.78939
Dnajb13	0.915139	0.635425
Ddhd2	0.709847	0.407812
Supv3l1	0.119516	0.254277
Spata20	0.0290626	0.420024
Bspry	0.462978	0.947483
Mrps10	-0.134451	0.396376
Cox6b2	0.0844681	0.077907
Spaca4	1.67078	0.613199
Ankfy1	0.0759915	0.267011
Slitrk5	0.272038	0.139396
Zfyve1	0.854066	0.177511
Nmes1	0.0837779	0.343976
Dlg1	-0.408423	0.165196
Mfn1	-0.618732	0.727399
Gns	0.29454	0.579765
Tufm	0.154603	0.689538
Pcid2	-0.0353942	0.709705
Lpp	0.801238	0.543843
Tnpo1	-0.124582	0.666507
Actbl2	-0.323004	0.146408
Erlin2	0.380524	0.0664688
Hnrnpa3	-0.19147	0.331449
Pld4	-1.53049	0.416896
Psmd11	-0.269711	0.492679
Rhot1	0.247978	0.150252
Efr3a	0.705242	0.343934
Coq4	-0.361367	0.396968
Eif4b	-1.21127	0.118133
Samm50	0.272716	0.583393
Slc7a6	0.00685811	0.190474
Pomt2	0.28695	0.539071
Aars1	0.0292205	0.940614
Ublcp1	-0.811567	0.222519
Cept1	-0.433237	0.83515
Ostm1	1.49289	0.244262
Gpt2	0.632684	0.730803
Galnt12	0.220651	0.49007
Nars2	0.0787339	0.501076
Tor4a	0.563304	0.474056
Tm9sf4	-0.0325315	0.220891
Thnsl1	0.243878	0.473301
Slc25a12	0.0761964	0.861121
Ehd2	0.524959	0.0530287
Ano10	0.3954	0.512855
Echs1	-0.504007	0.593726
Rcn3	-0.885124	0.837214
Mboat1	-0.250036	0.856627
Pxylp1	0.0661513	0.741922
Clic6	-0.546912	0.416522
Dcakd	1.19301	0.642999
Ptbp3	-0.33868	0.59437
Maip1	0.386083	0.561322
Pgs1	0.23414	0.694659
Nrdc	-0.128597	0.545435
Czib	-0.0905576	0.582801
Tbl1xr1	-0.601053	0.590256
Ppm1l	0.1129	0.168909
Ganab	-0.105001	0.860727
Cyria	-0.0518877	0.127506
Mia3	0.330862	0.0938822
Ficd	0.13331	0.915127
Pcdh20	0.0833681	0.970226
Cox15	0.121886	0.356024
Nagpa	0.231312	0.996153
Chdh	0.484615	0.438601
Nup93	-0.21731	0.304134
Itih5	0.773943	0.290749
Slc30a6	0.744186	0.696745
Sun2	-0.588766	0.0734456
Sgta	-0.374736	0.946634
Psmd5	-0.628363	0.89333
Mrps35	-0.548191	0.661725
Csnk1a1	0.127864	0.42002
Rcc2	-0.651016	0.472199
Ipo5	-0.335233	0.186152
Tmem87b	-0.0159603	0.523314
Baiap2	-0.267064	0.301493
Pdhx	0.110202	0.652945
Eea1	-0.416372	0.369992
Mblac2	0.182254	0.634458
Nceh1	0.650915	0.855652
Slc35c1	0.102393	0.996949
Dzip1	1.01508	0.857018
Dlat	0.549783	0.649639
Rab3gap2	-0.146389	0.162565
Slc25a32	0.107004	0.152415
Lars1	-1.03547	0.978411
Eif1ax	0.158591	0.188525
Ckap4	-0.315408	0.742745
Qars1	0.877486	0.816359
Acbd3	-0.0573356	0.589324
Hadha	0.00940065	0.766396
Spink2	-0.519381	0.0596631
Qsox1	0.486639	0.848566
Ncs1	0.231473	0.485186
Metap1	0.487617	0.897155
Rcn2	-0.21577	0.543754
Sumf2	-0.134632	0.547689
Gpr180	1.46222	0.778734
Scfd1	0.793352	0.666173
Tmtc3	0.261951	0.382758
Man2a2	0.304758	0.560144
Gorab	0.124969	0.916409
Gpr89	0.285287	0.729405
Arf2	-0.402994	0.473065
Slc43a1	-0.669561	0.886824
Asph	-0.435927	0.149355
Cpne3	0.638994	0.379337
Flna	-0.117878	0.937274
Tusc3	0.987909	0.240927
Cpsf7	-0.381565	0.0563584
Hsdl1	0.11969	0.846885
Sec62	-0.366541	0.116595
Iars1	-0.542876	0.851611
Ilvbl	0.0946019	0.482241
Aifm2	0.00617915	0.528626
Tmem222	0.81067	0.885467
Atp6v1h	-0.564445	0.843535
Stx16	-0.0408255	0.590924
Nudt9	-0.10359	0.236005
Ss18l1	-0.0314895	0.949294
Pomgnt2	0.0469512	0.928706
Maob	-0.475149	0.67959
Dnah3	1.00872	0.162104
Aldh5a1	0.0680847	0.603971
Ptges2	-0.180457	0.82086
Acaa2	0.273147	0.736727
Etf1	-0.220766	0.101301
Golim4	0.247444	0.495571
Clptm1l	0.543079	0.107937
Pigt	0.493508	0.632508
Bri3bp	0.676441	0.575132
Tmx3	0.247998	0.667673
Tbcd	0.257375	0.193708
Fam234b	0.169597	0.17343
Tor1aip2	0.928217	0.703159
Slc25a21	-0.151088	0.455488
Vps26b	-0.796098	0.534697
Agps	0.299633	0.474482
Tmx4	0.750708	0.301703
Cog5	-0.00058516	0.574771
Dnai1	0.763983	0.945812
Asrgl1	0.502842	0.507574
Galnt5	0.628233	0.292805
Plekhh2	1.69995	0.104728
Lnpep	0.282313	0.578407
Exog	0.0349489	0.369759
Pm20d1	-0.070606	0.564002
Cpne1	0.079705	0.854813
Tmem120a	-0.0634627	0.5469
Irgc	0.821373	0.280723
Washc5	0.131113	0.23528
Tmem161b	-0.00335669	0.533988
Fam120c	0.947887	0.571994
Endod1	0.000225344	0.413878
Lmbrd2	-0.162567	0.681022
Rae1	-0.376038	0.51658
Nadk2	-0.170613	0.322384
Inpp5k	0.443639	0.364273
Clmn	-0.375121	0.435458
Fam221b	0.790601	0.653942
Wdr26	-0.243407	0.359463
Cfap54	-0.148584	0.861384
Slc66a3	0.307693	0.421838
Pcyox1l	0.551013	0.885207
Ccdc134	-0.538427	0.899722
Emc1	0.190648	0.767997
Slc35e2a	0.988584	0.867019
Uba3	-1.14836	0.228257
Immt	-0.0282467	0.524253
Acat2	-0.0530463	0.890282
Yod1	0.42155	0.4705
Rnf170	-0.183916	0.738991
Mfsd6	1.08409	0.975046
Vwa8	0.00428758	0.460309
Macroh2a2	-0.677723	0.802244
Ccin	1.7146	0.873972
Txnl1	-0.465259	0.634955
Rsph6a	1.07077	0.30896
Efhb	1.66348	0.578966
Acp3	0.291186	0.91705
Bola3	0.375305	0.0872724
Amt	0.0842978	0.160698
Cdc34	-0.24801	0.0654551
H6pd	0.29701	0.137353
Akr7a2	-0.12661	0.723814
Eprs1	-0.332536	0.417577
Tcerg1	-0.699058	0.174557
Lonp1	-0.107158	0.184592
Ogt	-1.05768	0.0775238
Mboat7	0.669549	0.82592
Pgp	0.296556	0.459243
Aldh4a1	0.016654	0.577962
Cog3	-0.128603	0.345467
Pdlim5	-0.0280518	0.680902
Vps50	0.94507	0.843768
Rmnd1	0.64363	0.454188
Pygb	-0.241568	0.191055
Fermt2	0.367049	0.786706
Copa	0.0762708	0.390334
Btd	0.0945783	0.404836
D2hgdh	-0.0546329	0.17718
Tmem259	-0.339395	0.836313
Adgrg2	0.558797	0.722257
Ago1	-0.646946	0.289718
Cdc73	-0.466068	0.787122
Acad9	-0.0883832	0.560743
Rhot2	0.359834	0.913522
Afg3l2	-0.362553	0.825815
Eif3b	-0.130721	0.0645569
Acsl5	0.320004	0.613088
Mrpl48	-0.371611	0.89881
Slc25a1	0.124944	0.602036
Prorp	0.110056	0.435442
Oplah	0.0434309	0.773212
Cyp51a1	0.233268	0.650178
Gmds	0.161363	0.820798
Gfm1	-0.256968	0.151309
Eipr1	-0.371924	0.0526675
Zbtb20	0.173222	0.646566
Taco1	-0.474082	0.323746
Galm	-0.384596	0.266162
Pdxk	-0.153349	0.463774
Angel2	0.193445	0.98584
Stx5	0.762375	0.921864
Dnm1l	-0.895741	0.759856
Pnpla8	-0.213368	0.536472
Pnpt1	-0.207274	0.892765
Wdr11	-0.0857836	0.66078
Coq9	0.0324272	0.874045
Slc31a1	-0.0157115	0.439752
Nat10	-0.311549	0.881407
Mmgt1	0.675643	0.263823
P3h4	0.557735	0.947219
Sdha	0.355707	0.211935
Sirt5	0.294445	0.60219
Os9	-0.458541	0.905961
Hacd3	1.36215	0.277751
Manba	0.0396677	0.757708
Gsto2	1.02954	0.649976
Ppp4r1	0.254444	0.970839
Mrpl47	0.0283127	0.631051
Cbr3	-0.424399	0.585187
Hscb	-0.134839	0.4925
Ndufs8	-0.22387	0.590476
Agpat2	0.395958	0.368705
Pitrm1	-0.294085	0.658184
Slc36a1	0.371773	0.955253
Rptor	0.566923	0.346405
St8sia6	0.184128	0.118391
Agpat4	0.134647	0.134808
Naxe	-0.14536	0.582057
Dcaf8	-0.246794	0.603425
Ces2a	1.43111	0.755152
Hibch	-0.0814595	0.914272
Acat1	-0.346271	0.879385
Eif3l	-0.562944	0.383982
Tspan14	-0.176674	0.271821
Mapre2	-0.136676	0.727145
Blmh	-0.518602	0.699576
Gspt1	0.147964	0.452292
Gale	0.253502	0.409506
Suox	-0.0308013	0.0805259
Fahd1	-0.0973188	0.792001
Aamdc	0.519166	0.716884
Sgpl1	1.33393	0.57639
Flad1	0.145436	0.630971
Sccpdh	0.160678	0.320295
Apeh	-0.217679	0.283563
Ero1a	0.142779	0.579447
Eif3c	-0.519255	0.133396
Niban2	-0.422309	0.286424
Uqcr10	-0.108064	0.466618
Dync1li1	-0.0819636	0.37313
Coq6	0.145338	0.990997
Slc35a3	0.282771	0.0819342
Cog4	0.104042	0.0657644
Tmed4	0.337067	0.896879
Rnf121	0.573617	0.612642
Phospho1	0.661071	0.497405
Gfm2	-0.230301	0.644692
Seh1l	0.101205	0.679659
Abhd6	0.555289	0.655087
Ptrh2	0.200667	0.298186
Tmcc3	-0.116344	0.82757
Ubqln1	-0.494106	0.930909
Rfc3	-0.495521	0.336315
Nup58	-0.144328	0.50659
Mcat	0.306695	0.223735
Hs2st1	0.0197346	0.887165
Mboat2	0.741975	0.824232
Saraf	0.0476453	0.60842
Mix23	-0.0853008	0.3602
Abca3	0.766864	0.196516
Clybl	-0.165539	0.201008
Prpsap2	-0.0273723	0.54526
Usp15	-0.485469	0.640573
Gstm4	-0.377672	0.535874
Tmx1	-0.00497617	0.310027
Aspscr1	-0.67334	0.719013
Cops8	-0.103931	0.0545266
Clptm1	-0.00645436	0.29557
Tkfc	0.10511	0.762423
Ndc1	0.300105	0.415785
Cant1	1.89008	0.47141
Acaa1b	0.314756	0.160964
Rdh10	0.424589	0.914085
Ubxn4	-1.30316	0.0531526
Pex19	-0.468723	0.960702
Slc17a9	0.387318	0.158259
Mul1	-0.741049	0.42125
Fgg	0.78702	0.149204
Ncln	0.084452	0.847611
Cth	0.231086	0.730496
Abhd14b	-0.433346	0.543357
Fam20b	0.301288	0.130569
Rnpep	-0.326766	0.992019
Ces1d	-0.173342	0.898621
Acsf2	-0.391822	0.407947
Tmem97	-0.0107307	0.188646
Tapbpl	0.619105	0.379394
Hip1	-0.0567737	0.388493
Alg12	0.285895	0.640745
Myh9	-0.215696	0.494238
Alg9	0.536416	0.815471
Hdlbp	-0.547727	0.575533
Nit1	0.107805	0.963754
Adpgk	-0.0706118	0.104528
Psmd2	-0.427631	0.339206
Hnrnpul1	-0.332149	0.901148
Atp1a1	-0.205145	0.374628
Cdipt	-0.97297	0.856322
Oxnad1	-0.0880261	0.428879
Fam114a2	-0.468473	0.733695
Retreg1	0.575875	0.252195
Slc35f6	0.580955	0.349825
Cd276	0.254898	0.726155
Chchd4	-0.167345	0.397393
Lgalsl	-0.516275	0.449176
Arl8a	0.277151	0.686279
Zng1	-0.0389999	0.189963
Erlec1	0.308305	0.203684
Tmem30a	0.297013	0.401436
Hnrnpu	-0.358029	0.7879
Slc25a3	0.0124422	0.981436
Sec63	-0.146242	0.254794
Pofut2	-0.397104	0.620591
Flnc	-0.572404	0.303366
Ipo4	0.508005	0.645107
Rsph1	0.770766	0.121071
Sfpq	-0.349878	0.887412
Lpcat3	-0.00723053	0.946574
Acot7	0.0270296	0.567397
Rab14	-0.191406	0.648802
Sfxn3	-0.105692	0.131589
Isoc1	0.147061	0.0976187
Slc44a4	-0.269465	0.0764842
Poldip2	0.353889	0.940138
Ghitm	0.494426	0.508824
Ndufs1	-0.112251	0.741206
Slc27a4	0.170135	0.104676
Itm2c	0.346497	0.542668
Rbmxl1	-1.1532	0.668208
Ppa2	-0.207239	0.463318
Chchd6	0.22256	0.93838
Atp5f1c	0.0696135	0.887525
Ddx1	-0.249179	0.516588
Fam3c	-0.105124	0.388218
Yipf1	0.376074	0.0657783
Sh3bgrl3	0.385718	0.46493
Cox4i2	0.483552	0.921731
Gldc	0.0930854	0.740998
Csde1	-0.418107	0.418319
Man2c1	-0.0101911	0.170038
Txndc5	0.149023	0.568044
Acsl6	0.847482	0.895648
Gpr108	0.196509	0.671133
Ndufs2	0.451	0.689432
Ces2c	-0.225242	0.321728
Elp2	-0.087384	0.94959
Eif3h	-0.895267	0.446586
Gcsh	0.0024116	0.906374
Wwox	0.609581	0.613235
Serpina3n	-0.304692	0.617
Yars1	-1.00727	0.340305
Cisd1	0.335189	0.813156
Rbm47	0.0430638	0.210539
Cbs	0.124697	0.245568
Kiaa2013	0.502514	0.398232
Dcxr	-0.426584	0.111255
Hpx	0.10754	0.493702
Erlin1	-0.317431	0.196878
Pomgnt1	0.143793	0.82372
Golm1	-0.0720467	0.775007
Lims1	0.147354	0.30568
Ftcd	-0.680529	0.55506
Creld1	0.641822	0.871184
Rnf167	0.48385	0.501064
Uxs1	-0.902022	0.158486
Dnah8	1.72411	0.243917
Pip4k2c	0.282883	0.38393
Basp1	-0.527945	0.469101
St3gal4	0.128602	0.151692
Ipo9	-0.53408	0.146604
Nt5c1b	0.683194	0.867826
Atl3	0.126558	0.204749
Rnf126	0.524834	0.280978
Cwh43	0.636027	0.725791
Uap1	-0.887432	0.570537
L2hgdh	0.157553	0.154293
Nln	-0.251766	0.807381
Rpn1	0.0760849	0.366153
Twf1	-0.78225	0.899357
Prpf6	0.0644572	0.593151
Ndufv1	0.0311466	0.274068
Gbp7	-0.389934	0.877038
B3galt6	0.130434	0.984455
Pcca	-0.41123	0.254666
Tmlhe	0.112926	0.501148
Abhd3	0.355723	0.135175
Ugp2	-0.652146	0.99239
Slc35b2	2.35967	0.214167
Mia2	-0.296266	0.37122
Pofut1	0.319835	0.484393
Lrp1	-0.431585	0.950672
Frmd4b	0.663652	0.706687
Supt16h	-0.244729	0.285824
Fdps	-2.10979	0.917843
Fads1	0.490512	0.511374
Elovl6	0.471181	0.418595
Atp6v0a4	-0.328695	0.657744
Tardbp	-0.327162	0.1678
Hnrnpll	-0.199706	0.233535
Etfdh	0.172116	0.842985
Tf	0.173826	0.705124
Rheb	0.172102	0.387605
Tmco1	0.237265	0.437573
Cog2	-0.328563	0.273153
Sf3b3	0.23001	0.44756
Golga2	-0.51005	0.980887
Mgat2	0.303556	0.449514
Chmp1a	-0.0345302	0.840309
Pdia5	0.610632	0.283817
Macrod1	0.173289	0.528676
Dars1	-0.0388312	0.312371
Ppp6r3	-0.238526	0.289693
Tubb6	0.494905	0.277067
Pdk3	0.14932	0.441133
Gmppa	-1.22989	0.212805
Far1	-0.0790165	0.13957
Mtarc2	0.238886	0.683309
Pycr2	-0.0381167	0.815658
Lrrc59	-0.289573	0.153639
Chid1	-0.12001	0.671674
Pdia6	0.0832261	0.914581
Plrg1	-0.60003	0.821897
Blvrb	-0.60714	0.32763
Rtn4ip1	0.469837	0.607618
Mpi	-0.321054	0.791653
Mrps2	-0.463703	0.15424
Cpt1b	0.222836	0.823332
Cers2	0.0813432	0.728393
Atad3	0.131115	0.331113
Tssk6	1.43959	0.454178
Sfxn2	-0.0165424	0.344349
Taldo1	-0.603328	0.0586538
Hnrnpab	-0.936723	0.81077
Slc33a1	0.191884	0.411403
Mlycd	0.114995	0.978055
Nans	-0.662498	0.503252
Mpst	-0.0991345	0.180716
Stoml2	-0.0810612	0.410662
Kdelr1	0.378027	0.500117
Psmd6	-0.58592	0.732394
Sfxn1	-0.346036	0.810854
Tlcd1	0.198877	0.254247
Acy1	-0.199521	0.639659
Epcam	0.0346553	0.569704
Gorasp2	-0.507704	0.807447
Eif3m	0.0765301	0.696591
Hadhb	0.0588711	0.983736
Trabd	0.520234	0.356172
Actr3	-0.744521	0.716901
Ufsp2	0.0302647	0.488486
Pls3	-0.30475	0.939494
Aass	0.141644	0.324919
Rragc	0.39899	0.0766401
Psat1	0.0596346	0.220368
Hagh	0.220048	0.155827
Tmed9	0.183799	0.61281
Aco2	-0.0122501	0.907745
Emc3	-0.44332	0.0958342
Dctn2	-0.403292	0.932886
Reep3	0.233807	0.872363
Cmas	-0.413399	0.175027
Dpp3	0.102385	0.391763
Clint1	-0.310448	0.202555
Prpf19	-0.146889	0.175817
Lactb2	0.111465	0.978748
Dnajb11	-0.100442	0.80429
Itfg1	-0.199424	0.48601
Dhrs1	-0.398078	0.261076
Hibadh	0.0308474	0.796743
Gstt3	-0.0955538	0.592688
Cds2	-0.167243	0.708886
Mat2b	-0.533563	0.551583
Sardh	-0.357234	0.584405
Ndufa10	-0.202886	0.284092
Etfa	-0.257862	0.236213
Pex6	-0.779255	0.548166
Gps1	-0.332581	0.411088
Ddah2	-0.805502	0.342674
Rtcb	-0.579582	0.439502
Ptdss1	0.121055	0.732677
Cstf3	-0.736555	0.758502
Fuca1	-0.0983279	0.938407
Gpx7	-0.600155	0.651782
Grpel1	0.0233765	0.0650254
Abhd12	0.468932	0.406953
Psph	-0.288111	0.567171
Dpy30	-0.990605	0.973797
Chmp1b2	0.238566	0.461408
Park7	-0.294063	0.246664
Fars2	0.0393788	0.340706
Dnaja3	0.639076	0.337965
St7	0.421635	0.647262
Nasp	-0.273979	0.255954
Kars1	-0.269948	0.32605
Pccb	-0.278626	0.888036
Mccc1	-0.321038	0.347923
Pecr	0.351595	0.20411
Cadm3	0.072851	0.741302
Mrps18b	-0.285146	0.575348
Mrps5	0.316086	0.21426
Mrpl43	0.00780904	0.548166
Mrpl27	-0.494787	0.0693706
Srd5a2	0.476159	0.977444
Acss1	0.110654	0.617637
Rtn4	-0.563706	0.458232
Nup155	0.254718	0.636549
Ogfr	0.487107	0.766776
Rrbp1	-0.738404	0.061016
Ubxn6	1.03898	0.396352
Arhgdia	-1.19887	0.312281
Acsbg1	-0.133179	0.393636
Dhx30	-0.286723	0.852523
Prpf8	0.224972	0.43128
Selenos	0.426685	0.913554
Ndufa5	0.202531	0.811308
Cox6c	-0.162105	0.434847
Tomm22	-0.509172	0.62884
Atp5mg	-0.376137	0.386935
Rpl17	-0.395132	0.848571
Mydgf	-0.17529	0.548383
Glo1	-0.301439	0.367866
Mgst3	0.104081	0.862121
Glod4	-0.384116	0.649277
Mrps16	-0.216422	0.343128
Lap3	0.0358617	0.267254
Mrpl24	0.104327	0.320663
Myl9	-0.780508	0.171292
Nudcd2	0.0533351	0.0896984
Ndufc2	-0.340226	0.484179
Use1	1.86007	0.63688
Decr1	0.117766	0.84207
Mtap	0.379309	0.257781
Uqcrq	0.345573	0.829354
Pkp2	-0.262873	0.20309
Mien1	-0.481787	0.105679
Fis1	-0.0475479	0.384221
[truncated: 561 more rows]
