# Supplementary material for: Chronic Hypoxia Disrupts Spermatogenesis Through ASXL2–EZH2–Mediated Microtubule Destabilization
Source: Adv Sci (Weinh). 2026 Mar 4;13(26):e01266. doi: 10.1002/advs.202501266 (PMC13159132; doi:10.1002/advs.202501266)
Supplement: Supplementary file 5 — Supporting File 5: advs74564‐sup‐0005‐Data.zip [file ADVS-13-e01266-s001.zip › advs74564-sup-0005-Data/Jun Yin_et_al_Supplementary_Data_FullMembrane_and_Omics/ManuscriptTitle_SuppInfo_Figure 5R_Volcano Plot_2_RawData.xlsx]

## Sheet: Sheet1
Symbol	logFC	P.Value
Srp14	1.83796	0.000153311
AC128207.2	1.56085	7.10974e-06
Fbxl20	1.55015	0.0395557
Nup188	1.5179	0.038734
Dennd4c	1.46883	0.00327503
Uqcrq	1.45109	0.0041791
Yme1l1	1.43411	0.0194861
Odf3	1.12498	0.0201161
Hdac1	1.115	0.0347168
Ak8	1.07342	2.16675e-05
Hmces	1.06819	3.55392e-06
Tubb3	1.0558	0.0190742
Ift80	1.03916	0.00100638
Tekt2	0.858067	0.0171307
Nipsnap1	0.807901	0.0487631
Cfap65	0.785342	0.0433667
Magea13	0.772074	0.00502175
Eif4h	0.754097	0.040544
Ncl	0.730649	0.0352485
Rbm44	0.729988	0.035963
Ndufa7	0.712768	0.00353712
Septin10	0.690468	2.22862e-06
Actbl2	0.679875	1.79232e-07
Spart	0.659472	0.0463046
Nt5c3a	0.629059	2.58381e-08
Oxa1l	0.627852	0.0364658
Actrt2	0.622402	0.0436805
Ndc1	0.620733	0.00137328
Ecsit	0.619645	0.039422
Kpna6	0.618061	0.046637
Mrps2	0.568236	0.0100045
Borcs5	0.564825	0.00144418
Cct6a	0.545149	0.0169719
Cct8	0.50237	0.0260769
Ddx46	0.482603	0.000769897
Lrrc8d	0.468178	0.022881
Stat4	0.467646	0.0183322
Cds1	0.457036	0.00227273
Pip4p2	0.443119	0.0005212
Cul4b	0.441666	0.0208329
Ddx42	0.42912	0.00644242
Mael	0.427155	0.00140652
Ugp2	0.424697	7.3281e-08
L2hgdh	0.423959	3.93504e-07
Phb	0.423148	0.0172974
Ehd2	0.411167	0.0493649
Dnajc7	0.408067	0.0028495
Trappc5	0.407965	0.022176
Ccdc47	0.4079	0.000146759
Atp6v1b2	0.395242	0.00176919
Cct3	0.393187	0.00588293
Dnai1	0.39176	0.0213267
Ywhab	0.38612	0.0227837
Os9	0.381995	0.00488706
Rbm25	0.37845	4.3524e-05
Erh	0.376736	0.000515394
Coa7	0.369634	5.24428e-06
Pdk3	0.36215	0.000855354
Lgals5	0.349573	0.00535868
Tmem165	0.343685	0.0432078
Igbp1b	0.338278	0.0308777
Rack1	0.337631	0.00064781
Arf4	0.334371	0.0147881
Psmg3	0.331686	0.0338718
Hbb-b1	0.330958	0.0183048
Emc2	0.330604	3.50939e-05
Dctn3	0.328752	0.0292227
Sts	0.317981	0.0176003
Arpc1a	0.317498	0.0376384
Psmd3	0.307131	0.000136948
Gspt1	0.303167	0.00850197
Idh3a	0.301782	0.0180271
Cldn11	0.301412	0.0286488
Cacybp	-0.310046	0.00490573
Serpinb9	-0.312071	0.0217363
Celf2	-0.316431	0.0209051
Rps13	-0.325714	0.0216843
Acr	-0.328763	0.000537314
Washc5	-0.334013	0.0348435
Galnt2	-0.3379	0.0179707
Ociad2	-0.350476	0.0106926
Aox1	-0.359687	0.0127237
Ranbp2	-0.362947	5.41231e-06
Slc25a20	-0.363094	0.000237783
Bpnt1	-0.36966	0.00324143
Cox4i1	-0.371232	0.00679914
Hadh	-0.379714	0.00907383
Ube2z	-0.38302	0.00011784
Fen1	-0.385887	0.00748188
Orm1	-0.387925	0.0273103
Hm13	-0.391656	0.00682196
Parl	-0.411467	0.0412876
Ccnh	-0.416772	0.00585945
AC128207.1	-0.420924	0.00461118
Gfer	-0.422626	0.0046263
Nubpl	-0.425347	0.0256658
Pfkfb2	-0.432661	0.0054922
Dbt	-0.442804	0.0142104
Alcam	-0.447279	0.0247583
Coro1a	-0.453677	0.0128993
Coil	-0.45907	0.044916
Serpinf2	-0.460735	0.0226742
Pycr3	-0.463923	0.0136745
Lipt2	-0.466593	0.00878661
RGD1308065	-0.467404	0.00104381
AABR07033987.1	-0.470233	4.02971e-06
Strn	-0.470824	3.33458e-07
Snrpd1	-0.483386	0.000117276
Mov10l1	-0.491279	0.0236039
Plbd2	-0.580435	0.0286612
Tfg	-0.59621	0.000248868
Gtf2h3	-0.59846	0.0125604
Rrm1	-0.625194	0.0121615
Banf2	-0.632132	0.0134809
Ranbp17	-0.72153	0.035139
Lyzl1	-0.757488	0.0411456
Mycl	-0.776485	0.00151396
Dynll2	-0.918788	0.00135698
Ddx20	-0.921912	0.0144356
Insr	-0.97915	0.00117445
Stk11	-1.00728	6.51894e-30
Cfap43	-1.019	0.0021657
Plaat5	-1.13542	6.69707e-11
Tuba8	-1.21672	0.0101046
Tap2	0.0543422	0.0227098
Marcks	-0.0530846	0.0181952
Fyn	-0.258582	0.00767674
Abcf1	-0.0803307	5.75007e-07
Serinc1	-0.0791745	0.0402033
Bag6	0.224532	0.00415603
Vars1	-0.124112	0.00749404
Aimp2	-0.0239777	7.21162e-05
Rfc3	0.231213	6.78625e-05
RGD1566085	-0.189523	0.019391
Pcbp3	0.0531494	0.032957
Tmem120a	0.0170935	0.0494929
Tmem50b	-0.149972	0.000236776
Enoph1	0.257124	0.0195909
Txndc11	0.0233732	0.000600175
Pmm2	-0.194353	0.00678603
Prpsap2	0.0228636	0.0280173
Serpinc1	-0.250348	0.0161755
Dars2	-0.212189	0.00234763
Guk1	-0.0905383	0.0132343
Mpc2	0.202408	0.0228679
Elac2	-0.0689312	5.63052e-05
Ephx1	-0.140804	0.0001942
Gosr2	-0.0395164	0.025557
Ppp4r3a	-0.0254493	0.00150476
Ergic1	-0.184471	0.0130271
Map2k4	0.237042	0.00365602
Pitpna	-0.00639912	0.00433395
Chmp6	-0.0526381	0.00192877
Trappc6b	-0.220816	3.46457e-05
Mgat2	-0.0681121	6.65397e-06
Abca5	0.224474	0.000113064
Adss	-0.0501535	0.017063
Rxylt1	0.112814	0.00271153
Nsf	-0.0982025	0.0174263
Slc52a3	-0.0279294	0.0291239
AABR07033465.1	-0.0953514	0.00652776
Dlst	0.0258383	0.0104556
Galnt3	0.00378773	0.000654309
Suclg1	0.00373121	0.0109165
Erp44	0.105077	0.0307048
Dctn2	-0.0366161	0.00823298
Ngly1	-0.213487	0.0146409
Hspa2	-0.0254209	0.0392478
Dld	-0.121268	1.66954e-05
Xdh	-0.18869	0.0103502
Gca	-0.0281162	5.04367e-05
Fgb	-0.288353	0.0140422
Lgmn	0.272457	0.0164142
Acot11	-0.00970407	0.0134166
Arf5	-0.0697544	0.00497661
Plaa	-0.0516271	1.5678e-11
Ubr7	-0.266635	0.00729402
Cdk5	-0.0998475	0.000269867
Ipo9	0.0717054	0.00447538
Ssb	0.152987	0.00552379
Cat	-0.202556	0.00139828
Ttc12	-0.153356	0.0251738
Cdk16	-0.287053	0.00208452
Rbms1	0.0930034	0.0088442
Dnajc11	0.0490054	0.000385467
Apcs	-0.200644	0.00122587
Smcp	0.103036	0.0330811
Prkar2b	0.0287275	4.54761e-08
Lrpap1	0.0883556	0.0176289
Pabpc1	-0.0495886	0.00120017
Poldip2	0.0391568	1.73699e-05
Apex1	-0.164553	0.00255044
Tmod1	0.012984	0.0279066
Pacsin2	-0.140755	0.042646
Acot2	-0.106028	2.50432e-14
Bpgm	0.0147437	0.000358333
Pnp	-0.121777	1.23485e-17
Kif3b	-0.0241995	0.00179528
Myo10	-0.110621	4.35506e-12
Arsb	-0.213674	0.0015735
Spa17	-0.193106	0.013825
Coq6	0.0266648	0.0224964
Vcl	-0.149118	0.000789185
Micu2	0.0190913	6.61224e-08
Pkm	0.036113	0.0143814
Dnajc13	0.074445	6.9531e-08
Psmb6	-0.25837	0.00232084
Rnf7	-0.119057	9.63073e-06
Ndufs1	-0.0480524	0.0305347
Npc2	-0.0899842	0.0021955
Acsbg1	0.0622405	3.76316e-05
Cyfip1	-0.255409	0.000333228
Alg8	0.233945	0.0112035
Adk	-0.189722	7.8079e-06
Dynlrb2	0.197875	0.0205793
Ndufv2	-0.0721214	0.0113488
Arhgap29	0.0805071	0.00713128
Mcm3	0.177067	0.00933595
Dpp7	-0.215399	0.00656957
Npdc1	-0.149798	4.21245e-08
Mthfs	-0.0190564	0.00030071
Crisp2	-0.00576432	0.0100226
Prkcsh	0.236117	0.0166118
Eif2a	-0.110426	0.000243284
Tex264	0.25464	0.00277936
Pex14	0.296582	0.0033027
Cap1	-0.132352	0.00181735
Pgrmc2	-0.0531815	0.000660893
Pank4	0.0132252	0.000586278
Ctsh	-0.25623	0.0176048
Hbs1l	-0.205656	0.00863061
Gna14	-0.0236394	0.0157384
Ifitm2	-0.192573	0.00542675
Ap2a1	-0.0861919	0.00856978
Tpi1	-0.242173	0.00566711
Ctbs	-0.137283	0.0113752
Cbwd1	0.133019	0.000145038
Taok1	-0.0605701	0.000386987
Chmp1a	-0.157034	0.0414151
Nme3	0.0016713	3.69836e-07
Kyat1	-0.181237	0.00279174
Atp5pb	0.103403	0.0273306
Ttr	-0.0695392	0.0365088
Galnt1	-0.0177504	0.0172555
Nasp	0.0383601	0.0315777
Glrx3	0.0637169	0.0352531
Pcyox1	0.259362	0.000373131
Gnai2	-0.136482	0.000277625
Klhl10	-0.0681696	1.08068e-05
Mindy3	-0.0577385	0.0131608
Coq7	0.273162	0.0184328
Ybx2	0.00390156	1.01628e-05
Hydin	-0.251795	0.0302039
Pfn2	-0.232132	0.00971018
Sf3b3	-0.00891975	0.00125609
Itih3	-0.0342141	0.00194431
Etfb	-0.148346	0.010372
Hspbp1	0.173	0.0381969
Anxa4	0.0942254	4.01174e-09
Lactb	-0.164461	9.44564e-07
Clic4	0.0886833	0.00309801
Uqcrfs1	-0.0713546	0.035044
Spcs2	-0.161823	0.0127846
Taldo1	-0.112569	0.0251247
Hspa5	-0.0657493	0.0398919
Abhd11	-0.206188	3.68835e-08
Mpi	-0.022696	0.00586509
Alox15	0.25679	8.07933e-06
Hmgcs2	0.0666574	0.00239458
Stard10	0.172331	0.00606055
Psmb10	-0.100451	0.000651522
Pcyox1l	-0.0337208	0.025056
Sil1	0.137345	0.000104646
Thop1	-0.116546	0.00123826
Arhgef2	-0.291332	0.0031251
Tex101	-0.148896	0.020858
Mrpl23	-0.238307	0.0117289
Cd81	-0.251554	0.044449
Camk4	-0.160288	0.0378119
Tgfb1	-0.0366461	0.00318106
Ddb1	-0.230141	0.0272855
Gapdhs	-0.293583	0.0322478
Grn	-0.183179	0.0219377
Macrod1	0.171194	0.0333562
Pex11b	0.174382	0.0349159
Myo1c	0.0744021	0.00218434
Ano10	-0.0112916	0.00923805
Dis3	0.0238907	4.44656e-06
Ugt1a3	0.239427	2.27737e-11
Ccdc54	-0.083385	0.00372372
Rab5c	-0.0191536	0.0276297
Fam78a	-0.0827496	0.00983499
Ubr4	-0.121696	3.51652e-06
Ube2k	0.0673678	0.00124686
Pex11g	0.121848	0.00381407
Tlcd4	-0.204366	3.44002e-10
Crabp1	0.196049	1.2051e-06
Uba1	-0.138402	0.00250361
Oscp1	0.00434965	0.000198955
Coro1b	-0.0456893	0.0463062
Acad11	0.256202	0.0488554
Chmp2a	0.0230885	0.0239482
Smim23	-0.0821683	0.000101118
H2ac12	-0.267448	0.0248366
Snd1	-0.0156218	0.0334132
Eef2	-0.00286378	3.96538e-13
Rtn3	0.114025	0.0040026
Tsn	-0.290987	0.00759319
Maob	0.13117	0.000241516
Dst	-0.0337743	2.25361e-12
Gnb1	-0.112044	0.023558
Mme	-0.165629	1.01267e-07
Atp1a1	-0.130663	0.0308272
Zpbp2	-0.268978	0.000666574
Cox7c	0.0216739	0.0152758
Acaca	0.0161864	0.00865017
Mt-atp6	0.213252	0.0136739
Ogfod3	0.0266477	0.0188566
Tex19.2	-0.118733	2.15031e-06
Abca14	-0.0994397	0.036736
Gtsf1	-0.257536	0.00262046
Pcbp2	0.283483	0.0187489
Rrbp1	-0.0379522	0.0369463
Ceacam6	0.119926	0.0073235
Stk38	0.0925285	0.045464
Gzmn	0.263598	0.0325771
Mtrex	-0.200094	0.0277976
Sirt2	0.0385926	0.00355895
Nedd8	-0.109894	0.0485511
Aprt	-0.0298655	0.011927
Mcts1	-0.02256	0.00245469
Aldh3a2	-0.153634	0.00292138
Maoa	0.127722	0.0481396
Glyctk	-0.259876	0.00740082
Mmut	0.252691	0.00771421
Fasn	0.0958626	0.00102331
Selenbp1	0.0731612	0.0497159
Hax1	-0.237273	0.0353293
Rpn1	0.160683	0.0116186
Ddx43	0.134692	0.00915718
Sri	-0.0451537	0.00484068
Exoc4	0.0552995	0.00836012
Apoc3	0.0288776	0.0147397
Prss55	-0.149072	0.036259
Zwint	-0.241855	0.0235998
Psme3	-0.228022	0.000554865
Ube2j1	0.113667	1.35489e-05
Nme8	-0.165053	0.00982167
Ddx39a	0.0768286	0.0449693
Hao2	-0.276752	0.0473892
Hsd17b8	0.259714	1.33937e-13
Skp1	0.040873	0.00510508
Cul9	-0.0648025	2.31019e-05
Ddx6	-0.110235	0.0234487
Fkbp8	0.00725936	0.0205516
Glud1	-0.0982514	0.00146272
Supv3l1	0.23525	0.0147071
Sycp2	-0.0635023	0.0410487
Gsn	0.00849786	4.48045e-05
Pcca	-0.190669	0.00982472
Ywhaq	0.0597133	0.034588
Anxa6	-0.206554	0.0332339
Fahd2a	0.113096	0.00161037
Plpp1	-0.102106	0.00395464
Chmp4b	-0.12573	0.0282231
Tomm22	-0.0055523	0.0282796
Arhgdia	-0.184981	0.00801882
Ak3	-0.148491	0.000285905
Ttc19	-0.240248	0.0359868
Dgat1	0.0129527	0.00494658
Nxn	0.0423261	0.000483862
Prdx6	0.0682253	0.0427064
Cald1	-0.0720599	3.82549e-23
Gfus	0.141334	0.0307583
AABR07071244.1	-0.0200666	0.00416595
Vta1	-0.257733	0.0337612
Eif5a	-0.0587838	0.0224501
Eif3i	0.253305	1.55916e-07
Serpinf1	0.079014	0.0255816
RGD1565057	-0.147733	5.36325e-06
Wwox	-0.116383	0.0343131
Elovl2	-0.134759	0.0248186
Hebp1	-0.231558	0.878801
Atp5me	1.03224	0.604481
Dr1	-0.153384	0.678322
Aga	-0.0585892	0.330578
Ak2	-0.307335	0.338277
Gatm	-0.172086	0.347566
Vwa5a	-0.0579664	0.877769
Abhd5	0.0969276	0.738875
Rtn4ip1	0.0737257	0.100148
Slc25a1	0.363419	0.874386
Smpd2	0.129288	0.466667
Dna2	-0.0289568	0.973143
Asf1a	0.332726	0.902937
Cfb	0.107573	0.991136
Ppt2	0.266135	0.969303
Psmb8	-0.426516	0.188627
Psmb9	-1.06228	0.878589
Cuta	0.893455	0.931412
Rpl10a	0.260905	0.864706
Armc12	-0.228782	0.669105
Srpk1	-0.218032	0.961056
Mapk14	-0.422122	0.119092
Mtch1	-0.351203	0.254538
Glo1	-0.0472734	0.928211
Dnah8	-0.0593411	0.918121
Nt5dc1	-0.189201	0.652153
Ppa1	1.27651	0.261293
Pcbd1	-0.220171	0.782676
Psap	-0.0743266	0.859421
Hdac2	0.231939	0.873452
Cisd1	-0.15255	0.372015
Cabcoco1	0.0675278	0.627893
Iscu	0.953801	0.258443
Gja1	-0.267546	0.430726
Mrps18b	-0.173022	0.490778
Pkib	-0.371987	0.16235
Nrm	-1.00902	0.957237
Flot1	0.96768	0.671163
Ddx39b	0.0872344	0.982286
Ly6g6c	-0.348388	0.159703
Aif1	-0.799164	0.519136
Rbmxl1	0.131805	0.475394
Tpst1	1.01642	0.965182
Hsph1	-0.357234	0.588208
Asl	-0.0171691	0.655638
Chchd2	-0.691544	0.78411
Sumf2	0.107699	0.150339
Piwil1	-0.040895	0.0810729
Stx2	1.28218	0.940582
Ran	0.550023	0.0901157
Pnpla6	0.295384	0.986071
Scarb1	-0.261452	0.0741228
Arpc1b	-0.285093	0.369427
Ccz1b	0.00744494	0.247643
Tpt1	-0.227197	0.106764
Tmed2	0.127287	0.707222
Timm44	-0.166392	0.769919
Elavl1	-0.329875	0.452348
Cdk2ap1	0.0555866	0.949613
Denr	0.0299167	0.24617
Pebp1	-0.0516147	0.789172
Taok3	-0.350452	0.110074
Gcn1	0.220034	0.455787
Rplp0	0.185907	0.878169
Coq5	0.264682	0.332721
Cstb	-0.306985	0.274552
Ankrd13a	0.236772	0.494281
Agpat3	-0.128916	0.426249
Gatd3a	0.30634	0.73723
Pfkl	0.21949	0.702624
Pttg1ip	-0.147838	0.31107
Pofut2	-0.601445	0.391309
Iqce	1.00443	0.0957099
Gstt1	-0.727821	0.0808242
Vps29	-0.0759352	0.610197
Atp2a2	-0.0299611	0.317856
S100b	-0.0494451	0.0567367
Get4	-0.132279	0.612692
P2rx4	-0.024392	0.84143
Azgp1	-0.058597	0.497216
Acad10	0.0869952	0.847814
Cops6	0.0262651	0.774731
Erp29	-0.0658223	0.407432
Tsc22d4	-0.357329	0.493719
Sdsl	1.42407	0.826286
Gnb2	-0.297802	0.714678
Plod3	-0.1438	0.891793
Fis1	-0.167155	0.873584
Polr2j	0.231663	0.515491
Ywhag	-0.0797156	0.764672
Mdh2	-0.416229	0.258645
Por	-0.0495542	0.905865
Ccl26	0.48325	0.784368
Fkbp6	0.0787119	0.757838
Nup153	0.213611	0.141974
Rcc1l	-0.0190149	0.846382
Tbp	-0.040761	0.605143
Rab4b	0.755684	0.656333
Snrpa	-0.0971752	0.57048
Hat1	-0.359478	0.210601
Agps	0.0509772	0.879592
Atp5pf	0.705286	0.38149
Mtx2	-0.0934907	0.793702
Ltn1	-0.238135	0.711746
Trmt10c	0.00628043	0.465711
Get1	-0.0650466	0.902195
Tomm70	-0.39243	0.688845
Tmem30c	-0.337721	0.0570802
Psmg1	0.0577795	0.835924
Cpox	-0.301712	0.680701
Cldnd1	-0.14035	0.981733
Arl6	0.255757	0.888056
Abcf3	-0.030806	0.926022
Opa1	0.122625	0.671767
Psmd2	-0.0716833	0.888889
Ppp1r2	-0.0809275	0.907463
Bdh1	-0.359738	0.475274
Polr2h	0.0711377	0.484196
Dynlt2b	0.0866009	0.693655
Tfrc	0.701413	0.62301
Osbpl11	0.233768	0.558587
Umps	-0.612319	0.264054
Dnm1l	0.192133	0.385371
Eif4a2	-0.0108571	0.962468
Tm7sf3	0.100541	0.64735
Spag6l	0.00740781	0.370428
Mrps35	0.568542	0.300812
Ccdc91	0.0584914	0.803649
Mapk1	-0.32304	0.824147
Sdf2l1	0.0629742	0.901097
Snap29	-0.930653	0.921439
Crkl	-0.0262873	0.233691
Ranbp1	-0.00589231	0.906404
Txnrd2	0.0239742	0.817988
Scyl2	0.291404	0.529233
Cabs1	-0.000641923	0.668093
Ift57	-0.136979	0.502233
Atp6v1a	0.352594	0.453091
Atp5po	-0.118739	0.287005
Dnajc28	0.654901	0.196739
Naa11	-0.345832	0.224912
Igfbp7	-0.227054	0.574348
Mrpl1	-0.137091	0.752951
Srp72	0.0131515	0.869508
Sod1	-0.315925	0.586423
Paics	0.255055	0.980293
Spata18	-0.166322	0.994295
Ppat	0.133787	0.818023
Pdcl2	0.0537497	0.151444
Nectin3	-0.471884	0.418204
Nudt9	-0.0590884	0.230354
Ropn1	-0.049809	0.636322
Pgm2	0.238751	0.136012
Gnpda2	-0.24089	0.263643
Ociad1	-0.101123	0.320371
Shroom3	0.873818	0.0664746
Hsd17b11	0.213614	0.591464
Guf1	0.0861709	0.741384
Srd5a3	0.0185148	0.106442
Cops4	0.2118	0.316189
Fryl	0.093985	0.978149
Nup54	-0.122374	0.337841
Sec31a	0.283903	0.944922
Hnrnpd	0.0343566	0.813896
Msi2	-0.211215	0.503111
RGD1566265	0.0259615	0.986573
Marf1	0.0854809	0.996714
Rab3gap2	0.428576	0.661965
Scpep1	0.654089	0.795305
Morf4l2	-0.0139632	0.433196
Akap1	0.077226	0.873905
Golgb1	0.00571246	0.919199
Mfap4	0.0447457	0.752267
Uso1	-0.100462	0.930509
Pdxdc1	-0.0296952	0.658748
Pctp	0.0603401	0.990957
Niban1	0.187463	0.670623
G3bp2	-1.08205	0.182939
Ddx3y	-0.229018	0.305641
B9d1	1.46844	0.15442
Pds5a	0.846728	0.212086
Prm2	-0.368313	0.512715
Tnp2	2.45566	0.884181
Mrps14	0.210591	0.571964
Tekt5	0.538469	0.77024
Carhsp1	0.266331	0.768334
Naca	0.163594	0.592903
Nme2	-0.123371	0.78845
Abat	-0.266285	0.440763
Shcbp1l	-0.0075283	0.843574
Ndufb4	0.96412	0.101281
Pafah1b1	-0.231341	0.725043
Vps4b	-0.0889317	0.075988
Kdsr	0.113726	0.0988732
Lias	-0.0278705	0.790004
Ptges3	-0.232788	0.668737
Sccpdh	-0.110875	0.968567
Septin9	0.115596	0.136397
Alb	-0.0677279	0.93308
Atp1b1	-0.235202	0.931217
Akap4	-0.0707502	0.427685
Atp5f1b	0.40608	0.510077
Mapk9	0.0971014	0.718337
Wdr19	-0.110711	0.419119
Pgs1	-0.174088	0.738812
Nfia	-0.295337	0.616102
Gadd45gip1	1.09743	0.571918
Nmt1	0.0603666	0.651999
Dnah17	0.0958387	0.255646
Atp2b4	-0.0872017	0.586051
Ttyh2	-0.033433	0.498014
Tiprl	0.220705	0.51761
Cenpv	0.105684	0.49528
Spryd4	0.509785	0.773958
Gc	-0.346206	0.570968
Sdhc	-0.132914	0.69077
Parp1	-0.0618597	0.440062
Mat2b	-0.753457	0.241015
Tapt1	0.291059	0.498646
Rps4x	-0.0647604	0.794471
Psmd12	0.402805	0.872347
Acbd3	0.123681	0.769113
Srp9	0.145492	0.338273
Sqstm1	-0.160243	0.945516
Serpinf1	-0.330256	0.962014
Nudt16l1	0.0705821	0.852261
Degs1	-0.0195965	0.210461
Lgals3bp	-0.131294	0.514803
Slc9a3r1	-0.0087159	0.661089
Mprip	0.28545	0.658741
Farsa	-0.0791812	0.222652
Spata20	0.347962	0.906622
Pycr2	-0.172676	0.513281
Qdpr	-0.186979	0.808995
Grsf1	-0.323815	0.756553
F9	-0.580538	0.916558
Gcdh	0.13536	0.733246
Adora1	-0.132347	0.483176
Myo1d	-0.108452	0.777057
Lyzl6	-0.415314	0.114162
Acsf2	0.0120757	0.914162
Prkca	-0.127698	0.965312
Spta1	-1.31287	0.5072
Apoh	-0.404059	0.637307
Lap3	-0.0707876	0.944994
Prdx2	-0.125868	0.221429
Dynlt3	0.970522	0.717487
Atp5pd	0.814073	0.786563
Nt5c	0.140423	0.763455
Jpt1	0.200387	0.333927
Jpt1	0.0132794	0.0713437
Ubxn4	-0.280182	0.59849
Uchl5	0.503228	0.15896
Pir	-0.357766	0.979863
Hnrnpab	-0.0792331	0.163996
Ppox	0.00444272	0.572412
Fh	-0.220178	0.900742
Pnpt1	-0.218561	0.866834
Cnih4	0.238901	0.239288
Lrrc59	0.00842452	0.496363
Tmed7	0.188989	0.120845
Atpaf2	0.132953	0.451561
Galc	-0.199604	0.197631
Prpf8	-0.0149832	0.533374
Hmox2	0.105052	0.406941
Acot9	0.198865	0.951131
Qsox1	-0.510067	0.488191
Wdr26	-0.083694	0.823088
Cfap52	-0.278757	0.642456
Clgn	-0.0578751	0.0961956
Angel2	0.486315	0.29501
Mrps7	0.901235	0.628887
Blmh	-0.164266	0.87492
Dhx15	0.0505862	0.810127
Dars1	0.0764566	0.471125
Slc25a11	-0.237945	0.881421
Sod3	0.172207	0.360224
Nenf	0.530387	0.736577
Nit1	-0.242131	0.313712
Slc25a19	0.180315	0.645209
Stx8	-0.264944	0.088925
Rnf167	0.733658	0.798377
Rab21	-0.257823	0.694551
Cpd	-0.00320076	0.910175
Tmco1	1.32832	0.463326
Tor1aip1	0.545685	0.718201
Cd55	-0.238394	0.770481
Nap1l1	-0.223707	0.722791
Rab3gap1	-0.271601	0.981396
Cfap36	0.277015	0.987845
Rptor	-0.0349292	0.227175
Grb2	-0.0376857	0.534217
Dnajb9	0.346949	0.921858
Pfn1	-0.073279	0.219909
Pacc1	0.00950129	0.549663
Rpl23	0.291	0.368202
Lasp1	-0.0225299	0.125665
Eno2	0.0648699	0.449355
Tnpo2	-0.233045	0.963942
Fbxw9	0.207079	0.623169
Pacrgl	-0.168936	0.957108
Mon2	0.00235222	0.643848
Vmp1	0.217391	0.645786
Ptrh2	0.134081	0.713189
Soat1	-0.227883	0.883194
Baiap2	-0.73178	0.145101
Mgst3	-0.183727	0.432066
Nt5c1b	-0.192115	0.999815
Glrx5	0.302544	0.0884595
Mrpl13	-0.207571	0.928456
Mtif2	0.023797	0.130696
Phf5a	0.0231102	0.702575
Babam2	-0.418822	0.743004
Kidins220	0.344116	0.299922
Rps27a-ps1	-0.139043	0.778104
Fam210b	-0.293508	0.690367
Tspan8	0.176506	0.401549
Lta4h	-0.0640571	0.467503
Cltc	0.119126	0.613712
Rdh14	-0.00743414	0.378535
Slc25a32	0.194531	0.986643
Ublcp1	-0.0842173	0.292581
Wars1	0.535431	0.491867
F11r	-0.21976	0.898097
Slc35b1	-0.878896	0.613462
Ppp1cb	2.1525	0.878085
Rnf135	-0.407985	0.745184
Slc38a10	0.120087	0.851808
Cd48	-0.16954	0.441272
Pam16	-0.278457	0.39717
Slc30a1	1.71857	0.624727
Arf6	-0.019087	0.421522
Creld2	0.00562225	0.0759813
Rpl19	0.335774	0.344852
Sec23a	0.198593	1
Rtn1	0.510713	0.269335
Rock2	-0.060632	0.600396
Crk	-0.0974979	0.159927
Ndufaf5	0.721531	0.453465
Rtn4	0.234935	0.272465
Rbks	-0.247226	0.594027
Ylpm1	-0.333132	0.797867
Dmac2l	-0.207253	0.245949
Slc4a1ap	0.156282	0.492414
Fkbp3	-0.120264	0.158864
Cyp4f18	-0.179339	0.308221
Gns	-0.163325	0.589475
Sar1b	-0.222941	0.882428
Rtcb	0.1064	0.709547
Pa2g4	0.131578	0.978094
Npm1	-0.0779354	0.910484
Slc25a35	0.652404	0.704464
Actr2	-0.172717	0.761605
Cst8	0.129912	0.976953
Flii	-0.128581	0.591806
Rpl7a	0.213431	0.14027
Gpm6b	-0.980348	0.919079
Tfpi	-0.569889	0.212071
Tmed4	0.101616	0.868482
Sun3	0.961962	0.943198
Birc6	0.569688	0.596931
Cst13	0.0595629	0.557635
Cst9l	0.0913957	0.918344
Ndufaf1	-0.267914	0.44726
Rangrf	0.271937	0.31386
Atp6v1c1	0.0396179	0.965931
Dync2li1	-0.181539	0.721533
Itgav	-0.32869	0.500288
Ighg1	-0.594038	0.761512
Ndufaf7	2.14886	0.733723
Fbln5	0.0206467	0.436224
Pfas	0.605336	0.896549
Sycp3	0.371284	0.320732
Shmt1	0.0486141	0.555422
Ywhae	-0.205661	0.735448
Myef2	-0.054536	0.726412
Ncln	0.00725119	0.537371
Lyar	-0.217006	0.489302
Cst3	-0.000106693	0.106863
Zc3h15	-0.147569	0.952577
Acp1	1.05526	0.697532
Snx6	1.29872	0.966278
Best1	-0.421326	0.905197
Snrpf	0.151063	0.522597
RGD1306782	-0.527602	0.421945
Hpcal1	0.0745193	0.694144
Myh9	-0.0938078	0.353518
Desi1	-0.767514	0.454425
Ybx3	-0.13949	0.839581
Rida	-0.353005	0.993189
AABR07060778.1	-0.199957	0.154077
Gna11	-0.197404	0.725157
Vapb	-0.0172547	0.793432
Ppp2r5c	0.117049	0.232836
Cul1	-0.0102584	0.423734
Ppp2ca	0.317671	0.924389
Dhrs7	-0.0339241	0.0598446
Cdk5rap2	0.207789	0.750857
Lyz2	-0.535574	0.154215
Eif2b4	0.0354653	0.549884
Arfgef1	-0.393889	0.86833
Them6	0.300398	0.108543
Dstn	0.0458277	0.0727308
Ttc21b	-0.0271736	0.62011
Naalad2	0.0193777	0.461534
Hsd11b1	0.675791	0.27778
Ankef1	-1.69128	0.856681
Rpia	-0.178495	0.85856
Ctnna2	-0.301139	0.735657
Suox	-0.395949	0.580827
Efcab3	-0.749487	0.482245
Oxsm	0.369242	0.354272
Ctnna1	0.0053015	0.671104
Rmdn2	0.071669	0.156278
Ncstn	-0.286279	0.361873
Arl8a	-0.111974	0.977065
Cpsf6	0.0488581	0.31266
Lrpprc	0.239693	0.140022
Sptbn1	-0.182575	0.793577
Cpq	0.0264748	0.464405
Ppm1a	0.644246	0.432028
Traf2	1.27528	0.668122
Cpne3	-0.0298886	0.881386
Sf3a1	0.126018	0.768761
Calu	0.341871	0.0658179
Emc7	0.430329	0.745957
Cyct	-0.00226713	0.387483
Mthfd1	0.246988	0.875453
Stx18	-0.315902	0.733501
Kitlg	-0.236835	0.848651
Vdac1	-0.103808	0.0726163
Cspp1	-0.307197	0.745279
Aifm1	-0.631474	0.658118
Galk1	0.46818	0.90683
Trnt1	-0.140244	0.852315
Mif	-0.21983	0.672887
Fyco1	0.332816	0.829428
Memo1	-0.481229	0.112578
Thnsl2	0.630061	0.795574
Odf1	-0.173869	0.336717
Pdia4	-0.0114692	0.169509
Eif2b2	1.15785	0.303062
Atp6v0c	-0.287415	0.54074
Fkbp4	0.0781142	0.745054
Slc4a7	-1.05657	0.353062
Hk2	-0.0244202	0.980301
Xrcc6	-1.85895	0.6282
Septin7	0.123599	0.616107
Cops5	-0.388096	0.913807
Nup210	-0.0653854	0.594323
Alg2	0.318792	0.344711
Grpel1	-0.143758	0.582788
Apmap	-0.280904	0.591403
Snx5	-0.0471271	0.48684
Rps6ka3	0.290211	0.86687
Rcc2	-0.187809	0.574694
Dcaf8	-1.66618	0.16914
Lancl2	0.247933	0.965357
Trap1	0.29711	0.566206
Nell2	0.182959	0.994763
Pex16	0.0319037	0.682792
Atl2	-0.286148	0.837634
Sumf1	0.0983953	0.891913
Sptb	-1.39475	0.954822
Elavl2	-0.294211	0.06169
RGD1564804	-0.0677928	0.461105
AC128960.1	-0.0776458	0.154706
Acyp1	-0.172404	0.0911715
Ddx1	-0.00247386	0.463273
Aldob	-0.507207	0.97714
Plrg1	-0.856492	0.135234
Synj2bp	0.119216	0.67886
Vcpip1	0.249633	0.0826874
Snu13	-0.0623592	0.389042
Spaca3	-0.493233	0.701764
Hnrnpll	-0.17332	0.902381
Rnpep	-0.0692517	0.904525
Mrps16	-0.12628	0.651617
Galm	-0.122609	0.18031
Psmd6	0.121737	0.468933
Hdac6	0.359344	0.55602
Prorp	-0.0795352	0.686706
Mrpl19	-0.165356	0.207689
Ilf3	-0.146499	0.665123
Dync1h1	0.239053	0.49323
Ero1a	-0.0214724	0.0763611
Hyal6	1.32223	0.94447
Mapkbp1	-0.124823	0.229284
Pzp	-0.213781	0.837714
Poglut3	0.899994	0.32059
Serbp1	0.63607	0.366241
Spam1	-0.17017	0.462486
Dut	-0.161377	0.620848
Sardh	-0.309538	0.217733
Nop56	0.243499	0.789122
Preb	0.573916	0.880331
Acss1	-0.210558	0.470861
Efnb1	-0.468985	0.561625
Psmc6	0.262024	0.0592611
Prepl	-0.00375844	0.528798
Psma6	-0.0830679	0.328111
Idh3b	0.326782	0.750607
Nbas	-0.623629	0.799141
Serping1	-0.1219	0.584702
Ccdc105	-0.0613242	0.524397
Dnajc10	0.0503922	0.758808
Nfkbia	-0.234968	0.720922
Prr30	-0.880403	0.278527
Strap	-0.0290745	0.542388
Cct6b	0.355652	0.166387
Top1mt	-0.21016	0.998074
Usp2	0.234767	0.998424
Cyp51	-0.266877	0.124696
Mtdh	-0.011974	0.596335
Dera	0.0129856	0.743048
Kif3a	-0.285736	0.892611
Glb1l3	-0.158232	0.699378
Dnaja1	-0.21306	0.49393
Ndufaf4	0.404768	0.28678
Asns	-0.0559403	0.622221
Ndufa12	0.211313	0.559339
Pygb	0.222227	0.131005
Cd63	-0.143174	0.0978861
Padi2	0.00998398	0.563082
Rab11b	0.105026	0.111498
Cse1l	0.126641	0.857107
Rars1	-0.209915	0.1174
Chmp3	-0.164052	0.65343
Actr10	-0.192079	0.870692
Capzb	-0.174872	0.114552
Cmpk1	-0.00497854	0.197092
Igsf1	-0.16331	0.194444
Lactb2	-0.167146	0.516221
Glod4	-0.140467	0.859041
Tamm41	0.238356	0.43245
Cox4i2	-0.523868	0.506169
Ehd3	1.99696	0.798739
Ufl1	0.830136	0.695662
Nrdc	-0.0170421	0.251864
Smu1	-0.187707	0.507439
Plxnb2	-0.590598	0.910224
Tram1	-0.221746	0.393918
Phospho2	-0.0742675	0.502977
Tmed10	-0.127005	0.40806
Spata6	-0.0968684	0.417433
Trmt5	1.84767	0.946627
RGD1305350	0.19926	0.388197
Acat1	-0.0470674	0.463169
Mgst1	0.488875	0.452449
Ckap4	0.00050444	0.0690016
Timm10	-0.288017	0.878178
Ace	-0.174272	0.544198
Bcap29	0.331844	0.447974
Abhd12	0.0614771	0.950468
Yars1	-0.163493	0.286794
Ly75	-0.0771978	0.285716
Txndc12	-7.58765e-05	0.526004
Ehd4	0.414476	0.417341
Cand1	0.138065	0.661832
Rnf17	0.230814	0.915663
Ndrg1	-0.132065	0.615957
Wbp2	0.171136	0.957718
Cyp11a1	-0.239275	0.34043
Timm9	-0.19076	0.354163
AABR07054614.1	-0.521362	0.49729
Tmem43	-0.242596	0.921126
Spaca1	-0.177827	0.327532
Mios	-0.122421	0.966464
Cul5	0.108941	0.531932
Appl2	0.103552	0.135954
Hnrnpm	-0.000122751	0.719475
Dcdc2c	-0.178753	0.153692
Vamp7	-0.994977	0.112339
Ppp6r2	0.177097	0.778896
Stra6	-0.0176735	0.438863
Shmt2	-0.472842	0.439459
Galnt12	0.323519	0.484288
Plxnc1	-0.20262	0.298332
Ndufb11	0.519117	0.266073
Tagln2	-0.0845993	0.0773346
AABR07049516.1	0.225209	0.831956
AABR07006504.1	0.114166	0.572762
Bsg	-0.099192	0.486176
Slc2a3	0.182795	0.109749
Acrv1	-0.289364	0.983458
AABR07036375.1	-0.214584	0.67771
Mrpl38	0.0508754	0.454838
Decr1	0.0381349	0.750481
Ift74	0.132255	0.156887
Dock7	-0.167142	0.0552088
Mdh1	-0.504174	0.676275
Bag1	-0.58592	0.731613
Parp12	0.175302	0.929604
Ndufa6	-0.138802	0.9277
Arpc3	-0.414911	0.208157
Wdr5	-0.140914	0.88164
Mrps15	0.602318	0.712609
Flvcr2	0.926527	0.228727
U2surp	-0.128388	0.946992
Pnpla7	-0.621269	0.193497
Nsfl1c	-0.402947	0.86017
Rars2	0.199366	0.767623
Faf1	-0.104305	0.382948
Acta1	0.341215	0.0841214
Tbc1d21	0.105797	0.0678509
Tmem97	-0.167532	0.197463
Tmem214	0.0209827	0.9436
Nrf1	-0.888442	0.477983
Mapre3	0.0218597	0.726815
Ago2	-0.0923523	0.933713
Chmp5	-0.179372	0.715375
Plbd1	-0.151873	0.334516
Arpc4	0.0449028	0.412012
Adi1	-0.649607	0.620461
Slc35a1	0.0466357	0.735991
Csrp1	0.0679818	0.847633
Ssrp1	-0.192061	0.827096
Gnpnat1	0.101805	0.773713
Pon3	0.665444	0.409601
Nptn	-0.2703	0.600834
Nat10	0.37209	0.348304
Atp6v1d	0.419859	0.346551
Mrpl37	0.211894	0.260048
Pdcd6ip	0.0182225	0.152928
Chrac1	1.09198	0.739579
Otub2	0.127514	0.451124
Ehbp1	-0.16166	0.946467
RGD1563056	0.00980882	0.0564984
Cpvl	1.15074	0.988276
Abcb8	-0.400515	0.40403
Dad1	-0.133665	0.741142
Sec62	0.762751	0.739388
Jam3	0.0322064	0.898985
Hepacam	0.577622	0.790369
AABR07016623.1	1.20306	0.0647636
Nans	0.320938	0.495706
Sec24c	-0.0478664	0.777804
Abhd6	-0.137302	0.989321
Dpysl5	0.0374114	0.885238
Fut11	1.33972	0.417599
Gfus	-0.103812	0.891639
Rnf126	-0.061229	0.805219
Erg28	-0.0161948	0.637356
Kpnb1	0.085604	0.732225
Hook1	-0.346168	0.606268
Ndufs3	0.0758362	0.0543497
Caprin1	-0.0872288	0.547827
Srp68	0.773159	0.61274
Knstrn	0.0431396	0.752024
Fuca1	-0.284751	0.360981
Mapk15	0.0256741	0.628718
Anp32b	-0.151918	0.433047
Psen2	0.0680397	0.737089
Serpina6	0.123451	0.6687
Dtd1	-0.196816	0.372809
Slc35f6	0.193173	0.44055
Serpina1	-0.135815	0.821513
Fkbp1a	0.0376409	0.455195
Rnf139	0.0246759	0.573324
Ptcd3	-0.195329	0.463726
Ewsr1	-0.107939	0.496422
Marcksl1	-0.125251	0.638346
Fam221a	0.0569224	0.737656
Gnl2	0.689173	0.932968
Pgp	0.037829	0.30587
Tf	-0.110003	0.543714
Src	0.272668	0.292565
Ccdc90b	-0.104842	0.111634
Osgep	0.74443	0.917597
Hsd17b12	-0.00989034	0.924229
Abhd4	-0.0461489	0.778701
Uchl3	0.108361	0.59824
Cct4	0.161405	0.0753083
Hmgcl	-0.150799	0.452204
Dtwd1	1.71568	0.924273
Aqp7	-0.384675	0.306714
Ppp3cc	0.0697177	0.78654
Dpysl2	-0.00419439	0.94499
Adpgk	-0.144748	0.97578
Ddx4	-0.0287831	0.645446
Nampt	1.60891	0.96476
Serpina4	-0.219754	0.963589
Creld1	-0.0995754	0.468088
Akr1b8	0.0254297	0.168158
Scrn1	1.75908	0.409944
Mrpl10	0.733534	0.498851
Wdr54	0.0139079	0.90083
Akr1b7	-0.320458	0.997064
Serpina5	-0.0251084	0.477921
Stoml2	-0.0113614	0.882925
Timm8b	-0.681556	0.515762
Fam166c	-1.47618	0.914893
Tmem199	-0.0859526	0.123641
Pip4p1	0.277857	0.48554
Acadm	0.206125	0.0519233
Me1	0.464491	0.377371
Bckdhb	0.808811	0.932808
Piwil2	0.00134458	0.27685
Glt8d1	0.240867	0.182899
Rab43	0.0531182	0.974685
Esd	-0.120679	0.473613
Fam166a	-0.328145	0.425761
Puf60	0.0942278	0.793729
Car2	0.21512	0.478945
Wnk1	-0.112305	0.240795
Eif2s1	-0.00311797	0.85974
Coq3	0.0556007	0.310217
Slc33a1	-0.285467	0.542105
S100a11	-0.691208	0.295981
Dync1i2	0.207232	0.481057
Rpl4	0.121897	0.956902
Asah1	-0.154337	0.390662
Emc3	0.946701	0.4699
RGD1306941	-0.185561	0.339438
Lgals1	0.379156	0.396418
Lrrc46	-0.296038	0.846175
Sdcbp	0.168492	0.162358
Ttc30a1	-0.394248	0.106454
Prpsap1	-0.24907	0.211066
Arih1	-0.0294607	0.406682
Ptpmt1	0.386679	0.249792
Rps24	0.198145	0.795168
Brk1	-0.110123	0.452455
Txnrd1	-0.145292	0.787094
Glb1	-0.275317	0.446397
NEWGENE_619861	0.00584727	0.0589089
Enpp5	0.0165253	0.948385
Ninj2	-0.280671	0.953434
Pofut1	0.0813023	0.810036
Hexa	-0.0332611	0.534201
Nipsnap3b	0.679542	0.693329
Epb41	0.0393155	0.966374
St3gal4	-0.0899501	0.26489
Pgm1	-0.136335	0.124974
Ivd	-0.302545	0.967042
Tmod3	-1.48155	0.796944
Tubb4b	0.0046148	0.466986
AABR07018533.1	0.874319	0.791274
Cnbp	-0.100048	0.0808813
Serpina3c	-0.19253	0.351089
Ctps1	0.746759	0.541268
Api5	-0.134545	0.0551338
AABR07026311.1	1.50154	0.102557
Cpa5	-0.719898	0.146863
Serpina3n	-0.050387	0.210293
Cpt1b	-0.0164629	0.464061
Mcat	-0.217637	0.497483
Ipo7	-0.0493249	0.756765
Pnma1	0.151932	0.537244
Fam126a	0.395333	0.875803
Pex5	0.307932	0.534529
RGD1565462	-0.522684	0.387981
Ada	-0.288022	0.362206
Ctsb	0.174364	0.357995
Dnajc3	0.046766	0.780561
Pcm1	0.164876	0.7345
Acot7	0.30029	0.479193
Lgals3	-0.183432	0.624257
Cand2	0.171056	0.428938
Acsl1	-0.0574398	0.492569
Car1	0.2434	0.949556
Mlst8	1.02945	0.489873
Prcp	-0.568486	0.234082
Impa1	-0.184806	0.405848
Ptpn1	-0.324664	0.570293
Slc7a11	0.656866	0.895969
Sec13	0.187504	0.461541
Ppif	-0.22738	0.766528
Trappc3	0.0270526	0.248466
Kpna4	0.110618	0.119275
Cox6c	-0.153465	0.229087
Celf1	0.958001	0.518763
RGD1309534	-0.225492	1
Lcp1	-0.239306	0.420683
Fam241a	-0.0579098	0.922221
Dync1li1	-0.354192	0.41587
Sptlc1	0.052513	0.752498
Mycbp2	-0.278551	0.931962
Adprs	-0.0301653	0.324104
Mthfd2	0.177542	0.98158
Smptb	-0.274724	0.200089
Cep41	0.0974445	0.931365
Angel1	0.475972	0.434501
Hadhb	0.133975	0.84654
Atad1	0.439182	0.34807
Fabp4	0.488422	0.871006
Slc25a4	0.135622	0.0997385
Cast	-0.361348	0.234317
Mrpl45	0.00814935	0.731516
Gars	0.368956	0.372867
Itgb1	-0.221904	0.676517
Bet1	-0.0739558	0.60816
Prxl2a	-0.281522	0.163651
Ipo5	0.100826	0.520464
Dydc1	-0.806091	0.551227
Tcam1	-0.293741	0.0612294
Mrps25	-0.0280911	0.9997
Anxa11	-0.295695	0.93904
Fabp9	-0.0719665	0.232611
Tjp1	0.065787	0.838159
Ssna1	0.145434	0.854841
Iqca1l	0.249365	0.812352
Cyb5b	-0.220965	0.32426
Ppp2r1a	0.0371153	0.146652
Ptbp2	0.176879	0.513593
Nt5e	-0.15681	0.783554
Prok2	0.268316	0.750921
Hdhd5	-0.2192	0.986664
Anapc2	-0.538492	0.999608
Ckb	-0.047041	0.713055
Hnrnpa2b1	0.0377362	0.673119
Srpra	-0.128156	0.885483
Csnk1e	0.24831	0.564002
Pigs	-0.102595	0.927368
Aimp1	0.0461078	0.524233
Pomt1	0.397502	0.498716
Ndufs4	0.249957	0.185439
Sec11a	0.125072	0.933776
Ube3c	0.116502	0.586758
Uba5	-0.657696	0.732704
Atp13a1	0.573477	0.615489
Ppp2r2a	-0.0950368	0.0930434
Bhmt	-0.988124	0.429732
Chkb	0.413572	0.326062
Scp2	0.0426412	0.689766
Lrrc40	0.0361234	0.564323
Echdc1	0.291408	0.0970522
Cmbl	-0.0138377	0.375275
Mtmr9	-0.0811968	0.496344
Actl6a	0.249737	0.744899
S100a8	-0.615153	0.101207
Hspa4l	0.00912139	0.0519179
Atp1b3	-1.21524	0.867341
Aldoc	-0.100684	0.52227
Aldh6a1	-0.149179	0.871828
Epb42	0.980898	0.950447
Camk2d	-0.491817	0.627325
Slc25a18	-0.931801	0.750626
Rab11a	0.134415	0.177381
Tex30	1.33903	0.119877
S100a6	0.395714	0.394354
Psmb2	-0.165834	0.795791
Prkra	0.446591	0.615412
Macroh2a1	-0.143539	0.567741
Faah	0.179471	0.270203
Tmem205	0.237567	0.656397
Agk	0.682108	0.0507797
Psmc3	0.526511	0.391354
Mrps31	-0.173573	0.983474
Slc37a4	-0.339742	0.815087
Cbx3	1.50692	0.775832
Mrpl47	-0.107604	0.91884
Cct5	0.186946	0.848382
Slc25a5	0.516258	0.467467
Psma1	-0.12981	0.0553253
Got2	-0.249825	0.683913
Gcsh	0.500291	0.481157
Nudt18	-0.150021	0.957054
Hnrnpr	-0.0848749	0.58106
B3galnt1	-0.225988	0.641078
Lifr	0.122094	0.0697606
Zdbf2	-0.268374	0.14228
Ndufb5	-0.381018	0.231406
Ndufb3	-0.327108	0.909994
Cp	-0.0845961	0.374707
RGD1307929	-0.407416	0.989138
Ptn	-0.223284	0.293289
Isca2-ps1	-0.208963	0.0956729
Psip1	-0.0695731	0.304208
Trappc4	0.103108	0.772701
Dpm1	-0.249904	0.786907
Cab39l	0.341811	0.837239
Fxr2	-0.229575	0.109981
Mrps30	0.196691	0.452208
Ppa2	0.658708	0.54176
Zfr	-0.241653	0.164405
Mrps24	0.169868	0.922807
Xrcc3	-0.339571	0.727038
Tmem41b	0.205291	0.76278
Pomt2	-0.211769	0.445445
Prss37	-0.0276281	0.931636
Fdx1	-0.371179	0.854154
Man2a2	-0.0121634	0.568369
Supt16h	-0.354563	0.337585
Sdf2	-0.106706	0.729505
Prmt5	-0.118372	0.250307
Cstf3	-0.140436	0.498831
Snrnp40	-0.162843	0.455902
Xrn2	0.0847651	0.948141
Csnk2a2	-0.226166	0.266297
Ap3m1	-0.161247	0.25346
Slc35e1	0.24952	0.734794
Zmpste24	0.563936	0.587041
Oplah	0.150102	0.329107
Myo6	0.209779	0.481189
Rab7a	-0.0460966	0.664435
Cfap161	0.0958332	0.4297
Txn1	0.744011	0.624855
Psmc2	0.059938	0.46091
Galnt7	-0.302889	0.690857
Slirp	1.28769	0.843748
Tmco2	-0.317072	0.343604
Abhd14b	-0.101038	0.84878
Ndufc2	1.82147	0.304992
Samm50	-0.09824	0.528396
Bcl2l13	0.0589666	0.974968
RGD1565212	-0.126116	0.653046
Cnot1	-0.154026	0.120942
Msra	-0.0411405	0.0609734
Kctd14	0.17081	0.13014
Abcd3	0.555598	0.733401
Uqcrh	-0.0429786	0.922306
Snrpa1	-0.143302	0.625224
Supt6h	0.110433	0.218972
Aamdc	0.322977	0.905297
Saraf	-0.143723	0.4178
Pla2g6	-0.5135	0.878911
Man1b1	0.365268	0.874367
Gsto1	-0.17467	0.404575
Efhb	0.163356	0.944307
Bag2	-0.199313	0.577315
Cpt2	-0.191403	0.450683
Ubac2	-0.012845	0.715316
Spaca9	0.143887	0.697613
Bloc1s2	0.652097	0.516533
Pmpcb	-0.319957	0.0707343
Dnaja4	-0.14989	0.158575
Grin3b	-0.170219	0.749269
Cyc1	0.110106	0.34585
Spata9	-0.267542	0.112319
Sugt1	0.144708	0.716449
Lpcat3	0.269939	0.439049
Pgrmc1	0.220941	0.857141
Amph	-0.583454	0.454878
Cklf	-0.250658	0.687604
Gsto2	-0.352792	0.0679591
Rras2	-0.0848902	0.789013
Tm9sf2	-0.0677587	0.566278
Stx12	-0.173122	0.684458
Uaca	-0.203123	0.770149
Hdgf	-0.317046	0.417904
Stt3b	0.204908	0.991216
Tmem259	0.0285466	0.238793
Adh5	-0.163587	0.769038
Erlin1	0.271637	0.921582
Tk2	-0.252525	0.654411
Mrpl3	0.20812	0.882038
Fastkd2	-0.473023	0.42676
Mpc1	0.526668	0.684771
Ddx25	-0.476783	0.671381
Epb41l2	-0.12375	0.727054
Eefsec	0.0221735	0.462356
Fabp3	-0.232998	0.973841
Rbl2	0.457807	0.258822
Dbnl	0.295467	0.276924
Naa15	0.714984	0.537444
Dnajb4	-0.0642015	0.305428
Mfsd10	-0.0694512	0.767398
Dnajc5b	-0.0878315	0.898933
Efhc1	-0.0247295	0.871238
Eif3m	-0.175316	0.826828
Magohb	-0.0973614	0.897097
Tusc3	-0.313053	0.677879
Ldha	0.0387041	0.569971
Rrp9	-0.592285	0.98249
Phb2	0.226493	0.401169
Metap1	-0.00427683	0.972451
Atox1	0.00801098	0.399499
Add3	0.441545	0.259695
Ciao1	-0.230702	0.710661
Prss58	0.0210199	0.917857
RGD1559962	1.20977	0.161904
Acadl	-0.268979	0.57021
Clns1a	1.37445	0.737366
Pdcd5	0.793969	0.403363
Nudt2	-0.0481608	0.199259
Lnpep	0.259221	0.889071
Dctn6	0.301609	0.449676
Sh3glb1	0.150713	0.332197
Arsa	-0.307702	0.436951
Pfdn5	-0.29813	0.256314
Ldhc	0.0624126	0.894899
Edem3	-0.803375	0.272679
Twsg1	0.0288087	0.956925
Myg1	-0.0550129	0.759501
Mmel1	-0.561272	0.118982
Ldhb	-0.317793	0.271287
Pgap1	-0.348442	0.822716
Setx	-0.789715	0.667174
Chchd3	0.115294	0.955208
Psmb5	0.0731478	0.680304
Nif3l1	0.0368206	0.539773
Tcp10b	0.0472351	0.727011
Calr3	0.0719206	0.720886
Iqgap1	-0.0797706	0.743843
Tm9sf3	0.350611	0.478673
Add1	-0.0927147	0.381294
Rcn1	0.355815	0.694707
Tepp	-0.120472	0.0607386
G3bp1	0.180117	0.550714
Polr2e	0.633078	0.545504
Mat2a	-0.0670529	0.922063
Psma4	-0.281865	0.593256
Atp2c1	0.647022	0.11342
Pgk2	-0.178341	0.747784
Rala	0.0497155	0.604319
Tsg101	-0.871324	0.313516
Pgam2	-0.017543	0.45066
Selenot	-0.259293	0.285873
Erich6	-0.190864	0.850813
Txndc5	-0.033276	0.654972
Gsta1	-0.0722875	0.738109
Tgm2	0.895987	0.72336
Sdha	-0.106541	0.992084
Gclm	0.0929391	0.619658
Cog6	-0.357812	0.76399
Polg2	-0.372578	0.966635
Lxn	-0.154538	0.474613
Tbl3	0.331867	0.249309
Nmnat3	0.0122967	0.85527
Sec61a1	-0.275347	0.655067
Vdac2	-0.198274	0.347599
Timm8a2	1.63666	0.9859
Tmed3	0.376353	0.832536
Acp2	-0.463069	0.537272
Rbp1	-0.123274	0.681115
Gpat2	0.0280309	0.309282
Enpp3	-0.261748	0.806574
Vps18	-0.709365	0.419672
Cmas	0.325157	0.867627
Pef1	0.127623	0.938981
Aaas	-0.310955	0.530494
Snapin	-0.341205	0.3585
Mipep	-0.107151	0.270926
Mrpl21	-0.312058	0.748618
Sirt3	0.356356	0.709769
Efhd2	0.511685	0.479503
Tom1	-0.222354	0.487288
Qrsl1	-0.182467	0.683298
Comtd1	1.84396	0.925879
Clybl	-0.0632253	0.507181
Dcaf1	0.0918754	0.814866
Mccc1	0.0740338	0.0604522
Fhad1	0.436541	0.44928
Eps15l1	0.110298	0.53296
Rnf151	0.12236	0.638873
Trappc11	-0.134499	0.286613
Erlin2	0.0572758	0.720636
Acin1	0.0844131	0.923967
Paqr5	0.058254	0.0558877
Tktl2	0.267393	0.619546
Alpl	-0.211801	0.644722
Ndufb8	0.693857	0.42839
Ssr1	-0.177446	0.409368
Hint3	-0.00560277	0.746478
Myo7a	0.077812	0.205997
Psmd7	0.0050195	0.446757
Xylb	-0.0205718	0.821152
Sf3b1	-0.0630624	0.553736
St7l	0.508301	0.702527
Dcun1d3	0.261698	0.231726
Gnaq	-1.74648	0.822504
Ptges2	0.686571	0.975795
Kif2a	0.022575	0.339976
Hmox1	-0.0152546	0.10601
Fbxo42	-0.233322	0.306502
Elp3	0.0980819	0.275697
Arpc2	-0.111816	0.56994
Arhgap17	-0.0608323	0.786338
A2m	0.221379	0.46836
Lmnb1	0.0874853	0.171528
Chd1	-0.453068	0.991054
Smchd1	-0.37729	0.756234
Arpc5l	0.18319	0.409011
Bzw1	-0.0506605	0.213183
Aamp	-0.20387	0.289876
AABR07066818.1	-0.0905287	0.777893
Hnrnpf	-0.00559339	0.129694
Tcp1	0.33534	0.228808
Armc8	0.190135	0.423774
Anxa5	-0.411016	0.603455
Smc3	-0.447122	0.985673
Retsat	0.144115	0.392488
Cfap53	0.10954	0.63475
Stk33	0.0306816	0.710774
Slc7a8	-0.352148	0.0901172
Pcmt1	0.310233	0.970621
Ndufb10	-0.182856	0.97991
Phax	0.294559	0.486685
Cpt1a	-0.0720519	0.246451
Alg10	0.0108022	0.119817
Farsb	-0.134253	0.899376
Vps28	2.25869	0.827423
Tgoln2	0.0752499	0.823009
Pdcd6	0.0519768	1
Clta	0.0145114	0.634781
Pigt	0.259477	0.551141
Fahd1	-0.19445	0.421014
Katnb1	-0.0431366	0.736753
Fn1	-0.368144	0.711204
Pdha1	-0.352802	0.793654
Dhx36	-0.464323	0.865988
Eppin	-0.905612	0.564933
Tesmin	-0.32784	0.781298
Iars1	0.198509	0.519353
Dock3	-0.604108	0.160289
Wrap73	-0.309248	0.670896
Pi4k2a	0.122917	0.242871
Ccin	-0.506456	0.961469
Hbb-b1	0.537768	0.941449
Glipr2	0.110391	0.618798
Mlycd	-0.0902953	0.673791
Mug1	-0.109801	0.978844
Cars2	-1.74755	0.832617
Sf3b5	0.30821	0.395795
Mrpl43	-0.0877485	0.337517
Etnk1	0.0351084	0.482055
Slc13a5	-0.0820616	0.418367
Odf2	-0.292327	0.238757
Thumpd1	-0.515255	0.226818
Ftmt	-0.14687	0.531246
Dnai3	-0.160057	0.386319
Pdcd4	0.66451	0.862383
Acsl3	-0.00723184	0.899581
Exog	0.042977	0.78702
Hagh	0.120676	0.467836
Hp	-2.20229	0.774018
Fam107b	-0.9271	0.326344
Pex11a	-0.563823	0.268671
Ifitm3	-0.117568	0.533851
Acsf3	0.282997	0.791194
Idh1	0.542749	0.462463
Aldh7a1	0.342317	0.104011
Ptgr1	-0.274572	0.63578
Ist1	0.249947	0.70404
Bspry	-0.165879	0.558381
Timm21	-0.255078	0.421781
Yipf5	-0.086411	0.834137
Sae1	-0.0229552	0.655651
Tradd	-0.25574	0.601677
Spryd7	-0.0509832	0.160267
Mrpl44	0.0539456	0.308033
Anp32a	0.0495456	0.461763
Cyb5a	-0.210035	0.0503429
Mrps5	0.357545	0.896922
Usp14	-0.0847482	0.452656
Etfa	0.154334	0.702929
Uggt1	-0.0502867	0.0951314
Dnajc5	-0.331632	0.118069
Elp2	-0.0274837	0.569743
Star	0.205379	0.275922
Alad	-0.12285	0.246985
Rpl13	0.763008	0.1258
Exosc9	-0.101558	0.374536
Atp5f1d	-0.0488013	0.254378
Vapa	0.460329	0.87573
Ykt6	0.0437647	0.185927
Mff	-0.120907	0.667586
Acot8	0.466481	0.648262
Spr	0.198281	0.808327
Man2a1	-0.170311	0.969435
Lonp2	0.196969	0.326235
Cep72	-0.203748	0.795984
Usp5	0.0716712	0.364879
Kpna2	0.361961	0.485393
Paxx	0.0191979	0.526956
Slc27a3	-0.104914	0.299969
Cnep1r1	-0.814431	0.490319
Pdilt	0.0152884	0.89009
Atp6v1e2	-0.0829963	0.935021
Hspa14	-0.0105426	0.918949
Hsdl1	-0.227562	0.60341
Ppp6r3	-0.559557	0.179225
Relch	-0.0571053	0.75795
Dnah6	0.111088	0.200945
Dnaaf1	0.145197	0.278611
Fuca2	-0.00644785	0.0901355
Eif3f	0.35545	0.867352
Atxn10	-0.0913159	0.760482
Adad2	-0.0519978	0.771783
Mrps34	0.535014	0.545057
Atic	-0.0970207	0.907608
Mybbp1a	0.114825	0.642093
Ubr2	0.0414718	0.17826
Cdh2	0.105792	0.342667
Sfxn3	0.40627	0.110756
Ppp6c	-0.0343238	0.6846
Snrpd2	-0.107898	0.598263
Pyroxd2	-0.135511	0.439631
Tmigd3	-0.148129	0.883482
Insl6	0.438806	0.991581
Ap2s1	0.256033	0.396162
Ube4a	0.0118294	0.39505
Ube3a	0.248052	0.844819
U2af2	-0.0631851	0.0855472
Dpep1	-0.233756	0.747224
Cndp2	0.479965	0.073359
Chdh	-0.18011	0.726628
Tbc1d13	-0.103951	0.767088
Mrpl32	-0.0486777	0.72852
Bbs7	-0.226978	0.166343
Rap1gds1	-0.243073	0.866776
Uqcrc2	0.688739	0.96703
Pex3	0.0605409	0.77484
Cul3	0.0800196	0.261255
Trip13	0.0385068	0.817502
Maip1	-0.170453	0.571376
Msh2	0.19168	0.489025
Plgrkt	-0.421148	0.562762
Cnot9	-0.254342	0.480043
Ccdc25	0.0788954	0.577881
Rad23b	-0.316949	0.433361
Lman2	0.131001	0.56038
Hsd17b4	0.353826	0.894556
Dazap1	1.26588	0.06137
Pccb	-0.30225	0.779471
Fars2	0.349047	0.28506
Parva	-0.0453918	0.912153
Mpzl2	-0.375598	0.911682
Vnn1	-1.13037	0.974527
Zadh2	-0.0250556	0.501763
Ciapin1	-0.130299	0.968753
Hars2	-0.457387	0.133918
Ces1d	-0.292219	0.609842
Rcn2	0.341008	0.336004
Mul1	0.423501	0.0888182
Ckap5	-0.200089	0.562895
Igf2r	-0.21717	0.62921
Slc22a17	-0.10312	0.274948
Cnpy3	-0.108595	0.163643
Mcee	0.094055	0.933519
Mrps9	-0.0612451	0.306719
Cotl1	-0.376504	0.288843
Cetn1	-0.136746	0.79548
Ermp1	-0.253042	0.592953
Pdlim1	-0.578254	0.958407
Fam136a	-0.224378	0.750144
Eci2	0.0445895	0.526614
Fkbp10	-0.21173	0.649345
Sumo1	0.111992	0.913357
Ift140	0.00298622	0.692304
Klhl36	-0.191937	0.416312
Clu	0.15628	0.646508
Ptbp3	0.161363	0.95034
Vps13d	0.197467	0.556296
Edf1	0.018697	0.902577
F2	-0.52023	0.60603
Rnh1	-0.114013	0.554876
Gstk1	0.892809	0.309069
Actl7b	0.24543	0.331141
Trim36	0.0515236	0.956273
Got1	0.945974	0.518397
Slc1a3	0.113868	0.693745
Snrpg	-1.56143	0.581166
Idi1	0.140934	0.972431
Actl7a	0.263101	0.629711
Tln1	-0.0687466	0.306747
Rnmt	0.326443	0.894194
Nt5c3b	0.3688	0.960487
Mtpap	0.113518	0.569071
Ggps1	-0.487383	0.625605
Cox5b	-0.353145	0.848736
Xpo6	0.177264	0.608733
Letm1	-0.134124	0.485864
Dnaja2	-0.129551	0.362083
Stmn1	0.13906	0.54132
Pla2g2d	-0.0734362	0.537742
Pex6	0.332114	0.717825
Isoc2b	-0.459095	0.732256
Rab13	1.98969	0.719861
Oat	-0.100603	0.538424
Bcs1l	-0.0647757	0.933906
Use1	-0.205547	0.665529
Msrb2	-0.0612919	0.952548
Nop58	0.395804	0.337775
Pask	0.285637	0.388307
Dolk	-0.00675029	0.774502
Trip12	0.0249579	0.65682
Ppib	-0.0467725	0.977291
Elp1	-0.0759127	0.394763
Stk36	-0.158241	0.662024
Epb41l3	0.100572	0.227852
Ubqlnl	-0.267931	0.160735
Cops7a	0.364583	0.651005
Atp5f1a	0.363481	0.825722
Plxna1	-0.28243	0.674918
Sec11c	-0.407967	0.795754
Snx1	-0.0397107	0.244381
Pgm2l1	0.400666	0.374485
Ube2s	0.101159	0.710522
B2m	-1.40469	0.447294
Tdrd1	0.218747	0.976085
Itm2b	-0.523173	0.290833
Akr1a1	-0.00339696	0.907075
Ppp5c	-0.0474081	0.818957
Ttc39d	-0.175248	0.102658
AABR07012795.1	-0.127631	0.244263
Akr1e2	-0.143161	0.906545
Ppp2r2d	0.563175	0.566366
Cyp27a1	-0.0666174	0.770751
Trim69	0.00386999	0.748097
Clptm1l	0.042485	0.953927
Cox15	-0.134487	0.83956
Pfkp	0.589924	0.718959
Dpcd	0.135747	0.325221
Adad1	0.208593	0.164326
Mrps27	0.0037975	0.160408
Qk	0.167263	0.985289
Pabpc6	-0.0218994	0.669232
Ide	-0.102707	0.887936
Sord	-0.0183424	0.126693
Plg	-0.34681	0.358548
Vac14	-0.806229	0.444599
Ephx2	0.364933	0.429953
Cutc	-0.0852903	0.849764
Cep192	-0.18632	0.272793
Wnt6	-0.138744	0.513411
Pter	-0.272485	0.383008
Acly	0.0117072	0.758355
Map1b	-0.267533	0.903675
Abhd2	0.0778303	0.779029
Rragc	0.256889	0.356892
Ndufs8	-0.123557	0.24086
Itm2c	0.424102	0.664396
Zyx	0.279835	0.618707
H6pd	-0.315309	0.908487
Marchf5	-0.226857	0.29116
Tpm3	-0.257731	0.168552
Tmem87b	-0.708386	0.484173
Spata3	-0.734849	0.942345
Spata5	-0.0784048	0.27142
Atp6v0d1	0.104282	0.406736
Hspa4	-0.114891	0.261957
Ppme1	0.304607	0.690997
Cltb	0.253301	0.371826
Fbp1	-0.111118	0.33201
Gmds	-0.0833097	0.901398
Ctr9	-0.154347	0.408843
Adam3a	0.018495	0.89083
Eif2s2	0.388901	0.248465
Adam18	-0.350469	0.702099
Ndufa2	0.448823	0.922006
Ptpn9	0.276628	0.98444
Akr1c14	-0.218851	0.79239
Emc8	0.0413562	0.17673
Kif5b	-0.109605	0.861528
Cnp	0.00816696	0.736218
Pias2	-0.00996201	0.351873
Mccc2	-0.117841	0.582287
Cog4	-0.0510405	0.868177
Npm3	0.0317318	0.67891
Mtr	-0.156284	0.528946
Wdr1	0.12602	0.290851
Vps35	0.0649846	0.881567
Tagln	0.180266	0.518081
Sirt5	0.293386	0.868715
Dctpp1	0.0129623	0.20432
Psmg2	-0.254352	0.551387
Akr7a3	-0.0644624	0.596492
Wdr48	-0.032154	0.369316
Nup133	-0.0537545	0.539926
Spns1	-0.176423	0.867647
Agpat4	-0.147924	0.634431
Ncoa5	0.0584506	0.958938
Dnajb13	-0.0935922	0.117769
Septin2	0.116576	0.766131
Nars1	0.0365634	0.503835
Rab8b	0.271922	0.314492
Psmd1	0.0877736	0.0791527
Ahcy	0.255665	0.952214
Zc3h6	-0.122829	0.0768308
Fech	0.281801	0.67228
Phyh	-0.330397	0.201248
Slc26a2	-0.139974	0.315192
Mrpl2	-0.133331	0.205776
Vim	-0.129404	0.921034
Spcs1	0.228114	0.546577
Ndufab1	-0.154137	0.667971
Stk25	-0.502511	0.759672
Bok	-0.178141	0.932694
Abca1	-0.45268	0.577564
Smarca5	-0.0697177	0.557272
Gstp1	-0.187298	0.676665
Tpm1	-0.105806	0.844158
Acrbp	-0.176449	0.401131
Ces1c	0.0386862	0.190148
Afg3l2	0.308025	0.837043
Arl6ip1	-0.0936813	0.858673
Slc27a1	-0.0010382	0.39659
Gas6	0.0735397	0.976371
Hpx	-0.295512	0.699561
Urod	-0.1077	0.307325
Mrc1	-0.167141	0.0692061
Fank1	-0.00707441	0.718296
Abce1	0.240532	0.798477
Gda	-0.431254	0.562292
Clptm1	-0.0271824	0.57989
Isca1	0.27555	0.859189
Dhrs4	-0.0977597	0.265984
Pisd	0.030859	0.942508
Dnph1	0.971608	0.19286
Pgls	-0.386637	0.266779
Dnajb3	-0.521135	0.616732
Colgalt1	-0.237197	0.624082
Acot13	-0.491021	0.275477
Nfu1	0.111326	0.496834
Lipt1	-0.266707	0.503044
Ptpa	-0.452169	0.50679
Chchd5	-0.609563	0.338383
Acadvl	-0.113587	0.313159
Mrps11	1.77725	0.290234
Cdk7	-0.738218	0.442116
Rabep2	-0.366116	0.123335
Aars1	0.115807	0.869659
Gfpt1	0.111506	0.164516
Nup93	2.11584	0.816159
Ptma	0.211318	0.793406
Rab6a	0.112738	0.282534
Zpr1	0.145254	0.765559
Ahcyl2	-0.162778	0.424566
Adsl	0.314792	0.720927
Slc3a2	-0.26456	0.890923
Tufm	0.231776	0.390981
Rpl17	0.686864	0.258183
Rpsa	-0.028351	0.107485
Pck2	0.468868	0.321932
Pde6d	-0.104551	0.868797
Tomm40	-0.123815	0.533624
Ppp1ca	0.449891	0.139258
Lars1	1.02827	0.341987
Akt2	1.37796	0.894148
Amacr	-0.0546022	0.757364
Wdr7	0.270894	0.544511
Sec22b	0.360678	0.416949
Nectin2	-0.310933	0.660636
Stab1	-0.0713589	0.933184
Cops7b	0.252681	0.825196
Rpl18a	-0.0291713	0.968841
Psmd5	0.177056	0.43269
Tekt4	0.669551	0.288586
Ctsl	0.0632074	0.823522
Tcerg1	0.236996	0.640783
Txnl1	0.0886075	0.129607
Cox5a	-0.225993	0.60462
C5	0.315707	0.91104
Glg1	-0.121304	0.625405
Mtg1	1.83667	0.319987
Odad2	0.0674742	0.679326
Fa2h	0.0474709	0.629031
Abcb6	0.290634	0.544771
Rab14	0.53743	0.99493
Ugt1a3	-0.00115242	0.9175
Gss	-0.106592	0.349844
Mt3	-0.215198	0.564806
Gstm2	-0.204174	0.840653
Gstm6l	-0.0807447	0.730352
Dis3l2	-0.0959394	0.806308
Eif3c	-0.0115178	0.851037
Slc7a5	-0.0598852	0.0808095
Polr1c	0.323318	0.453031
Sod2	-0.37564	0.634817
Psmc4	0.205974	0.831983
Ap3d1	-0.0603385	0.899894
Dpysl3	0.11343	0.542472
Psme1	-0.122459	0.489192
Cln3	0.261935	0.560489
Stom	-0.242568	0.429615
Hnrnpk	-0.0206574	0.773666
Xpo5	0.19474	0.152047
Slc25a17	0.0448775	0.0714934
Gstm6l	-0.16351	0.58272
Mrpl51	0.161416	0.288232
Naxe	-0.00549726	0.354452
Tmem53	-0.0902572	0.405809
Gstm4	0.242083	0.29942
Ola1	0.0634462	0.966805
Ampd2	-0.192272	0.899819
Kif27	-0.136377	0.670362
Acsl4	0.368998	0.177106
Gkap1	0.0183754	0.154595
Glb1l	-0.110537	0.12937
Slco6b1	-0.16939	0.871402
Pelp1	0.375936	0.204506
Dyrk1b	-0.0167003	0.90878
Lyzl4	-0.317934	0.643345
Sult1a1	-0.318737	0.845685
Vdac3	-0.291113	0.282752
Sf3a2	0.26758	0.793105
Ubqln2	-0.0966641	0.881243
Stx4	0.719117	0.240316
Nfkb2	-0.506635	0.374549
Psme2	-0.207813	0.603122
Tpp1	0.305207	0.671449
Nudt21	0.0424008	0.270099
Polr2g	0.558587	0.36402
Pc	-0.157673	0.213663
Dag1	-0.177577	0.338145
Dctn4	-0.0126492	0.892175
Armt1	-0.157092	0.675273
Chid1	-0.185287	0.331353
Rhbg	-0.800147	0.835628
Etf1	0.0647533	0.969919
Agpat2	0.857156	0.32742
Hnrnpul2	0.00814107	0.166259
Emc10	-0.206506	0.741142
Wars2	0.470914	0.514063
Dnajb2	0.0289051	0.921634
Akap12	0.00507953	0.530167
Iqca1	-0.159899	0.662751
Mrps18a	0.215459	0.0636734
Rps5	0.6735	0.359826
Slc11a2	-0.105386	0.636085
Ipo4	0.104958	0.735184
Mthfd1l	0.201297	1
Lsm4	-0.199044	0.84142
Slc27a5	0.176443	0.908887
Spag4	0.788469	0.666562
Lamp1	-0.0681217	0.295963
Cops8	-0.239586	0.25328
Hacl1	0.00340591	0.30151
Gnpat	0.149831	0.189485
Eif4e2	-0.093661	0.739609
Cpne1	0.251462	0.446473
Ankrd28	-0.061211	0.681435
Hspa9	-0.16033	0.225748
Lmna	-0.168617	0.537579
Isoc1	-0.258587	0.711318
Gnai3	-0.122781	0.418701
Tm9sf1	-0.274262	0.319398
Cyb5r2	0.0674227	0.791968
Oxnad1	-0.283728	0.874731
Hdgfl3	-0.235224	0.62822
Stat3	0.298306	0.569441
Dpep3	-0.062867	0.244921
Tssk4	-0.213196	0.963446
Isyna1	-0.203422	0.749307
Ipo13	0.0368615	0.659648
Gmppb	0.0391845	0.899263
Sh3gl3	1.25037	0.961296
Ppp4c	0.559751	0.978126
Bbs1	0.210857	0.904837
Hsp90ab1	0.0314347	0.979562
Stub1	-0.281422	0.679027
Psma5	-0.267981	0.732615
AC140988.1	1.09781	0.848536
Matr3	0.136281	0.953143
Sgta	-0.0826026	0.2322
Folr1	-0.410874	0.320724
Rbm39	0.00361245	0.941644
Dpp3	-0.28858	0.907201
Ube2f	-0.53557	0.326037
Ogdhl	-0.111592	0.677048
Gmppa	0.382407	0.383378
Ethe1	-0.0869797	0.211075
Arl3	0.045527	0.744668
Mta2	0.576412	0.313919
Cyp17a1	0.0994867	0.536818
Sars2	-0.000676721	0.51637
Sdf4	0.646089	0.940273
Lypd4	-0.248145	0.455026
Slc16a1	0.200468	0.203808
Nme5	-0.118569	0.291898
Rps19	0.77647	0.870161
Eef1g	-0.102734	0.194818
Il4i1	-0.0149704	0.866776
Reep5	0.609007	0.51418
Nt5c2	0.155105	0.527167
Mvp	-0.401422	0.657649
Cope	-0.100019	0.977125
Yif1a	-0.140373	0.263418
Ctsd	-0.0470485	0.948928
Srp19	-0.196307	0.539919
Hnrnpl	0.0905273	0.767153
Myl9	1.54611	0.237195
Sugp2	-0.872933	0.776231
Dhrs1	0.210125	0.0986464
Ech1	-0.337594	0.340326
Prkar2a	0.450934	0.965207
Dap3	0.0481391	0.306903
Pacs1	0.198625	0.449322
Rhog	0.310518	0.385065
Mrpl28	-0.00661366	0.850504
Sec23ip	-0.0231666	0.581775
Stim1	0.114406	0.880839
Wdr11	-0.342674	0.429605
Banf1	-0.517061	0.554718
Fads2	-0.0538294	0.43704
Slc25a24	-0.000670772	0.158969
Actn4	-0.0705866	0.808424
Pafah1b3	0.279469	0.826579
Coa3	0.341414	0.770209
Pin1	1.14753	0.208887
Krtcap2	0.99589	0.296266
Lipe	0.486879	0.469442
Psmd8	0.622451	0.436424
Tssk6	-0.43455	0.223411
AC099450.1	0.854811	0.862564
Ndufa13	0.660738	0.994096
Eif3g	-0.72633	0.220023
Aldh16a1	-0.0388683	0.570303
Bckdha	0.529156	0.842416
Acadsb	-0.288469	0.319319
Spint2	0.0140111	0.685618
Sdhaf2	0.0808468	0.521197
Flad1	0.163362	0.629665
Rpl27	0.535623	0.924218
Cpsf7	0.308161	0.271192
Dkkl1	0.351185	0.584224
Vat1	0.00560897	0.31244
Rnls	-0.0938302	0.996853
Hnrnpul1	-0.185349	0.971848
Tkfc	-0.0608807	0.85456
Fdx2	0.0749282	0.223613
Axl	0.141913	0.274677
Snrnp70	-0.161946	0.386743
Dhcr7	-0.406599	0.733734
Tbcb	-0.163072	0.118058
[truncated: 1,560 more rows]
