# Supplementary material for: Chronic Hypoxia Disrupts Spermatogenesis Through ASXL2–EZH2–Mediated Microtubule Destabilization
Source: Adv Sci (Weinh). 2026 Mar 4;13(26):e01266. doi: 10.1002/advs.202501266 (PMC13159132; doi:10.1002/advs.202501266)
Supplement: Supplementary file 5 — Supporting File 5: advs74564‐sup‐0005‐Data.zip [file ADVS-13-e01266-s001.zip › advs74564-sup-0005-Data/Jun Yin_et_al_Supplementary_Data_FullMembrane_and_Omics/ManuscriptTitle_SuppInfo_Figure 5S_Venn Plot_RawData.xlsx]

## Sheet: Sheet1
CEP162 IP_WT	CEP162 IP_CEP162 OE	TUBB3 IP_WT	TUBB3 IP_CEP162 OE
Srp14	Srp14	Ropn1l	Ropn1l
AC128207.2	AC128207.2	Gpd2	Gpd2
Fbxl20	Fbxl20	Cs	Cs
Nup188	Nup188	Gstm7	Gstm7
Dennd4c	Dennd4c	Prdx3	Prdx3
Uqcrq	Uqcrq	Tmed10	Tmed10
Yme1l1	Yme1l1	Pebp1	Pebp1
Odf3	Odf3	Fh	Fh
Hdac1	Hdac1	Gm6133	Gm6133
Ak8	Ak8	Coq9	Coq9
Hmces	Hmces	Atp1a4	Atp1a4
Tubb3	Tubb3	Hbbt1	Hbbt1
Ift80	Ift80	Gm20390	Gm20390
Tekt2	Tekt2	Rars1	Rars1
Nipsnap1	Nipsnap1	ND1	ND1
Cfap65	Cfap65	Ywhae	Ywhae
Magea13	Magea13	Rpl12	Rpl12
Eif4h	Eif4h	Dpy19l2	Dpy19l2
Ncl	Ncl	Grpel1	Grpel1
Rbm44	Rbm44	Pdia3	Pdia3
Ndufa7	Ndufa7	Idh1	Idh1
Septin10	Septin10	Psap	Psap
Actbl2	Actbl2	Acta2	Acta2
Spart	Spart	Alb	Alb
Nt5c3a	Nt5c3a	Gstm7	Gstm7
Oxa1l	Oxa1l	Ctsb	Ctsb
Actrt2	Actrt2	Oxct2b	Oxct2b
Ndc1	Ndc1	Mdh2	Mdh2
Ecsit	Ecsit	Abat	Abat
Kpna6	Kpna6	Uqcc2	Uqcc2
Mrps2	Mrps2	Ndufa4	Ndufa4
Borcs5	Borcs5	H2aj	H2aj
Cct6a	Cct6a	Acot13	Acot13
Cct8	Cct8	Pdcd4	Pdcd4
Ddx46	Ddx46	Tuba3a	Tuba3a
Lrrc8d	Lrrc8d	Try10	Try10
Stat4	Stat4	Dpysl2	Dpysl2
Cds1	Cds1	Prss3b	Prss3b
Pip4p2	Pip4p2	Rpl3	Rpl3
Cul4b	Cul4b	Slc25a11	Slc25a11
Ddx42	Ddx42	Fndc1	Fndc1
Mael	Mael	Tubb4b	Tubb4b
Ugp2	Ugp2	Prss1	Prss1
L2hgdh	L2hgdh	Igkv8-30	Igkv8-30
Phb	Phb
Ehd2	Ehd2
Dnajc7	Dnajc7
Trappc5	Trappc5
Ccdc47	Ccdc47
Atp6v1b2	Atp6v1b2
Cct3	Cct3
Dnai1	Dnai1
Ywhab	Ywhab
Os9	Os9
Rbm25	Rbm25
Erh	Erh
Coa7	Coa7
Pdk3	Pdk3
Lgals5	Lgals5
Tmem165	Tmem165
Igbp1b	Igbp1b
Rack1	Rack1
Arf4	Arf4
Psmg3	Psmg3
Hbb-b1	Hbb-b1
Emc2	Emc2
Dctn3	Dctn3
Sts	Sts
Arpc1a	Arpc1a
Psmd3	Psmd3
Gspt1	Gspt1
Idh3a	Idh3a
Cldn11	Cldn11
Cacybp	Cacybp
Serpinb9	Serpinb9
Celf2	Celf2
Rps13	Rps13
Acr	Acr
Washc5	Washc5
Galnt2	Galnt2
Ociad2	Ociad2
Aox1	Aox1
Ranbp2	Ranbp2
Slc25a20	Slc25a20
Bpnt1	Bpnt1
Cox4i1	Cox4i1
Hadh	Hadh
Ube2z	Ube2z
Fen1	Fen1
Orm1	Orm1
Hm13	Hm13
Parl	Parl
Ccnh	Ccnh
AC128207.1	AC128207.1
Gfer	Gfer
Nubpl	Nubpl
Pfkfb2	Pfkfb2
Dbt	Dbt
Alcam	Alcam
Coro1a	Coro1a
Coil	Coil
Serpinf2	Serpinf2
Pycr3	Pycr3
Lipt2	Lipt2
RGD1308065	RGD1308065
AABR07033987.1	AABR07033987.1
Strn	Strn
Snrpd1	Snrpd1
Mov10l1	Mov10l1
Plbd2	Plbd2
Tfg	Tfg
Gtf2h3	Gtf2h3
Rrm1	Rrm1
Banf2	Banf2
Ranbp17	Ranbp17
Lyzl1	Lyzl1
Mycl	Mycl
Dynll2	Dynll2
Ddx20	Ddx20
Insr	Insr
Stk11	Stk11
Cfap43	Cfap43
Plaat5	Plaat5
Tuba8	Tuba8
Cd82	Mpst
Fbxo28	Skiv2l
Antxr2	Chmp2b
Mical1	Mrps17
Numa1	Mcoln1
Ccdc167	Pdap1
Coro1c	Stxbp2
Gusb	Higd2a
NEWGENE_1586233	Wipi2
Itga6	Ube2g2
Top3b	Pdk1
Nid1	Vps26c
Gpr37	Dgkg
Lamc1	Prodh1
Mtmr2	Fam243a
Sec14l1	Epha5
Ppl	Scaf4
Fmo2	Hnrnpdl
Med28	Hnrnpd
Pfdn2	Epb41l5
Ptrhd1	Galnt10
C4bpa	Npl
Cep131	FAM187A
Fam20b	Trmt1
Anapc4	Abcc3
Arel1	Timmdc1
Ighm	Rad23a
Palm3	Glyr1
Lgalsl	Rpl35
Tex37	Thoc6
Nup88	Mrpl27
Mterf2	Mcm6
St14	Sec14l4
Pygl	Nxt1
Ralgapa1	Sec24a
Slc43a1	Fbxo7
Sesn3	Immp1l
Bsdc1	Ppp2r5e
Plekha5	Nup37
Parp2	Snrpb2
AABR07029605.1	Tp53i3
Frg1	Ebp
Smc4	Smc6
Tpbg	Maea
Inmt	Phospho1
S100a9	Apob
Acp3	Wbp11
Ufsp2	Fmc1
Wdr18	Ndufa4
Pxylp1	Emc4
Ern1	Stx17
Zcchc12	Hectd1
Pip4k2b	Tmem106b
C9	Dtd2
Capg	Tex14
Map4k4	Ubr5
Amhr2	Wdr20
Igfals	Supt4h1
Nck1	Chst1
Bbs9	Rbbp9
Smyd5	Fndc8
Myof	Vps39
Polr2c	Washc4
Polr2d	Tax1bp1
Slc25a46	Tex10
Me3	Strada
Wdr12	Aqr
Mea1	Malsu1
Nbeal1	Cryl1
Cyp20a1	Fermt2
Bphl	Dnajc15
Mrto4	Chn2
Ubac1	Ift88
Sfxn1	Smarca2
Ccar2	Ttc39a
Pfdn1	Scrn2
Fbxw2	Mrps23
Tsnaxip1	Flot2
Taf10	Mtor
F10	Fbxo3
Cpne1	Icmt
Zfp428	Nup205
Dalrd3	Srm
Tial1	Minpp1
Bag3	Rftn1
Gsk3a	Trmt61a
G6pc3	Fam118b
Sf1	Ankrd44
Tmem143	Auh
Prune1	Blvra
Kiz	S100a4
Ppp4r2	Rhpn2
Qrich2	Dmd
Drc7	Tgfbi
Dpy19l1	Kbtbd11
Dmxl1	Atp6v1e1
Mtarc1	Adck1
Ddhd1	Znrd2
Heatr5a	Cwf19l1
Tmem109	Mvd
Dynlt5	Nup50
Cdc42bpb	Ppil3
Mtmr12	Bpifa3
Mei4	Pik3r4
Mettl26	Hsbp1
Wdr36	Galns
Mpv17	Abhd13
Scfd1	Golga1
Prnd	AABR07042915.1
AABR07044383.1	Shprh
Plcd1	Fbxo30
Dpp6	Slc25a25
Prss38	Dip2b
Hba-a3	Rbp4
Cfap410	Abcd2
Khk	Rhcg
Tex45	Hint2
Efl1	Plekhg1
Cfap77	Slc2a8
RGD1560242	Fam210a
Ptpn23	AABR07021871.1
Mindy1	Rps27l
Traf3ip1	Atp11a
Focad	Snx33
Dlg1	Tent4a
Gtpbp3	Edrf1
Spata31d1	Uros
Slc38a7	Mrpl48
Dcun1d5	Ubap2l
Mxra7	Tubgcp2
Ube2d3	Sephs1
Dcaf7	Eif2b3
Cyp2t1	Otud4
Tln2	Dym
Mpo	Tex44
Eno4	Clec10a
Txlna	Bcas2
MGC109340	Trim33
H4f3	Lipa
Larp7	Hsd17b3
Fam187b	Fbl
AABR07042789.1	Bbs2
Haspin	Shpk
Smap1	Cul4a
Rusc2	Mrpl14
Kdm3b	Jmjd8
Far1	Des
Ppp4r4	Rhot2
Clec2g	Fam170b
Ppp1r8	Ndufaf3
H1f6	Rnf121
Gstm6l	Tubg1
Tmf1	Rab11fip3
Ccdc65	Rab11fip3
Becn1	Stxbp3
Cdk1	Fibp
H1f5	Exosc5
RT1-CE11	Pbxip1
Clasp2	Sap18
Gosr1	Polr2i
Tapbp	Kif9
Slc22a16	Vps51
Bpnt1	Dnajc4
Sdk1	Mrps26
Mrtfb	RGD1562229
AABR07065031.1	Cfap298
	Usp32
	Cip2a
	Lrrc8a
	Atp8b3
	AABR07037203.1
	Radil
	Dlgap4
	Eqtn
	Ndufb2
	Tecr
	Nmt2
	Lyrm1
	Mrps33
	Pudp
	Fads6
	Rab34
	Scfd2
	Iqcg
	Ndufv3
	Timm17b
	Poc1a
	Actrt3
	Zdhhc19
	Coq4
	Kif1c
	Trabd
	Cwc22
	Pcnt
	Zdhhc12
	Cpeb3
	Stag3
	Hemgn
	Dhx8
	Calml3
	Mgat1
	Zmynd15
	Capn2
	Cpsf4
	Lgals4
	Tmprss12
	Polg
	RGD1562492
	Tmem176a
	Taf7l
	Dnajb8
	Pcid2
	Dpm3
	Gpaa1
	RT1-CE14
	Nudt10
	Tmem104
	RGD1562433
	Hspb9
	Ube4b
	Dpyd
	Wdr47
	Srrm1
	Aph1a
	Mtmr3
	Cog2
	Ctps2
	Ythdc2
	Samd4a
	Btd
	Cmtm2a
	Galntl5
	Cdc40
	Ift52
	Scn9a
	Scamp2
	RGD1359334
	Eif4g3
	RGD1309779
	Atxn2l
	Prdm9
	Higd1a
	Fndc11
	Mrpl42
	Prkacb
	Mcm5
	Strbp
	Tjp2
	Cfap74
	Odad4
	Dhrs7b
	Ap3s1
	Ctnnd1
	Gatc
	Vkorc1
	Mapk7
	Hdgfl2
	Ak4
	Alg3
	Alkbh7
	Tmem234
	Jmy
	Ooep
	Brcc3
	Bola2
	Khdrbs1
	Nhp2
	Sik3
	Usp19
	Herc1
	Hbb-b1
	Tctn2
	Kat8
	Dtymk
	Ehbp1l1
	Exosc7
	Clint1
	Tmem168
	RGD1564963
	Prkag1
	Epg5
	D2hgdh
	Ptdss1
	Bag5
	Gm2a
	Nlrx1
	Rab11fip5
	Chpt1
	Mlec
	Tctn2
	AABR07061001.1
	Mtg2
	Exosc8
	AABR07025928.1
	RGD1560212
	Pusl1
	Rpap3
	Antxrl
	Cav2
	Socs7
	Casp7
	Mex3a
	Septin14
	Rabggta
	Kctd12
	Nhlrc3
	Coa6
	Tsr2
	Ints6
	Sf3b4
	Gtpbp6
	Oscp1
	RGD1561426
	Xpot
	Ttn
	Rint1
	Fads1
	MGC93861
	Mtif3
	Tbpl1
	Tmppe
	Gbp6
	AABR07037058.1
	Luc7l2
	Immp2l
	H2ac1
	Ccdc127
	Rps6ka5
	Slc25a26
	Cox7a2l
	Rnf121
	Hspa13
	Mpeg1
