# Supplementary material for: Chronic Hypoxia Disrupts Spermatogenesis Through ASXL2–EZH2–Mediated Microtubule Destabilization
Source: Adv Sci (Weinh). 2026 Mar 4;13(26):e01266. doi: 10.1002/advs.202501266 (PMC13159132; doi:10.1002/advs.202501266)
Supplement: Supplementary file 5 — Supporting File 5: advs74564‐sup‐0005‐Data.zip [file ADVS-13-e01266-s001.zip › advs74564-sup-0005-Data/Jun Yin_et_al_Supplementary_Data_FullMembrane_and_Omics/ManuscriptTitle_SuppInfo_Figure 5S_Volcano Plot_RawData.xlsx]

## Sheet: Sheet1
Symbol	logFC	P.Value
Ropn1l	1.18861	0.00118085
Gpd2	1.18709	0.00119619
Cs	1.15219	0.00160282
Gstm7	1.13212	0.00189088
Prdx3	1.09099	0.00263482
Tmed10	1.03876	0.00396298
Pebp1	1.03751	0.00400116
Fh	1.00561	0.00509527
Gm6133	0.98314	0.00602162
Coq9	0.944441	0.00797756
Atp1a4	0.935847	0.0084825
Hbbt1	0.929952	0.00884514
Gm20390	0.865424	0.0138188
Rars1	0.847786	0.015551
ND1	0.834699	0.016957
Ywhae	0.818008	0.0189113
Rpl12	0.810194	0.0198919
Dpy19l2	0.809003	0.0200453
Grpel1	0.808475	0.0201135
Pdia3	0.801697	0.0210084
Idh1	0.764834	0.0265077
Psap	0.763931	0.0266567
Acta2	0.752579	0.0285928
Alb	0.711161	0.0367168
Gstm7	0.707553	0.0375098
Ctsb	0.703569	0.038402
Oxct2b	0.688826	0.0418622
Mdh2	0.676881	0.0448561
Abat	0.667469	0.0473405
Uqcc2	-0.983024	0.046836
Ndufa4	-0.993509	0.0441272
H2aj	-0.995352	0.0436649
Acot13	-1.00614	0.0410406
Pdcd4	-1.03379	0.0349188
Tuba3a	-1.05813	0.0286513
Try10	-1.09284	0.0244068
Dpysl2	-1.14338	0.0177083
Prss3b	-1.14387	0.0176528
Rpl3	-1.16858	0.0150166
Slc25a11	-1.17446	0.0144427
Fndc1	-1.23759	0.00939938
Tubb4b	-1.24915	0.0152065
Prss1	-1.30105	0.00597619
Igkv8-30	-1.43398	0.00216005
ATP6	-0.0563654	0.815875
COX1	0.285616	0.289219
ND3	-0.0141673	0.737702
COX2	0.168228	0.437768
Hsd17b8	-0.102754	0.903947
Rab11b	0.180632	0.420263
Ndufa7	0.0226044	0.671698
Igkv1-99	-0.307193	0.711429
Igkv4-63	-0.583672	0.302171
Igkv5-39	0.319017	0.254032
Igkv7-33	-0.596027	0.288524
Igkv8-28	-0.494449	0.413242
Ighg1	-0.545081	0.347521
Ighg3	-0.412985	0.533161
Ighv5-16	-0.0621873	0.826825
Ighv7-1	-0.698033	0.191704
Prn	0.59539	0.0704606
Lyz1	-0.68628	0.201455
Hsd3b9	-0.478215	0.43578
Tardbp	-0.342014	0.650337
Gapdh	0.0764657	0.579532
Gm8797	-0.819139	0.110608
Vim	0.00903957	0.695785
Rhoa	-0.0600754	0.822849
Ighv1-18	0.08102	0.572019
Vsig1	-0.0740194	0.849182
Igkv1-132	-0.164323	0.977719
Abcd3	0.0353835	0.649309
Rap1a	-0.0511326	0.806063
Ube2d3	0.112536	0.521332
Ppp1cc	-0.415218	0.529655
Diablo	0.409478	0.174031
Atp5pb	0.0876676	0.561135
Hnrnpa2b1	-0.27701	0.765945
Arl8b	-0.247871	0.819702
Eif4a3l2	-0.103494	0.905365
Prmt5	-0.878051	0.082477
Fahd2a	-0.538607	0.355533
Plbd1	-0.341331	0.651515
Stt3b	-0.426341	0.512364
Acad11	0.339471	0.234018
Acad8	-0.659954	0.224596
Gapdhs	0.15669	0.45442
Tmem33	-0.756197	0.148517
Cdipt	-0.851245	0.0944612
Spcs2	0.0391315	0.642801
Yif1b	-0.450184	0.476317
Dhcr7	0.087714	0.561059
Igkv12-46	-0.103065	0.904544
Stim1	0.124917	0.502072
Krt10	-0.374281	0.59574
Ldha	-0.0788584	0.858361
Tecr	-0.22959	0.853882
Hsdl1	-0.381323	0.584107
Rps25	-0.695044	0.19415
Ppia	0.372725	0.203912
Idh3a	0.261076	0.317071
Psmc5	-0.567158	0.321072
Tmem258	-0.00697315	0.724617
Stt3a	-0.35563	0.627046
Myl6	0.243418	0.338166
Sar1a	-0.233279	0.84696
H3c14	-0.49679	0.41005
Rps12	-0.494177	0.413614
Izumo4	-0.0843495	0.868801
Rps18-ps5	-0.826473	0.10674
Ndufs6	-0.645881	0.237718
Dhrs7	0.443474	0.149423
Ssr1	-0.471295	0.445598
Hnrnpk	0.144282	0.472719
Tmed9	-0.200647	0.908539
Rpl36a-ps1	-0.392399	0.566029
Ndrg2	0.483916	0.123714
Hnrnpc	-0.933541	0.0615774
Pcbp2	-0.326679	0.676982
Cyc1	-0.235561	0.842684
Tomm22	-0.341458	0.651296
Krt80	-0.905427	0.0715416
Rbx1	-0.219003	0.873807
Dnm1l	0.0489521	0.62588
H2-D1	-0.223318	0.865677
Rab18	-0.294511	0.734174
Cyp1b1	0.163374	0.44473
Cfl1	-0.0814985	0.863378
Sil1	0.202247	0.390763
Pyroxd2	0.0205678	0.675293
Arl3	-0.00102589	0.71386
Atl3	0.0865613	0.562939
Wdr26	-0.108478	0.914921
Xpnpep1	0.0807955	0.572388
Mrpl28	-0.659305	0.225189
Tm9sf3	-0.212819	0.885485
IGHG3	-0.871819	0.0851471
Sacm1l	0.0709621	0.588674
Vkorc1	-0.00522703	0.721453
Tusc3	-0.212562	0.885972
Ptpmt1	-0.9623	0.0526023
Hist1h2bj	-0.338694	0.65607
H2bc1	-0.700463	0.189733
Krt78	-0.726707	0.169382
Emc1	-0.340357	0.653195
Ddx5	-0.446596	0.481651
Hspa1l	-0.120752	0.938502
Akap4	0.131643	0.491769
Krt10	-0.805868	0.117889
Rpn2	-0.331137	0.669193
Gstm1	0.649631	0.0523671
Hsd17b10	-0.153972	0.997489
Mtch2	0.303125	0.270384
Stoml2	-0.0930082	0.885308
Psmc3	0.167183	0.439261
Pdp1	-0.199899	0.909959
Mup8	0.124392	0.502882
Atp5f1c	0.13077	0.4931
Capzb	-0.160294	0.985415
Tmx4	0.270332	0.306365
Rab22a	-0.494964	0.412539
Cd59b	0.102819	0.53671
Tmed2	0.55039	0.0891088
H13	-0.453474	0.471454
Odf2	0.428974	0.159573
Ywhaq	-0.0174534	0.743705
Rps16	-0.85721	0.0916801
Retsat	-0.581051	0.30512
Odf1	0.12003	0.509629
Aldoa	-0.00964775	0.729473
Aldh9a1	-0.0555171	0.814283
Hbb-bs	-0.38876	0.57194
Hbbt2	0.496457	0.116485
Sprr2b	-0.326764	0.676833
Hint1	-0.192695	0.923643
Krt19	-0.961442	0.0528533
Cisd3	-0.3478	0.640395
Acadvl	-0.167336	0.971969
Gk	-0.00247957	0.716485
Aldh3a2	-0.0304579	0.767609
Nasp	0.427206	0.160846
Spaca1	0.0896227	0.557953
Prdx4	0.208369	0.382643
Rpsa	-0.210189	0.890458
Calr	-0.153914	0.9976
Dsg1b	-0.476005	0.438902
Actb	-0.271914	0.775273
Slc25a31	-0.65659	0.227684
Hist2h4	-0.522393	0.376105
Krt2	-0.959268	0.0534937
Slc30a9	-0.732006	0.165478
Ybx2	0.429417	0.159255
Rapgef6	-0.966874	0.051281
Lactb	0.0181572	0.679559
Zpbp	-0.301487	0.721632
Sec11a	0.346589	0.227323
Ncln	-0.258331	0.800291
Ndufv1	-0.182705	0.942656
Ldhc	0.117961	0.512845
Ndufb5	-0.423078	0.517406
Prxl2a	0.0153354	0.684565
Tmed7	0.202473	0.390462
Prdx6	0.114326	0.518524
Gnb2	-0.244228	0.826487
Tpm3	0.173106	0.430834
Pdia2	-0.956209	0.0544061
Tamm41	-0.573267	0.313992
Psma6	0.362235	0.213088
Clu	-0.00233791	0.716229
Ephx1	0.283534	0.291515
Dsp	-0.715846	0.177596
Hnrnpd	-0.481539	0.431108
Immt	-0.323719	0.682174
Cep290	-0.855852	0.0923073
Mgst1	-0.372641	0.598463
Coq8b	-0.403203	0.548658
Pcx	0.151557	0.46194
Tmprss13	-0.608108	0.275588
Acrbp	0.577647	0.0773905
Ralb	0.446773	0.147184
Alg2	-0.380482	0.585491
Lancl2	-0.16098	0.984104
Sccpdh	-0.115107	0.927649
Slc25a1	-0.569203	0.31869
Clpx	-0.461243	0.460082
Copa	-0.745125	0.156107
Arl1	-0.105902	0.909981
Vdac2	0.271849	0.304634
Rps28	0.52539	0.101075
Fis1	-0.280433	0.759698
Atp2b1	-0.704722	0.186313
Gstm6	0.407391	0.175636
Slc25a3	-0.299127	0.725867
Ap2b1	-0.128521	0.953457
Gnb1	0.317125	0.255942
Crat	0.49818	0.115519
Bsg	0.0507302	0.622837
Eno3	-0.182834	0.942411
Rac1	-0.00455268	0.720233
	-0.549655	0.34193
Fabp9	0.257822	0.320892
Phb2	-0.248613	0.81832
Hsd3b6	-0.263066	0.791545
Nudc	-0.283586	0.753958
Bcat2	0.412689	0.171585
Timm44	-0.112581	0.922796
Ddost	0.112353	0.52162
Pgrmc1	-0.40074	0.552596
Atp2a2	-0.0366109	0.778999
Dpm1	-0.812927	0.113971
Gpx4	-0.0415036	0.788089
Sfn	-0.914752	0.0680996
Hsd17b12	-0.622005	0.261203
rps14	-0.326159	0.677893
Slc25a17	0.0241316	0.669006
Akap3	-0.00288315	0.717214
Casp14	-0.459988	0.46191
Lancl1	-0.370142	0.602626
Adh1	-0.10099	0.900571
Mt2	-0.00237883	0.716303
Krt1	-0.763602	0.1436
Tuba1b	-0.326955	0.6765
Tubb3	-0.164091	0.628206
Anxa2	-0.479051	0.434602
Hsp90aa1	0.0950264	0.549205
Hsp90b1	0.462822	0.136656
Gnai2	-0.37902	0.5879
P4hb	0.141588	0.476745
Ace	0.00521681	0.70263
Calm1	0.53714	0.0953004
Eef1a1	-0.323589	0.682402
Eif4a2	-0.00157642	0.714854
Slc3a2	-0.177492	0.952592
Hsp90ab1	-0.154544	0.996396
Tcp1	-0.45788	0.464986
Cox5a	0.21403	0.375225
Rpl7a	-0.101641	0.901815
Atp1b1	-0.00529534	0.721577
Rpl27a	-0.0904055	0.880341
Rplp0	0.0157933	0.683752
Glul	0.0580181	0.610432
H1-2	-0.330243	0.670753
Ass1	-0.101155	0.900885
Hspa2	0.146496	0.469425
Eno1	0.00831602	0.697079
Tpi1	0.0285103	0.661313
Rpl13a	-0.735457	0.162973
Hspa5	-0.178279	0.951091
Acr	0.0211337	0.674293
Glud1	0.642184	0.0545935
Cyp17a1	-0.529969	0.366403
Mug2	0.0857286	0.564299
Grn	0.509038	0.109572
Scp2	0.610332	0.0650271
Slc2a3	0.198681	0.395541
Rab5c	-0.137934	0.9716
Rab6a	-0.193064	0.922941
Pdha1	-0.486046	0.424821
Pdha2	0.203335	0.389313
Canx	0.194763	0.400832
Prdx1	-0.0632556	0.828838
Hspa9	-0.452799	0.472451
Rpl28	-0.4983	0.407999
Cct8	-0.371633	0.60014
Acadm	0.0389653	0.643089
Nsf	-0.23078	0.851647
Aldh2	0.188669	0.409144
Hspa4l	0.0210466	0.674447
Cox7a2	0.266243	0.311065
Gstm5	-0.0309882	0.768589
Slc25a4	-0.522795	0.375587
Hsd11b1	-0.642756	0.240704
Ahcy	-0.32418	0.681365
Krt6a	-0.457255	0.4659
Pa2g4	-0.0548142	0.812964
Rab7a	-0.277485	0.765077
Hsd17b4	-0.0242946	0.756251
Slc25a5	-0.71326	0.179595
Clgn	0.24841	0.332114
Tst	-0.0347769	0.775599
Pkm	0.243428	0.338154
Slc16a1	-0.267213	0.783907
Rab2a	-0.261791	0.793899
Stom	0.329749	0.243388
Hmgcs2	0.000759951	0.710641
Atp5mf	0.0145142	0.686025
Atp5f1b	0.102788	0.53676
Tm9sf2	0.491525	0.119287
Eef2	-0.146951	0.988991
Ruvbl1	-0.453298	0.471714
Pcbp1	0.0151383	0.684915
Cdc42	0.0238186	0.669557
Eif4a1	0.181293	0.419342
Rps20	-0.890067	0.0775208
Arf3	-0.478768	0.435
Sec61a1	0.0371944	0.646161
Arf4	-0.478863	0.434867
Dad1	0.0330116	0.653441
Timm13	0.25427	0.325098
Psmc1	-0.612807	0.270664
Rps8	-0.831025	0.104393
Rps13	-0.115377	0.928167
Snrpd3	0.015244	0.684728
Rps4x	-0.830795	0.104511
Rpl23a	-0.315492	0.696681
Rps6	-0.778846	0.133872
Rab1A	-0.275441	0.768814
Ran	-0.429309	0.5078
Rps3	-0.952982	0.0553822
Pfn1	0.188551	0.409306
Hspa8	-0.175502	0.956387
Dnaja1	-0.362233	0.615882
Hspd1	0.123594	0.504112
Mapk1	-0.283768	0.753626
Ywhaz	0.302097	0.271466
Dynll1	-0.744275	0.156702
Rps17	-0.473424	0.442564
Rala	0.229362	0.355588
Phb1	-0.217341	0.876944
Rpl22	-0.0891815	0.878006
Rack1	-0.596234	0.288298
Idh3g	0.274855	0.301222
Cct7	-0.0191622	0.746833
Cct2	-0.095697	0.890445
Cct4	-0.0696473	0.840906
Cct6a	-0.309161	0.707921
Cct3	-0.417715	0.525747
Arf5	-0.568994	0.318933
Rpl10l	-0.438436	0.493903
Anxa11	0.114643	0.518028
Atp5pf	-0.024252	0.756173
Gnpat	-0.336536	0.659807
Tubb5	-0.329332	0.672343
Psmb4	-0.468703	0.449307
Jup	-0.689112	0.199072
Atp5f1a	-0.0947359	0.888608
Agpat2	-0.263578	0.790601
Atp5me	0.358641	0.216299
Acads	-0.42002	0.522154
Lgals3bp	-0.730942	0.166257
Rab15	-0.107621	0.913277
Rab1b	-0.1719	0.963259
Sdhb	0.616424	0.0629134
Krt5	-0.67638	0.209944
Krt16	-0.598443	0.285904
Vapb	-0.43723	0.495727
Appl2	-0.675035	0.211118
Fuca1	0.376702	0.200509
Rcn2	-0.144176	0.983639
Dnaja2	-0.308619	0.708888
Pdia6	0.154997	0.456893
Asns	-0.104904	0.908067
Uqcrc1	0.293523	0.280606
Ndufs1	0.062245	0.603287
Gnai3	-0.615861	0.267497
Trap1	-0.203252	0.903597
Pycr2	0.0799597	0.573764
Krt26	-0.149136	0.993207
Adam2	0.485198	0.12296
Acaa1b	-0.489452	0.420105
Ssr4	-0.671957	0.21382
Cat	-0.549016	0.342708
Nnt	0.120758	0.508499
Aldh18a1	0.316172	0.256908
Ruvbl2	-0.620731	0.262499
Agpat3	0.415024	0.169823
Mogs	-0.094841	0.888809
Rars2	-0.0738726	0.848904
Sfxn3	-0.571542	0.315981
Mapre1	-0.431778	0.504022
Sucla2	0.107777	0.528835
Afg3l2	-0.38161	0.583636
Rpn1	0.155911	0.455556
Sqor	-0.921731	0.0656135
Acaa2	-0.244988	0.82507
Slc7a5	-0.377713	0.590057
Krt76	-0.561756	0.327419
Ddx4	0.11134	0.523213
Cdsn	-0.501727	0.403366
Lonp1	-0.0911634	0.881787
Mthfd1l	-0.281128	0.758431
Krt35	-0.270856	0.777213
Decr1	0.0596806	0.607617
Pdk3	0.384442	0.194006
Dstn	-0.0418206	0.788679
Atp5f1d	0.498732	0.115211
Eef1g	-0.172945	0.961264
Hspe1	0.314138	0.258978
Krt77	-0.698075	0.191671
Ndufb4	-0.203878	0.902412
Rab14	-0.729179	0.167552
Bcap29	-0.112327	0.922308
Igh	-0.478983	0.434697
Sdr39u1	-0.268855	0.780889
Prdx2	-0.0359561	0.777784
Tmed4	0.490748	0.119734
Cltc	0.0353902	0.649298
Ogdh	0.316622	0.256452
Psmb6	-0.0416097	0.788287
Vdac1	0.0815231	0.571192
Phgdh	-0.223937	0.864512
Krt14	-0.439342	0.492535
Nnt	0.0332862	0.652963
Vcl	-0.153885	0.997654
A2m	0.192461	0.403961
Krt42	-0.458674	0.463826
Gm5414	-0.113489	0.92454
Krt73	-0.621396	0.261822
Sri	-0.0627907	0.827962
Snrnp200	-0.104248	0.906809
Etfdh	-0.282517	0.755901
Cand1	-0.120268	0.937572
Mlec	-0.325403	0.679219
Rpl35	-0.271452	0.77612
Ppp2r1a	-0.259891	0.797407
Atp5mk	-0.091304	0.882055
Slc25a20	-0.0156423	0.740395
Rpap1	-0.531039	0.365046
Bdh1	-0.339252	0.655104
Spaca4	-0.302935	0.719039
Tufm	-0.291841	0.738993
Erlin2	-0.423908	0.516121
Micall1	-0.784088	0.130647
Ipo5	-0.218186	0.875349
Hadha	0.0181566	0.67956
Asrgl1	0.166498	0.440242
Slc25a13	-0.664927	0.220085
Pfkp	-0.467202	0.451463
Pgp	0.154145	0.45814
Cdc73	0.563751	0.0831973
Acad9	0.13817	0.481881
Aldh6a1	0.215444	0.373387
Sdha	0.400327	0.181146
Agpat4	-0.434326	0.500136
Rpl11	-0.318291	0.691733
Ces1d	0.281674	0.293577
Atp1a1	-0.184825	0.938619
Krt79	-0.710574	0.181688
Ipo4	-0.275418	0.768855
Lpcat3	-0.390604	0.568941
Idh3b	-0.256736	0.803245
Ndufs2	-0.811555	0.114724
Cisd1	-0.0860192	0.87198
Erlin1	-0.573671	0.313527
Pex16	-0.450085	0.476464
Basp1	0.115734	0.516321
L2hgdh	-0.186513	0.935404
Atpaf2	-0.529898	0.366492
Nfs1	-0.186508	0.935415
Pdia5	-0.169265	0.968286
Mtarc2	0.0825793	0.569457
Atad3	-0.474323	0.441286
Sfxn1	-0.143773	0.982861
Anxa6	0.031869	0.655436
Hadhb	0.0165297	0.682445
Aco2	0.510987	0.10853
Dnajb11	-0.399098	0.555227
Etfa	-0.00328595	0.717942
Acsbg1	-0.246888	0.821531
Cox6c	0.341895	0.231723
Atp5mg	0.240473	0.34177
Lap3	-0.231085	0.851076
Nenf	-0.199384	0.910937
Ndufa3	-0.205709	0.89894
Rer1	-0.546147	0.346214
Pam16	-0.0670598	0.836016
Slc25a30	-0.518753	0.380823
Golt1b	-0.0588024	0.820455
Uqcrfs1	-0.400679	0.552692
Psma8	-0.0539138	0.811275
	-0.207524	0.895504
Sec61a2	-0.383364	0.580757
Pacc1	0.0910632	0.555615
Pdhb	-0.0238766	0.755483
Dnaaf1	-0.378708	0.588415
Hacd2	0.16457	0.443009
Mgat4d	-0.468013	0.450298
Ndufv2	0.363749	0.211746
Timm50	-0.49156	0.417202
Atp5po	-0.0496071	0.803209
Slc25a18	0.079951	0.573778
Uqcrc2	0.159877	0.449784
Aldh7a1	-0.0785813	0.857835
Lman2	0.458811	0.139231
Ndufs7	-0.318302	0.691713
Ndufs3	-0.220168	0.871612
Etfb	-0.487983	0.422135
Atp5pd	0.0124868	0.689633
Ndufa13	-0.294538	0.734126
Ropn1	-0.0409552	0.787069
Sdf2l1	0.26066	0.317558
Dync1h1	-0.290791	0.74089
Tuba8	-0.139091	0.973829
Hyou1	0.0204552	0.675492
Piwil1	-0.478538	0.435324
Krt17	-0.366582	0.608576
Slc7a8	-0.151428	0.99763
Rdh11	0.287509	0.28714
Cyp11a1	-0.0420164	0.789044
Actg1	-0.687536	0.200396
Slc25a10	-0.615359	0.268015
Macroh2a1	-0.195114	0.919044
Krt71	-0.61516	0.268222
Arr	-0.380886	0.584827
