# Supplementary material for: Chronic Hypoxia Disrupts Spermatogenesis Through ASXL2–EZH2–Mediated Microtubule Destabilization
Source: Adv Sci (Weinh). 2026 Mar 4;13(26):e01266. doi: 10.1002/advs.202501266 (PMC13159132; doi:10.1002/advs.202501266)
Supplement: Supplementary file 5 — Supporting File 5: advs74564‐sup‐0005‐Data.zip [file ADVS-13-e01266-s001.zip › advs74564-sup-0005-Data/Jun Yin_et_al_Supplementary_Data_FullMembrane_and_Omics/ManuscriptTitle_SuppInfo_Figure5C_UpsetPlot_RawData.xls]

## Sheet: asxl2 cKO upset
GO:0005815	GO:0005929	GO:0006996	GO:0015630	GO:0022607	GO:0030031	GO:0042995	GO:0044085	GO:0044782	GO:0070925	GO:0120025	GO:0120031	GO:0120036	GO:0060271	GO:0030030
Kifap3	Kifap3	Kifap3	Kifap3	Cibar1	Cibar1	Kifap3	Cibar1	Kifap3	Cibar1	Kifap3	Cibar1	Kifap3	Cibar1	Kifap3
Cibar1	Cibar1	Cibar1	Cibar1	Rpgrip1l	Rpgrip1l	Cibar1	Rpgrip1l	Cibar1	Rpgrip1l	Cibar1	Rpgrip1l	Cibar1	Rpgrip1l	Cibar1
Rpgrip1l	Rpgrip1l	Rpgrip1l	Rpgrip1l	Traf3ip1	Traf3ip1	Rpgrip1l	Traf3ip1	Rpgrip1l	Traf3ip1	Rpgrip1l	Traf3ip1	Rpgrip1l	Traf3ip1	Rpgrip1l
Traf3ip1	Traf3ip1	Traf3ip1	Traf3ip1	Cc2d2a	Cc2d2a	Traf3ip1	Cc2d2a	Traf3ip1	Cc2d2a	Traf3ip1	Cc2d2a	Traf3ip1	Cc2d2a	Traf3ip1
Tmem67	Cc2d2a	Cc2d2a	Tmem67	Cplane1	Cplane1	Cc2d2a	Cplane1	Cc2d2a	Cplane1	Cc2d2a	Cplane1	Cc2d2a	Cplane1	Cc2d2a
Cep162	Cplane1	Cplane1	Cep162	Macir	Macir	Cplane1	Macir	Cplane1	Macir	Cplane1	Macir	Cplane1	Macir	Cplane1
	Macir	Macir		Tmem67	Tmem67	Macir	Tmem67	Macir	Tmem67	Macir	Tmem67	Macir	Tmem67	Macir
	Tmem67	Tmem67		Tmem17	Tmem17	Tmem67	Tmem17	Tmem67	Tmem17	Tmem67	Tmem17	Tmem67	Tmem17	Tmem67
	Tmem17	Tmem17		Cep162	Cep162	Tmem17	Cep162	Tmem17	Cep162	Tmem17	Cep162	Tmem17	Cep162	Tmem17
	Cep162	Cep162		Cc2d2b	Cc2d2b	Cep162	Cc2d2b	Cep162	Cc2d2b	Cep162	Cc2d2b	Cep162	Cc2d2b	Cep162
	Cc2d2b	Cc2d2b				Cc2d2b		Cc2d2b		Cc2d2b		Cc2d2b		Cc2d2b
