# Supplementary material for: Chronic Hypoxia Disrupts Spermatogenesis Through ASXL2–EZH2–Mediated Microtubule Destabilization
Source: Adv Sci (Weinh). 2026 Mar 4;13(26):e01266. doi: 10.1002/advs.202501266 (PMC13159132; doi:10.1002/advs.202501266)
Supplement: Supplementary file 5 — Supporting File 5: advs74564‐sup‐0005‐Data.zip [file ADVS-13-e01266-s001.zip › advs74564-sup-0005-Data/Jun Yin_et_al_Supplementary_Data_FullMembrane_and_Omics/ManuscriptTitle_SuppInfo_Supplementary Figure 4b U_Venn Plot_RawData.xlsx]

## Sheet: Sheet1
ASXL2_ChIP-seq	EZH2_Co-IP-ChIP-seq		EZH2_ChIP-seq	ASXL2_Co-IP-ChIP-seq
ENSMUSG00000086049	ENSMUSG00000095041		ENSMUSG00000095041	ENSMUSG00000075014
ENSMUSG00000075014	ENSMUSG00000023764		ENSMUSG00000075014	ENSMUSG00000075015
ENSMUSG00000095041	ENSMUSG00000075015		ENSMUSG00000075015	ENSMUSG00000076258
ENSMUSG00000023764	ENSMUSG00000076258		ENSMUSG00000076258	ENSMUSG00000042901
ENSMUSG00000075015	ENSMUSG00000079429		ENSMUSG00000042901	ENSMUSG00000033983
ENSMUSG00000076258	ENSMUSG00000036251		ENSMUSG00000033983	ENSMUSG00000043089
ENSMUSG00000079429	ENSMUSG00000033983		ENSMUSG00000043089	ENSMUSG00000023764
ENSMUSG00000036251	ENSMUSG00000023033		ENSMUSG00000023764	ENSMUSG00000086381
ENSMUSG00000033983	ENSMUSG00000099630		ENSMUSG00000086381	ENSMUSG00000077443
ENSMUSG00000023033	ENSMUSG00000114654		ENSMUSG00000077443	ENSMUSG00000059552
ENSMUSG00000099630	ENSMUSG00000038560		ENSMUSG00000059552	ENSMUSG00000079429
ENSMUSG00000114654	ENSMUSG00000042901		ENSMUSG00000079429	ENSMUSG00000001783
ENSMUSG00000022332	ENSMUSG00000112677		ENSMUSG00000018567	ENSMUSG00000038560
ENSMUSG00000020431	ENSMUSG00000044014		ENSMUSG00000018167	ENSMUSG00000101925
ENSMUSG00000038560	ENSMUSG00000047921		ENSMUSG00000115730	ENSMUSG00000115885
ENSMUSG00000042901	ENSMUSG00000056919		ENSMUSG00000023973	ENSMUSG00000110500
ENSMUSG00000112677	ENSMUSG00000036381		ENSMUSG00000001783	ENSMUSG00000022994
ENSMUSG00000044014	ENSMUSG00000019278		ENSMUSG00000038560	ENSMUSG00000028125
ENSMUSG00000047921	ENSMUSG00000009654		ENSMUSG00000101925	ENSMUSG00000081524
ENSMUSG00000056919	ENSMUSG00000027690		ENSMUSG00000115885	ENSMUSG00000036908
ENSMUSG00000036381	ENSMUSG00000027790		ENSMUSG00000110500	ENSMUSG00000024738
ENSMUSG00000019278	ENSMUSG00000085548		ENSMUSG00000022994	ENSMUSG00000094219
ENSMUSG00000009654	ENSMUSG00000041708		ENSMUSG00000028125	ENSMUSG00000020218
ENSMUSG00000027690	ENSMUSG00000022994		ENSMUSG00000081524	ENSMUSG00000028051
ENSMUSG00000027790	ENSMUSG00000073457		ENSMUSG00000047921	ENSMUSG00000049723
ENSMUSG00000085548	ENSMUSG00000104088		ENSMUSG00000036908	ENSMUSG00000040249
ENSMUSG00000041708	ENSMUSG00000115711		ENSMUSG00000024738	ENSMUSG00000047821
ENSMUSG00000022994	ENSMUSG00000115885		ENSMUSG00000079339	ENSMUSG00000037438
ENSMUSG00000073457	ENSMUSG00000050328		ENSMUSG00000094219	ENSMUSG00000037280
ENSMUSG00000104088	ENSMUSG00000024909		ENSMUSG00000020218	ENSMUSG00000075394
ENSMUSG00000115711	ENSMUSG00000067577		ENSMUSG00000089168	ENSMUSG00000114302
ENSMUSG00000115885	ENSMUSG00000104693		ENSMUSG00000028051	ENSMUSG00000111191
ENSMUSG00000050328	ENSMUSG00000015377		ENSMUSG00000049723	ENSMUSG00000042046
ENSMUSG00000024909	ENSMUSG00000116682		ENSMUSG00000040249	ENSMUSG00000022471
ENSMUSG00000067577	ENSMUSG00000038256		ENSMUSG00000047821	ENSMUSG00000058099
ENSMUSG00000104693	ENSMUSG00000028125		ENSMUSG00000037438	ENSMUSG00000023800
ENSMUSG00000015377	ENSMUSG00000090066		ENSMUSG00000037280	ENSMUSG00000085424
ENSMUSG00000116682	ENSMUSG00000097586		ENSMUSG00000075394	ENSMUSG00000034656
ENSMUSG00000038256	ENSMUSG00000111078		ENSMUSG00000114302	ENSMUSG00000091028
ENSMUSG00000028125	ENSMUSG00000045281		ENSMUSG00000111191	ENSMUSG00000018620
ENSMUSG00000090066	ENSMUSG00000037438		ENSMUSG00000042046	ENSMUSG00000111568
ENSMUSG00000097586	ENSMUSG00000037860		ENSMUSG00000003346	ENSMUSG00000080526
ENSMUSG00000111078	ENSMUSG00000000903		ENSMUSG00000051062	ENSMUSG00000057522
ENSMUSG00000059606	ENSMUSG00000020218		ENSMUSG00000115576	ENSMUSG00000115201
ENSMUSG00000045281	ENSMUSG00000075528		ENSMUSG00000022471	ENSMUSG00000022377
ENSMUSG00000037438	ENSMUSG00000087259		ENSMUSG00000058099	ENSMUSG00000068220
ENSMUSG00000037860	ENSMUSG00000114945		ENSMUSG00000023800	ENSMUSG00000046598
ENSMUSG00000000903	ENSMUSG00000099452		ENSMUSG00000054999	ENSMUSG00000096949
ENSMUSG00000020218	ENSMUSG00000024670		ENSMUSG00000110296	ENSMUSG00000029847
ENSMUSG00000075528	ENSMUSG00000118092		ENSMUSG00000085424	ENSMUSG00000020080
ENSMUSG00000087259	ENSMUSG00000027956		ENSMUSG00000093504	ENSMUSG00000060787
ENSMUSG00000114945	ENSMUSG00000028066		ENSMUSG00000034656	ENSMUSG00000085486
ENSMUSG00000099452	ENSMUSG00000028064		ENSMUSG00000091028	ENSMUSG00000020695
ENSMUSG00000024670	ENSMUSG00000109774		ENSMUSG00000018620	ENSMUSG00000043857
ENSMUSG00000118092	ENSMUSG00000019989		ENSMUSG00000111568	ENSMUSG00000039963
ENSMUSG00000027956	ENSMUSG00000033427		ENSMUSG00000080526	ENSMUSG00000037204
ENSMUSG00000028066	ENSMUSG00000034255		ENSMUSG00000057522	ENSMUSG00000046897
ENSMUSG00000028064	ENSMUSG00000048154		ENSMUSG00000115201	ENSMUSG00000037477
ENSMUSG00000109774	ENSMUSG00000075394		ENSMUSG00000022377	ENSMUSG00000025188
ENSMUSG00000019989	ENSMUSG00000033855		ENSMUSG00000068220	ENSMUSG00000031825
ENSMUSG00000033427	ENSMUSG00000118008		ENSMUSG00000046598	ENSMUSG00000111648
ENSMUSG00000034255	ENSMUSG00000005625		ENSMUSG00000048905	ENSMUSG00000066652
ENSMUSG00000103130	ENSMUSG00000070385		ENSMUSG00000096949	ENSMUSG00000012819
ENSMUSG00000048154	ENSMUSG00000065029		ENSMUSG00000029847	ENSMUSG00000002057
ENSMUSG00000075394	ENSMUSG00000058558		ENSMUSG00000074108	ENSMUSG00000094112
ENSMUSG00000033855	ENSMUSG00000015222		ENSMUSG00000020080	ENSMUSG00000003352
ENSMUSG00000118008	ENSMUSG00000092220		ENSMUSG00000060787	ENSMUSG00000098698
ENSMUSG00000005625	ENSMUSG00000020886		ENSMUSG00000020913	ENSMUSG00000060284
ENSMUSG00000070385	ENSMUSG00000081103		ENSMUSG00000085486	ENSMUSG00000104172
ENSMUSG00000065029	ENSMUSG00000068220		ENSMUSG00000020695	ENSMUSG00000024215
ENSMUSG00000058558	ENSMUSG00000080268		ENSMUSG00000043857	ENSMUSG00000024222
ENSMUSG00000015222	ENSMUSG00000082826		ENSMUSG00000039963	ENSMUSG00000045094
ENSMUSG00000092220	ENSMUSG00000106316		ENSMUSG00000037204	ENSMUSG00000086945
ENSMUSG00000020886	ENSMUSG00000074340		ENSMUSG00000046897	ENSMUSG00000088650
ENSMUSG00000081103	ENSMUSG00000106043		ENSMUSG00000045625	ENSMUSG00000109774
ENSMUSG00000064588	ENSMUSG00000028175		ENSMUSG00000037477	ENSMUSG00000097705
ENSMUSG00000068220	ENSMUSG00000031837		ENSMUSG00000025188	ENSMUSG00000019846
ENSMUSG00000080268	ENSMUSG00000102278		ENSMUSG00000031825	ENSMUSG00000047798
ENSMUSG00000082826	ENSMUSG00000059474		ENSMUSG00000111648	ENSMUSG00000023010
ENSMUSG00000106316	ENSMUSG00000050628		ENSMUSG00000066652	ENSMUSG00000060671
ENSMUSG00000074340	ENSMUSG00000094112		ENSMUSG00000012819	ENSMUSG00000083957
ENSMUSG00000106043	ENSMUSG00000115820		ENSMUSG00000043670	ENSMUSG00000015766
ENSMUSG00000028175	ENSMUSG00000022364		ENSMUSG00000085088	ENSMUSG00000031543
ENSMUSG00000031837	ENSMUSG00000016552		ENSMUSG00000002057	ENSMUSG00000031841
ENSMUSG00000102278	ENSMUSG00000022404		ENSMUSG00000094112	ENSMUSG00000040729
ENSMUSG00000059474	ENSMUSG00000108728		ENSMUSG00000097085	ENSMUSG00000111233
ENSMUSG00000050628	ENSMUSG00000037263		ENSMUSG00000003352	ENSMUSG00000101792
ENSMUSG00000094112	ENSMUSG00000024680		ENSMUSG00000098698	ENSMUSG00000112223
ENSMUSG00000115820	ENSMUSG00000024878		ENSMUSG00000060284	ENSMUSG00000071195
ENSMUSG00000022364	ENSMUSG00000104265		ENSMUSG00000104172	ENSMUSG00000056564
ENSMUSG00000016552	ENSMUSG00000102345		ENSMUSG00000024210	ENSMUSG00000049807
ENSMUSG00000022404	ENSMUSG00000040809		ENSMUSG00000024215	ENSMUSG00000020689
ENSMUSG00000108728	ENSMUSG00000088099		ENSMUSG00000024222	ENSMUSG00000050628
ENSMUSG00000037263	ENSMUSG00000040264		ENSMUSG00000045094	ENSMUSG00000022312
ENSMUSG00000024680	ENSMUSG00000105377		ENSMUSG00000117773	ENSMUSG00000116505
ENSMUSG00000024878	ENSMUSG00000110539		ENSMUSG00000118263	ENSMUSG00000036529
ENSMUSG00000104265	ENSMUSG00000031661		ENSMUSG00000083458	ENSMUSG00000115944
ENSMUSG00000102345	ENSMUSG00000098356		ENSMUSG00000035171	ENSMUSG00000041215
ENSMUSG00000040809	ENSMUSG00000004207		ENSMUSG00000102595	ENSMUSG00000116681
ENSMUSG00000088099	ENSMUSG00000112275		ENSMUSG00000094267	ENSMUSG00000073457
ENSMUSG00000040264	ENSMUSG00000050201		ENSMUSG00000048003	ENSMUSG00000024114
ENSMUSG00000105377	ENSMUSG00000114311		ENSMUSG00000081998	ENSMUSG00000117562
ENSMUSG00000110539	ENSMUSG00000062154		ENSMUSG00000086945	ENSMUSG00000007036
ENSMUSG00000031661	ENSMUSG00000033099		ENSMUSG00000088650	ENSMUSG00000034108
ENSMUSG00000098356	ENSMUSG00000114755		ENSMUSG00000109009	ENSMUSG00000071662
ENSMUSG00000004207	ENSMUSG00000054855		ENSMUSG00000109774	ENSMUSG00000049134
ENSMUSG00000112275	ENSMUSG00000060284		ENSMUSG00000097705	ENSMUSG00000025090
ENSMUSG00000050201	ENSMUSG00000081512		ENSMUSG00000019846	ENSMUSG00000068040
ENSMUSG00000099446	ENSMUSG00000024786		ENSMUSG00000112553	ENSMUSG00000005628
ENSMUSG00000114311	ENSMUSG00000024691		ENSMUSG00000044751	ENSMUSG00000027882
ENSMUSG00000062154	ENSMUSG00000096796		ENSMUSG00000086617	ENSMUSG00000045326
ENSMUSG00000033099	ENSMUSG00000025815		ENSMUSG00000047798	ENSMUSG00000105871
ENSMUSG00000114755	ENSMUSG00000027010		ENSMUSG00000035891	ENSMUSG00000029475
ENSMUSG00000054855	ENSMUSG00000104792		ENSMUSG00000023010	ENSMUSG00000030549
ENSMUSG00000060284	ENSMUSG00000102566		ENSMUSG00000022759	ENSMUSG00000052566
ENSMUSG00000060992	ENSMUSG00000034009		ENSMUSG00000104772	ENSMUSG00000026304
ENSMUSG00000081512	ENSMUSG00000027942		ENSMUSG00000060671	ENSMUSG00000005360
ENSMUSG00000024786	ENSMUSG00000028104		ENSMUSG00000083957	ENSMUSG00000022360
ENSMUSG00000024691	ENSMUSG00000029176		ENSMUSG00000029409	ENSMUSG00000071715
ENSMUSG00000096796	ENSMUSG00000029501		ENSMUSG00000104793	ENSMUSG00000116409
ENSMUSG00000025815	ENSMUSG00000038235		ENSMUSG00000015766	ENSMUSG00000036678
ENSMUSG00000027010	ENSMUSG00000056716		ENSMUSG00000031543	ENSMUSG00000043557
ENSMUSG00000104792	ENSMUSG00000001783		ENSMUSG00000031849	ENSMUSG00000117571
ENSMUSG00000102566	ENSMUSG00000019929		ENSMUSG00000031841	ENSMUSG00000037263
ENSMUSG00000034009	ENSMUSG00000020689		ENSMUSG00000040729	ENSMUSG00000117862
ENSMUSG00000027942	ENSMUSG00000070331		ENSMUSG00000111233	ENSMUSG00000117834
ENSMUSG00000028104	ENSMUSG00000043857		ENSMUSG00000059956	ENSMUSG00000085975
ENSMUSG00000029176	ENSMUSG00000036661		ENSMUSG00000101792	ENSMUSG00000074579
ENSMUSG00000029501	ENSMUSG00000034161		ENSMUSG00000112223	ENSMUSG00000104350
ENSMUSG00000038235	ENSMUSG00000023000		ENSMUSG00000071195	ENSMUSG00000043698
ENSMUSG00000056716	ENSMUSG00000095635		ENSMUSG00000000732	ENSMUSG00000051435
ENSMUSG00000001783	ENSMUSG00000023017		ENSMUSG00000056564	ENSMUSG00000042078
ENSMUSG00000019929	ENSMUSG00000077443		ENSMUSG00000081252	ENSMUSG00000105198
ENSMUSG00000020689	ENSMUSG00000058290		ENSMUSG00000085307	ENSMUSG00000086732
ENSMUSG00000070331	ENSMUSG00000034108		ENSMUSG00000049807	ENSMUSG00000084454
ENSMUSG00000043857	ENSMUSG00000094732		ENSMUSG00000020689	ENSMUSG00000047986
ENSMUSG00000036661	ENSMUSG00000024812		ENSMUSG00000050628	ENSMUSG00000003809
ENSMUSG00000034161	ENSMUSG00000117623		ENSMUSG00000115441	ENSMUSG00000089363
ENSMUSG00000023000	ENSMUSG00000004895		ENSMUSG00000022312	ENSMUSG00000020096
ENSMUSG00000095635	ENSMUSG00000060671		ENSMUSG00000093169	ENSMUSG00000034708
ENSMUSG00000023017	ENSMUSG00000027931		ENSMUSG00000116505	ENSMUSG00000055805
ENSMUSG00000077443	ENSMUSG00000027965		ENSMUSG00000022401	ENSMUSG00000058728
ENSMUSG00000058290	ENSMUSG00000088121		ENSMUSG00000022400	ENSMUSG00000116475
ENSMUSG00000089817	ENSMUSG00000039742		ENSMUSG00000022391	ENSMUSG00000033099
ENSMUSG00000034108	ENSMUSG00000087380		ENSMUSG00000036529	ENSMUSG00000022408
ENSMUSG00000094732	ENSMUSG00000053560		ENSMUSG00000067713	ENSMUSG00000022455
ENSMUSG00000024812	ENSMUSG00000039067		ENSMUSG00000115944	ENSMUSG00000054277
ENSMUSG00000117623	ENSMUSG00000082123		ENSMUSG00000041215	ENSMUSG00000115924
ENSMUSG00000004895	ENSMUSG00000019984		ENSMUSG00000116681	ENSMUSG00000022617
ENSMUSG00000060671	ENSMUSG00000111970		ENSMUSG00000073457	ENSMUSG00000023017
ENSMUSG00000027931	ENSMUSG00000019920		ENSMUSG00000024114	ENSMUSG00000105682
ENSMUSG00000027965	ENSMUSG00000012819		ENSMUSG00000117562	ENSMUSG00000097186
ENSMUSG00000088121	ENSMUSG00000061488		ENSMUSG00000007036	ENSMUSG00000062012
ENSMUSG00000039742	ENSMUSG00000036955		ENSMUSG00000034108	ENSMUSG00000001750
ENSMUSG00000087380	ENSMUSG00000069584		ENSMUSG00000024862	ENSMUSG00000024921
ENSMUSG00000053560	ENSMUSG00000025348		ENSMUSG00000071662	ENSMUSG00000117964
ENSMUSG00000039067	ENSMUSG00000084980		ENSMUSG00000049134	ENSMUSG00000027690
ENSMUSG00000082123	ENSMUSG00000020807		ENSMUSG00000025090	ENSMUSG00000062232
ENSMUSG00000019984	ENSMUSG00000047181		ENSMUSG00000001855	ENSMUSG00000106717
ENSMUSG00000111970	ENSMUSG00000104854		ENSMUSG00000068040	ENSMUSG00000061882
ENSMUSG00000019920	ENSMUSG00000017466		ENSMUSG00000103135	ENSMUSG00000068234
ENSMUSG00000012819	ENSMUSG00000113545		ENSMUSG00000005628	ENSMUSG00000109358
ENSMUSG00000061488	ENSMUSG00000115480		ENSMUSG00000027882	ENSMUSG00000056426
ENSMUSG00000036955	ENSMUSG00000005360		ENSMUSG00000045326	ENSMUSG00000031820
ENSMUSG00000069584	ENSMUSG00000072618		ENSMUSG00000105871	ENSMUSG00000109790
ENSMUSG00000025348	ENSMUSG00000022286		ENSMUSG00000029475	ENSMUSG00000032000
ENSMUSG00000084980	ENSMUSG00000095245		ENSMUSG00000105955	ENSMUSG00000013858
ENSMUSG00000020807	ENSMUSG00000016942		ENSMUSG00000030549	ENSMUSG00000035027
ENSMUSG00000047181	ENSMUSG00000068227		ENSMUSG00000054618	ENSMUSG00000034591
ENSMUSG00000104854	ENSMUSG00000064884		ENSMUSG00000052566	ENSMUSG00000025404
ENSMUSG00000017466	ENSMUSG00000042303		ENSMUSG00000044816	ENSMUSG00000086373
ENSMUSG00000113545	ENSMUSG00000116237		ENSMUSG00000026304	ENSMUSG00000020882
ENSMUSG00000115480	ENSMUSG00000099353		ENSMUSG00000004207	ENSMUSG00000034255
ENSMUSG00000005360	ENSMUSG00000022489		ENSMUSG00000112110	ENSMUSG00000020700
ENSMUSG00000072618	ENSMUSG00000041205		ENSMUSG00000000320	ENSMUSG00000020804
ENSMUSG00000022286	ENSMUSG00000040605		ENSMUSG00000002064	ENSMUSG00000115986
ENSMUSG00000095245	ENSMUSG00000054128		ENSMUSG00000020941	ENSMUSG00000115117
ENSMUSG00000016942	ENSMUSG00000024053		ENSMUSG00000017715	ENSMUSG00000009585
ENSMUSG00000068227	ENSMUSG00000036908		ENSMUSG00000098630	ENSMUSG00000041708
ENSMUSG00000064884	ENSMUSG00000032946		ENSMUSG00000005360	ENSMUSG00000036606
ENSMUSG00000042303	ENSMUSG00000024767		ENSMUSG00000022360	ENSMUSG00000022466
ENSMUSG00000116237	ENSMUSG00000036098		ENSMUSG00000071715	ENSMUSG00000063780
ENSMUSG00000099353	ENSMUSG00000058470		ENSMUSG00000116227	ENSMUSG00000023030
ENSMUSG00000022489	ENSMUSG00000033207		ENSMUSG00000116409	ENSMUSG00000022783
ENSMUSG00000041205	ENSMUSG00000118233		ENSMUSG00000023018	ENSMUSG00000053414
ENSMUSG00000040605	ENSMUSG00000118003		ENSMUSG00000036678	ENSMUSG00000116805
ENSMUSG00000054128	ENSMUSG00000068921		ENSMUSG00000040688	ENSMUSG00000116568
ENSMUSG00000024053	ENSMUSG00000068860		ENSMUSG00000024220	ENSMUSG00000024853
ENSMUSG00000036908	ENSMUSG00000027848		ENSMUSG00000043557	ENSMUSG00000109695
ENSMUSG00000032946	ENSMUSG00000104574		ENSMUSG00000117571	ENSMUSG00000024941
ENSMUSG00000024767	ENSMUSG00000078578		ENSMUSG00000037263	ENSMUSG00000024960
ENSMUSG00000036098	ENSMUSG00000077441		ENSMUSG00000117862	ENSMUSG00000025092
ENSMUSG00000058470	ENSMUSG00000103204		ENSMUSG00000052942	ENSMUSG00000026959
ENSMUSG00000033207	ENSMUSG00000072950		ENSMUSG00000117834	ENSMUSG00000079484
ENSMUSG00000118233	ENSMUSG00000110245		ENSMUSG00000085975	ENSMUSG00000103801
ENSMUSG00000118003	ENSMUSG00000070323		ENSMUSG00000074679	ENSMUSG00000028104
ENSMUSG00000068921	ENSMUSG00000104117		ENSMUSG00000082196	ENSMUSG00000106536
ENSMUSG00000068860	ENSMUSG00000102784		ENSMUSG00000061143	ENSMUSG00000106316
ENSMUSG00000027848	ENSMUSG00000019846		ENSMUSG00000074579	ENSMUSG00000070372
ENSMUSG00000104574	ENSMUSG00000112870		ENSMUSG00000104350	ENSMUSG00000040412
ENSMUSG00000078578	ENSMUSG00000059552		ENSMUSG00000090066	ENSMUSG00000089911
ENSMUSG00000077441	ENSMUSG00000020783		ENSMUSG00000043698	ENSMUSG00000053965
ENSMUSG00000103204	ENSMUSG00000017774		ENSMUSG00000050390	ENSMUSG00000105748
ENSMUSG00000072950	ENSMUSG00000060787		ENSMUSG00000051435	ENSMUSG00000106043
ENSMUSG00000110245	ENSMUSG00000018160		ENSMUSG00000042078	ENSMUSG00000063820
ENSMUSG00000070323	ENSMUSG00000008855		ENSMUSG00000080972	ENSMUSG00000056531
ENSMUSG00000104117	ENSMUSG00000098991		ENSMUSG00000105198	ENSMUSG00000090961
ENSMUSG00000102784	ENSMUSG00000000567		ENSMUSG00000086732	ENSMUSG00000014668
ENSMUSG00000019846	ENSMUSG00000081548		ENSMUSG00000073002	ENSMUSG00000080836
ENSMUSG00000112870	ENSMUSG00000052949		ENSMUSG00000084454	ENSMUSG00000003575
ENSMUSG00000059552	ENSMUSG00000060548		ENSMUSG00000040029	ENSMUSG00000049988
ENSMUSG00000020783	ENSMUSG00000115986		ENSMUSG00000047986	ENSMUSG00000041203
ENSMUSG00000017774	ENSMUSG00000089137		ENSMUSG00000003809	ENSMUSG00000052934
ENSMUSG00000020513	ENSMUSG00000037343		ENSMUSG00000086717	ENSMUSG00000001138
ENSMUSG00000060787	ENSMUSG00000043460		ENSMUSG00000100155	ENSMUSG00000050122
ENSMUSG00000018160	ENSMUSG00000116122		ENSMUSG00000079550	ENSMUSG00000036251
ENSMUSG00000008855	ENSMUSG00000003352		ENSMUSG00000026246	ENSMUSG00000026427
ENSMUSG00000098991	ENSMUSG00000036966		ENSMUSG00000026413	ENSMUSG00000111447
ENSMUSG00000000567	ENSMUSG00000075286		ENSMUSG00000089363	ENSMUSG00000019804
ENSMUSG00000081548	ENSMUSG00000104172		ENSMUSG00000020096	ENSMUSG00000062075
ENSMUSG00000052949	ENSMUSG00000056917		ENSMUSG00000112189	ENSMUSG00000102934
ENSMUSG00000060548	ENSMUSG00000063796		ENSMUSG00000112442	ENSMUSG00000034813
ENSMUSG00000115986	ENSMUSG00000035171		ENSMUSG00000004667	ENSMUSG00000081828
ENSMUSG00000089137	ENSMUSG00000053799		ENSMUSG00000077268	ENSMUSG00000057058
ENSMUSG00000037343	ENSMUSG00000105265		ENSMUSG00000018654	ENSMUSG00000001441
ENSMUSG00000043460	ENSMUSG00000105481		ENSMUSG00000010342	ENSMUSG00000020744
ENSMUSG00000116122	ENSMUSG00000005968		ENSMUSG00000034708	ENSMUSG00000020758
ENSMUSG00000003352	ENSMUSG00000002227		ENSMUSG00000055805	ENSMUSG00000020766
ENSMUSG00000036966	ENSMUSG00000028167		ENSMUSG00000085985	ENSMUSG00000039908
ENSMUSG00000075286	ENSMUSG00000054942		ENSMUSG00000058728	ENSMUSG00000025371
ENSMUSG00000104172	ENSMUSG00000094267		ENSMUSG00000115969	ENSMUSG00000025142
ENSMUSG00000024134	ENSMUSG00000062604		ENSMUSG00000116475	ENSMUSG00000039801
ENSMUSG00000056917	ENSMUSG00000043410		ENSMUSG00000033099	ENSMUSG00000115261
ENSMUSG00000063796	ENSMUSG00000043510		ENSMUSG00000022408	ENSMUSG00000022272
ENSMUSG00000035171	ENSMUSG00000050732		ENSMUSG00000022455	ENSMUSG00000037343
ENSMUSG00000053799	ENSMUSG00000045896		ENSMUSG00000054277	ENSMUSG00000115711
ENSMUSG00000105265	ENSMUSG00000087878		ENSMUSG00000115924	ENSMUSG00000045281
ENSMUSG00000088535	ENSMUSG00000106471		ENSMUSG00000022617	ENSMUSG00000064587
ENSMUSG00000105481	ENSMUSG00000094594		ENSMUSG00000023017	ENSMUSG00000022404
ENSMUSG00000005968	ENSMUSG00000098360		ENSMUSG00000044636	ENSMUSG00000036158
ENSMUSG00000002227	ENSMUSG00000001482		ENSMUSG00000105682	ENSMUSG00000078907
ENSMUSG00000028167	ENSMUSG00000049723		ENSMUSG00000038148	ENSMUSG00000045350
ENSMUSG00000054942	ENSMUSG00000032548		ENSMUSG00000022548	ENSMUSG00000023045
ENSMUSG00000094267	ENSMUSG00000072295		ENSMUSG00000097186	ENSMUSG00000025732
ENSMUSG00000062604	ENSMUSG00000026209		ENSMUSG00000062012	ENSMUSG00000116682
ENSMUSG00000043410	ENSMUSG00000026304		ENSMUSG00000086154	ENSMUSG00000033826
ENSMUSG00000043510	ENSMUSG00000040265		ENSMUSG00000001750	ENSMUSG00000024036
ENSMUSG00000050732	ENSMUSG00000020107		ENSMUSG00000024921	ENSMUSG00000024847
ENSMUSG00000045896	ENSMUSG00000111514		ENSMUSG00000117964	ENSMUSG00000056481
ENSMUSG00000087878	ENSMUSG00000112272		ENSMUSG00000027690	ENSMUSG00000024787
ENSMUSG00000106471	ENSMUSG00000098664		ENSMUSG00000062232	ENSMUSG00000024786
ENSMUSG00000094594	ENSMUSG00000069520		ENSMUSG00000040724	ENSMUSG00000071650
ENSMUSG00000098360	ENSMUSG00000020702		ENSMUSG00000082381	ENSMUSG00000024691
ENSMUSG00000001482	ENSMUSG00000035042		ENSMUSG00000028960	ENSMUSG00000118155
ENSMUSG00000049723	ENSMUSG00000035198		ENSMUSG00000106221	ENSMUSG00000024943
ENSMUSG00000032548	ENSMUSG00000035086		ENSMUSG00000106717	ENSMUSG00000033207
ENSMUSG00000072295	ENSMUSG00000020695		ENSMUSG00000061882	ENSMUSG00000039046
ENSMUSG00000026209	ENSMUSG00000075437		ENSMUSG00000093311	ENSMUSG00000056919
ENSMUSG00000026304	ENSMUSG00000025375		ENSMUSG00000079652	ENSMUSG00000036580
ENSMUSG00000040265	ENSMUSG00000113727		ENSMUSG00000068234	ENSMUSG00000105065
ENSMUSG00000020107	ENSMUSG00000088385		ENSMUSG00000109358	ENSMUSG00000027954
ENSMUSG00000111514	ENSMUSG00000095792		ENSMUSG00000056426	ENSMUSG00000093865
ENSMUSG00000112272	ENSMUSG00000102069		ENSMUSG00000031820	ENSMUSG00000105558
ENSMUSG00000098664	ENSMUSG00000033088		ENSMUSG00000079016	ENSMUSG00000041235
ENSMUSG00000069520	ENSMUSG00000088901		ENSMUSG00000110244	ENSMUSG00000041890
ENSMUSG00000020702	ENSMUSG00000055024		ENSMUSG00000109790	ENSMUSG00000080707
ENSMUSG00000035042	ENSMUSG00000116009		ENSMUSG00000012519	ENSMUSG00000107144
ENSMUSG00000035198	ENSMUSG00000054277		ENSMUSG00000110626	ENSMUSG00000038126
ENSMUSG00000035086	ENSMUSG00000022441		ENSMUSG00000032000	ENSMUSG00000053581
ENSMUSG00000020695	ENSMUSG00000115924		ENSMUSG00000020063	ENSMUSG00000056602
ENSMUSG00000075437	ENSMUSG00000116231		ENSMUSG00000112514	ENSMUSG00000055799
ENSMUSG00000025375	ENSMUSG00000033228		ENSMUSG00000006345	ENSMUSG00000045896
ENSMUSG00000113727	ENSMUSG00000063780		ENSMUSG00000013858	ENSMUSG00000031842
ENSMUSG00000088385	ENSMUSG00000022993		ENSMUSG00000035027	ENSMUSG00000037134
ENSMUSG00000095792	ENSMUSG00000098698		ENSMUSG00000034591	ENSMUSG00000004994
ENSMUSG00000102069	ENSMUSG00000105682		ENSMUSG00000111961	ENSMUSG00000092818
ENSMUSG00000055041	ENSMUSG00000056605		ENSMUSG00000025404	ENSMUSG00000024266
ENSMUSG00000033088	ENSMUSG00000001657		ENSMUSG00000041164	ENSMUSG00000001482
ENSMUSG00000088901	ENSMUSG00000022952		ENSMUSG00000086373	ENSMUSG00000088076
ENSMUSG00000055024	ENSMUSG00000022938		ENSMUSG00000088495	ENSMUSG00000111065
ENSMUSG00000116009	ENSMUSG00000024391		ENSMUSG00000032892	ENSMUSG00000032536
ENSMUSG00000054277	ENSMUSG00000045761		ENSMUSG00000019461	ENSMUSG00000097572
ENSMUSG00000022441	ENSMUSG00000103651		ENSMUSG00000037857	ENSMUSG00000099850
ENSMUSG00000115924	ENSMUSG00000047810		ENSMUSG00000020702	ENSMUSG00000092220
ENSMUSG00000116231	ENSMUSG00000024960		ENSMUSG00000000278	ENSMUSG00000044783
ENSMUSG00000033228	ENSMUSG00000024743		ENSMUSG00000038756	ENSMUSG00000054387
ENSMUSG00000063780	ENSMUSG00000025199		ENSMUSG00000020882	ENSMUSG00000019842
ENSMUSG00000022993	ENSMUSG00000038754		ENSMUSG00000048732	ENSMUSG00000112673
ENSMUSG00000098698	ENSMUSG00000117691		ENSMUSG00000034255	ENSMUSG00000037012
ENSMUSG00000116141	ENSMUSG00000068373		ENSMUSG00000020700	ENSMUSG00000019944
ENSMUSG00000105682	ENSMUSG00000087547		ENSMUSG00000020804	ENSMUSG00000112224
ENSMUSG00000056605	ENSMUSG00000027684		ENSMUSG00000106112	ENSMUSG00000098672
ENSMUSG00000001657	ENSMUSG00000104004		ENSMUSG00000115986	ENSMUSG00000112525
ENSMUSG00000022952	ENSMUSG00000077996		ENSMUSG00000115117	ENSMUSG00000006732
ENSMUSG00000022938	ENSMUSG00000063767		ENSMUSG00000115875	ENSMUSG00000081974
ENSMUSG00000024391	ENSMUSG00000027927		ENSMUSG00000033697	ENSMUSG00000046207
ENSMUSG00000045761	ENSMUSG00000015702		ENSMUSG00000009585	ENSMUSG00000017291
ENSMUSG00000103651	ENSMUSG00000044165		ENSMUSG00000042109	ENSMUSG00000058546
ENSMUSG00000047810	ENSMUSG00000105639		ENSMUSG00000018040	ENSMUSG00000085992
ENSMUSG00000024960	ENSMUSG00000094593		ENSMUSG00000041708	ENSMUSG00000017119
ENSMUSG00000024743	ENSMUSG00000104859		ENSMUSG00000036606	ENSMUSG00000083782
ENSMUSG00000088370	ENSMUSG00000040998		ENSMUSG00000022466	ENSMUSG00000065162
ENSMUSG00000025199	ENSMUSG00000028163		ENSMUSG00000063780	ENSMUSG00000081548
ENSMUSG00000038754	ENSMUSG00000037306		ENSMUSG00000023030	ENSMUSG00000083237
ENSMUSG00000117691	ENSMUSG00000085047		ENSMUSG00000096921	ENSMUSG00000034641
ENSMUSG00000068373	ENSMUSG00000070733		ENSMUSG00000022783	ENSMUSG00000084277
ENSMUSG00000087547	ENSMUSG00000063430		ENSMUSG00000053414	ENSMUSG00000070331
ENSMUSG00000027684	ENSMUSG00000041512		ENSMUSG00000116805	ENSMUSG00000059248
ENSMUSG00000104004	ENSMUSG00000106271		ENSMUSG00000116568	ENSMUSG00000025375
ENSMUSG00000102805	ENSMUSG00000054909		ENSMUSG00000024853	ENSMUSG00000114957
ENSMUSG00000077996	ENSMUSG00000035357		ENSMUSG00000039330	ENSMUSG00000092639
ENSMUSG00000063767	ENSMUSG00000030549		ENSMUSG00000109695	ENSMUSG00000037458
ENSMUSG00000027927	ENSMUSG00000031659		ENSMUSG00000024941	ENSMUSG00000063875
ENSMUSG00000015702	ENSMUSG00000031841		ENSMUSG00000024960	ENSMUSG00000005354
ENSMUSG00000044165	ENSMUSG00000049577		ENSMUSG00000118353	ENSMUSG00000116480
ENSMUSG00000105639	ENSMUSG00000084539		ENSMUSG00000018820	ENSMUSG00000116009
ENSMUSG00000094593	ENSMUSG00000026347		ENSMUSG00000092346	ENSMUSG00000022441
ENSMUSG00000104859	ENSMUSG00000111342		ENSMUSG00000043531	ENSMUSG00000116190
ENSMUSG00000040998	ENSMUSG00000020074		ENSMUSG00000025092	ENSMUSG00000045608
ENSMUSG00000028163	ENSMUSG00000036816		ENSMUSG00000026959	ENSMUSG00000003355
ENSMUSG00000037306	ENSMUSG00000020038		ENSMUSG00000079484	ENSMUSG00000056851
ENSMUSG00000085047	ENSMUSG00000050490		ENSMUSG00000099238	ENSMUSG00000022512
ENSMUSG00000057614	ENSMUSG00000100550		ENSMUSG00000074681	ENSMUSG00000022892
ENSMUSG00000070733	ENSMUSG00000020841		ENSMUSG00000017858	ENSMUSG00000093606
ENSMUSG00000063430	ENSMUSG00000085992		ENSMUSG00000103801	ENSMUSG00000001576
ENSMUSG00000041512	ENSMUSG00000057522		ENSMUSG00000025762	ENSMUSG00000002257
ENSMUSG00000080836	ENSMUSG00000051617		ENSMUSG00000004885	ENSMUSG00000036315
ENSMUSG00000106271	ENSMUSG00000089544		ENSMUSG00000102345	ENSMUSG00000059409
ENSMUSG00000054909	ENSMUSG00000115729		ENSMUSG00000084058	ENSMUSG00000073371
ENSMUSG00000035357	ENSMUSG00000037487		ENSMUSG00000087660	ENSMUSG00000080268
ENSMUSG00000030549	ENSMUSG00000022422		ENSMUSG00000028104	ENSMUSG00000032946
ENSMUSG00000031659	ENSMUSG00000115200		ENSMUSG00000106536	ENSMUSG00000096740
ENSMUSG00000031841	ENSMUSG00000042535		ENSMUSG00000106316	ENSMUSG00000024743
ENSMUSG00000049577	ENSMUSG00000089796		ENSMUSG00000105891	ENSMUSG00000025001
ENSMUSG00000025808	ENSMUSG00000091492		ENSMUSG00000070372	ENSMUSG00000025194
ENSMUSG00000057193	ENSMUSG00000068105		ENSMUSG00000040412	ENSMUSG00000034780
ENSMUSG00000084539	ENSMUSG00000116404		ENSMUSG00000089911	ENSMUSG00000085046
ENSMUSG00000099771	ENSMUSG00000089233		ENSMUSG00000053965	ENSMUSG00000101334
ENSMUSG00000026347	ENSMUSG00000023022		ENSMUSG00000105748	ENSMUSG00000028158
ENSMUSG00000019804	ENSMUSG00000045350		ENSMUSG00000106043	ENSMUSG00000105407
ENSMUSG00000111342	ENSMUSG00000116011		ENSMUSG00000064443	ENSMUSG00000080964
ENSMUSG00000020074	ENSMUSG00000036678		ENSMUSG00000084314	ENSMUSG00000046623
ENSMUSG00000036816	ENSMUSG00000101888		ENSMUSG00000063820	ENSMUSG00000086505
ENSMUSG00000060205	ENSMUSG00000116805		ENSMUSG00000097392	ENSMUSG00000029250
ENSMUSG00000020038	ENSMUSG00000117278		ENSMUSG00000056531	ENSMUSG00000076163
ENSMUSG00000050490	ENSMUSG00000092409		ENSMUSG00000090961	ENSMUSG00000094486
ENSMUSG00000100550	ENSMUSG00000117539		ENSMUSG00000014668	ENSMUSG00000001739
ENSMUSG00000020841	ENSMUSG00000117458		ENSMUSG00000042121	ENSMUSG00000038859
ENSMUSG00000085992	ENSMUSG00000118364		ENSMUSG00000080836	ENSMUSG00000107590
ENSMUSG00000057522	ENSMUSG00000102349		ENSMUSG00000105189	ENSMUSG00000050732
ENSMUSG00000051617	ENSMUSG00000035735		ENSMUSG00000066735	ENSMUSG00000098175
ENSMUSG00000089544	ENSMUSG00000046230		ENSMUSG00000092402	ENSMUSG00000108185
ENSMUSG00000115729	ENSMUSG00000076303		ENSMUSG00000050022	ENSMUSG00000036246
ENSMUSG00000037487	ENSMUSG00000117934		ENSMUSG00000108206	ENSMUSG00000045232
ENSMUSG00000022422	ENSMUSG00000024827		ENSMUSG00000030134	ENSMUSG00000003812
ENSMUSG00000115200	ENSMUSG00000118098		ENSMUSG00000082780	ENSMUSG00000062687
ENSMUSG00000042535	ENSMUSG00000025188		ENSMUSG00000110650	ENSMUSG00000014444
ENSMUSG00000089796	ENSMUSG00000025192		ENSMUSG00000003575	ENSMUSG00000032815
ENSMUSG00000091492	ENSMUSG00000042694		ENSMUSG00000049988	ENSMUSG00000015357
ENSMUSG00000068105	ENSMUSG00000025075		ENSMUSG00000089147	ENSMUSG00000026074
ENSMUSG00000116404	ENSMUSG00000067063		ENSMUSG00000041203	ENSMUSG00000026280
ENSMUSG00000089233	ENSMUSG00000105475		ENSMUSG00000052934	ENSMUSG00000019989
ENSMUSG00000023022	ENSMUSG00000089123		ENSMUSG00000098373	ENSMUSG00000019920
ENSMUSG00000045350	ENSMUSG00000104055		ENSMUSG00000043613	ENSMUSG00000020156
ENSMUSG00000116011	ENSMUSG00000036580		ENSMUSG00000032109	ENSMUSG00000089228
ENSMUSG00000036678	ENSMUSG00000088360		ENSMUSG00000054792	ENSMUSG00000034674
ENSMUSG00000009097	ENSMUSG00000103113		ENSMUSG00000001138	ENSMUSG00000110847
ENSMUSG00000101888	ENSMUSG00000103444		ENSMUSG00000050122	ENSMUSG00000020184
ENSMUSG00000116805	ENSMUSG00000080424		ENSMUSG00000036251	ENSMUSG00000032985
ENSMUSG00000117278	ENSMUSG00000084433		ENSMUSG00000026427	ENSMUSG00000045374
ENSMUSG00000092409	ENSMUSG00000027907		ENSMUSG00000102717	ENSMUSG00000018160
ENSMUSG00000117539	ENSMUSG00000027901		ENSMUSG00000052423	ENSMUSG00000035198
ENSMUSG00000117458	ENSMUSG00000045326		ENSMUSG00000111447	ENSMUSG00000006574
ENSMUSG00000045215	ENSMUSG00000037922		ENSMUSG00000019804	ENSMUSG00000020717
ENSMUSG00000118364	ENSMUSG00000028634		ENSMUSG00000009291	ENSMUSG00000034341
ENSMUSG00000102349	ENSMUSG00000040964		ENSMUSG00000062075	ENSMUSG00000020780
ENSMUSG00000035735	ENSMUSG00000039410		ENSMUSG00000102934	ENSMUSG00000085104
ENSMUSG00000046230	ENSMUSG00000029413		ENSMUSG00000034813	ENSMUSG00000039230
ENSMUSG00000076303	ENSMUSG00000106659		ENSMUSG00000033066	ENSMUSG00000022353
ENSMUSG00000117934	ENSMUSG00000041939		ENSMUSG00000081828	ENSMUSG00000033088
ENSMUSG00000024827	ENSMUSG00000037936		ENSMUSG00000085628	ENSMUSG00000022433
ENSMUSG00000118098	ENSMUSG00000038506		ENSMUSG00000020513	ENSMUSG00000055024
ENSMUSG00000092715	ENSMUSG00000082710		ENSMUSG00000023723	ENSMUSG00000022389
ENSMUSG00000025188	ENSMUSG00000031543		ENSMUSG00000057058	ENSMUSG00000022477
ENSMUSG00000025192	ENSMUSG00000002908		ENSMUSG00000001441	ENSMUSG00000022388
ENSMUSG00000042694	ENSMUSG00000097120		ENSMUSG00000084200	ENSMUSG00000015377
ENSMUSG00000025075	ENSMUSG00000052566		ENSMUSG00000034685	ENSMUSG00000115699
ENSMUSG00000067063	ENSMUSG00000085688		ENSMUSG00000089479	ENSMUSG00000023027
ENSMUSG00000083143	ENSMUSG00000025812		ENSMUSG00000041592	ENSMUSG00000023039
ENSMUSG00000105475	ENSMUSG00000032477		ENSMUSG00000020744	ENSMUSG00000023088
ENSMUSG00000089123	ENSMUSG00000040990		ENSMUSG00000020758	ENSMUSG00000003527
ENSMUSG00000104055	ENSMUSG00000044783		ENSMUSG00000020766	ENSMUSG00000022800
ENSMUSG00000036580	ENSMUSG00000034343		ENSMUSG00000078586	ENSMUSG00000035506
ENSMUSG00000088360	ENSMUSG00000066652		ENSMUSG00000039908	ENSMUSG00000061751
ENSMUSG00000103113	ENSMUSG00000019767		ENSMUSG00000025371	ENSMUSG00000023827
ENSMUSG00000103444	ENSMUSG00000097705		ENSMUSG00000025142	ENSMUSG00000006705
ENSMUSG00000080424	ENSMUSG00000056379		ENSMUSG00000065678	ENSMUSG00000037321
ENSMUSG00000084433	ENSMUSG00000110986		ENSMUSG00000064373	ENSMUSG00000024397
ENSMUSG00000027907	ENSMUSG00000111183		ENSMUSG00000039801	ENSMUSG00000096425
ENSMUSG00000027901	ENSMUSG00000045555		ENSMUSG00000115261	ENSMUSG00000012296
ENSMUSG00000045326	ENSMUSG00000019877		ENSMUSG00000022272	ENSMUSG00000117118
ENSMUSG00000037922	ENSMUSG00000020096		ENSMUSG00000013611	ENSMUSG00000117375
ENSMUSG00000028634	ENSMUSG00000037012		ENSMUSG00000037343	ENSMUSG00000117384
ENSMUSG00000040964	ENSMUSG00000020078		ENSMUSG00000115711	ENSMUSG00000054611
ENSMUSG00000039410	ENSMUSG00000112726		ENSMUSG00000022332	ENSMUSG00000024912
ENSMUSG00000029413	ENSMUSG00000034674		ENSMUSG00000045281	ENSMUSG00000071647
ENSMUSG00000106659	ENSMUSG00000102934		ENSMUSG00000033170	ENSMUSG00000080659
ENSMUSG00000041939	ENSMUSG00000020169		ENSMUSG00000064587	ENSMUSG00000024795
ENSMUSG00000037936	ENSMUSG00000018569		ENSMUSG00000022404	ENSMUSG00000036617
ENSMUSG00000038506	ENSMUSG00000040543		ENSMUSG00000116416	ENSMUSG00000027223
ENSMUSG00000082710	ENSMUSG00000065529		ENSMUSG00000036158	ENSMUSG00000027546
ENSMUSG00000031543	ENSMUSG00000086703		ENSMUSG00000078907	ENSMUSG00000087074
ENSMUSG00000002908	ENSMUSG00000009356		ENSMUSG00000045350	ENSMUSG00000037225
ENSMUSG00000097120	ENSMUSG00000018541		ENSMUSG00000023045	ENSMUSG00000028469
ENSMUSG00000052566	ENSMUSG00000017119		ENSMUSG00000022519	ENSMUSG00000006219
ENSMUSG00000085688	ENSMUSG00000085033		ENSMUSG00000022710	ENSMUSG00000039768
ENSMUSG00000025812	ENSMUSG00000040430		ENSMUSG00000035629	ENSMUSG00000051276
ENSMUSG00000032477	ENSMUSG00000041623		ENSMUSG00000022952	ENSMUSG00000058558
ENSMUSG00000040990	ENSMUSG00000084887		ENSMUSG00000033597	ENSMUSG00000041939
ENSMUSG00000044783	ENSMUSG00000054728		ENSMUSG00000025732	ENSMUSG00000083875
ENSMUSG00000034343	ENSMUSG00000114122		ENSMUSG00000116682	ENSMUSG00000063415
ENSMUSG00000066652	ENSMUSG00000092639		ENSMUSG00000085333	ENSMUSG00000072950
ENSMUSG00000019767	ENSMUSG00000039168		ENSMUSG00000033826	ENSMUSG00000107819
ENSMUSG00000097705	ENSMUSG00000038725		ENSMUSG00000024036	ENSMUSG00000039187
ENSMUSG00000056379	ENSMUSG00000093849		ENSMUSG00000092511	ENSMUSG00000025511
ENSMUSG00000110986	ENSMUSG00000071750		ENSMUSG00000054128	ENSMUSG00000048677
ENSMUSG00000111183	ENSMUSG00000115332		ENSMUSG00000024847	ENSMUSG00000030465
ENSMUSG00000045555	ENSMUSG00000116475		ENSMUSG00000056481	ENSMUSG00000002396
ENSMUSG00000019877	ENSMUSG00000004187		ENSMUSG00000024846	ENSMUSG00000001911
ENSMUSG00000020096	ENSMUSG00000116505		ENSMUSG00000024787	ENSMUSG00000031703
ENSMUSG00000037012	ENSMUSG00000022415		ENSMUSG00000024786	ENSMUSG00000034416
ENSMUSG00000020078	ENSMUSG00000016664		ENSMUSG00000071650	ENSMUSG00000095385
ENSMUSG00000112726	ENSMUSG00000022479		ENSMUSG00000035735	ENSMUSG00000023277
ENSMUSG00000034674	ENSMUSG00000116030		ENSMUSG00000067528	ENSMUSG00000066270
ENSMUSG00000102934	ENSMUSG00000063971		ENSMUSG00000024691	ENSMUSG00000064781
ENSMUSG00000020169	ENSMUSG00000023045		ENSMUSG00000118155	ENSMUSG00000089960
ENSMUSG00000018569	ENSMUSG00000009575		ENSMUSG00000024943	ENSMUSG00000094131
ENSMUSG00000040543	ENSMUSG00000101481		ENSMUSG00000033207	ENSMUSG00000096054
ENSMUSG00000065529	ENSMUSG00000035629		ENSMUSG00000053536	ENSMUSG00000019984
ENSMUSG00000086703	ENSMUSG00000068037		ENSMUSG00000042401	ENSMUSG00000009654
ENSMUSG00000009356	ENSMUSG00000085185		ENSMUSG00000044948	ENSMUSG00000020107
ENSMUSG00000018541	ENSMUSG00000094175		ENSMUSG00000118223	ENSMUSG00000098055
ENSMUSG00000017119	ENSMUSG00000043557		ENSMUSG00000039046	ENSMUSG00000020074
ENSMUSG00000085033	ENSMUSG00000048440		ENSMUSG00000089055	ENSMUSG00000020067
ENSMUSG00000040430	ENSMUSG00000023960		ENSMUSG00000099155	ENSMUSG00000112572
ENSMUSG00000041623	ENSMUSG00000073371		ENSMUSG00000040310	ENSMUSG00000069601
ENSMUSG00000020793	ENSMUSG00000005986		ENSMUSG00000086416	ENSMUSG00000060205
ENSMUSG00000084887	ENSMUSG00000088909		ENSMUSG00000103912	ENSMUSG00000035673
ENSMUSG00000054728	ENSMUSG00000071647		ENSMUSG00000056919	ENSMUSG00000036112
ENSMUSG00000114122	ENSMUSG00000024897		ENSMUSG00000104241	ENSMUSG00000052798
ENSMUSG00000092639	ENSMUSG00000059363		ENSMUSG00000036580	ENSMUSG00000085592
ENSMUSG00000039168	ENSMUSG00000024924		ENSMUSG00000105065	ENSMUSG00000020182
ENSMUSG00000038725	ENSMUSG00000096704		ENSMUSG00000103304	ENSMUSG00000020346
ENSMUSG00000093849	ENSMUSG00000089004		ENSMUSG00000027954	ENSMUSG00000084224
ENSMUSG00000071750	ENSMUSG00000093091		ENSMUSG00000027940	ENSMUSG00000072673
ENSMUSG00000115332	ENSMUSG00000017412		ENSMUSG00000027889	ENSMUSG00000017686
ENSMUSG00000116475	ENSMUSG00000093033		ENSMUSG00000105729	ENSMUSG00000020696
ENSMUSG00000004187	ENSMUSG00000064779		ENSMUSG00000093865	ENSMUSG00000000204
ENSMUSG00000116505	ENSMUSG00000083567		ENSMUSG00000105558	ENSMUSG00000018425
ENSMUSG00000022415	ENSMUSG00000098008		ENSMUSG00000097031	ENSMUSG00000020865
ENSMUSG00000016664	ENSMUSG00000091329		ENSMUSG00000053897	ENSMUSG00000020889
ENSMUSG00000022479	ENSMUSG00000103998		ENSMUSG00000028185	ENSMUSG00000087259
ENSMUSG00000116030	ENSMUSG00000103039		ENSMUSG00000041235	ENSMUSG00000025583
ENSMUSG00000063971	ENSMUSG00000027674		ENSMUSG00000082008	ENSMUSG00000039703
ENSMUSG00000023045	ENSMUSG00000085290		ENSMUSG00000081540	ENSMUSG00000025130
ENSMUSG00000009575	ENSMUSG00000103606		ENSMUSG00000028678	ENSMUSG00000022262
ENSMUSG00000101481	ENSMUSG00000041842		ENSMUSG00000043924	ENSMUSG00000022378
ENSMUSG00000035629	ENSMUSG00000000794		ENSMUSG00000042190	ENSMUSG00000115752
ENSMUSG00000068037	ENSMUSG00000027950		ENSMUSG00000041890	ENSMUSG00000059323
ENSMUSG00000085185	ENSMUSG00000074398		ENSMUSG00000080707	ENSMUSG00000092868
ENSMUSG00000094175	ENSMUSG00000040412		ENSMUSG00000107263	ENSMUSG00000042292
ENSMUSG00000043557	ENSMUSG00000059857		ENSMUSG00000107144	ENSMUSG00000022403
ENSMUSG00000048440	ENSMUSG00000054414		ENSMUSG00000107004	ENSMUSG00000011960
ENSMUSG00000023960	ENSMUSG00000000340		ENSMUSG00000043733	ENSMUSG00000023000
ENSMUSG00000073371	ENSMUSG00000105733		ENSMUSG00000105895	ENSMUSG00000037579
ENSMUSG00000005986	ENSMUSG00000105568		ENSMUSG00000038126	ENSMUSG00000116021
ENSMUSG00000088909	ENSMUSG00000032826		ENSMUSG00000053581	ENSMUSG00000063971
ENSMUSG00000071647	ENSMUSG00000087752		ENSMUSG00000029607	ENSMUSG00000045983
ENSMUSG00000024897	ENSMUSG00000028152		ENSMUSG00000056602	ENSMUSG00000097621
ENSMUSG00000059363	ENSMUSG00000086336		ENSMUSG00000055799	ENSMUSG00000022817
ENSMUSG00000024924	ENSMUSG00000084807		ENSMUSG00000045896	ENSMUSG00000024163
ENSMUSG00000096704	ENSMUSG00000039191		ENSMUSG00000101585	ENSMUSG00000007570
ENSMUSG00000089004	ENSMUSG00000104580		ENSMUSG00000046589	ENSMUSG00000041119
ENSMUSG00000093091	ENSMUSG00000029307		ENSMUSG00000053979	ENSMUSG00000092600
ENSMUSG00000017412	ENSMUSG00000011884		ENSMUSG00000031842	ENSMUSG00000039601
ENSMUSG00000093033	ENSMUSG00000041609		ENSMUSG00000037134	ENSMUSG00000117457
ENSMUSG00000064779	ENSMUSG00000087124		ENSMUSG00000005481	ENSMUSG00000045664
ENSMUSG00000083567	ENSMUSG00000084921		ENSMUSG00000004994	ENSMUSG00000075227
ENSMUSG00000098008	ENSMUSG00000029469		ENSMUSG00000092818	ENSMUSG00000094732
ENSMUSG00000091329	ENSMUSG00000015944		ENSMUSG00000024266	ENSMUSG00000033863
ENSMUSG00000103998	ENSMUSG00000094486		ENSMUSG00000001482	ENSMUSG00000024812
ENSMUSG00000102825	ENSMUSG00000025855		ENSMUSG00000088076	ENSMUSG00000108929
ENSMUSG00000103039	ENSMUSG00000029534		ENSMUSG00000111065	ENSMUSG00000042179
ENSMUSG00000027674	ENSMUSG00000084157		ENSMUSG00000032394	ENSMUSG00000045052
ENSMUSG00000085677	ENSMUSG00000041460		ENSMUSG00000032536	ENSMUSG00000102894
ENSMUSG00000085290	ENSMUSG00000030109		ENSMUSG00000097572	ENSMUSG00000076233
ENSMUSG00000103606	ENSMUSG00000030208		ENSMUSG00000040855	ENSMUSG00000033526
ENSMUSG00000041842	ENSMUSG00000039785		ENSMUSG00000099850	ENSMUSG00000087004
ENSMUSG00000000794	ENSMUSG00000074454		ENSMUSG00000026237	ENSMUSG00000074625
ENSMUSG00000027950	ENSMUSG00000110172		ENSMUSG00000092220	ENSMUSG00000074577
ENSMUSG00000074398	ENSMUSG00000102046		ENSMUSG00000044783	ENSMUSG00000028082
ENSMUSG00000104592	ENSMUSG00000031700		ENSMUSG00000090277	ENSMUSG00000068923
ENSMUSG00000040724	ENSMUSG00000110496		ENSMUSG00000100106	ENSMUSG00000052310
ENSMUSG00000040412	ENSMUSG00000044287		ENSMUSG00000054387	ENSMUSG00000065029
ENSMUSG00000059857	ENSMUSG00000031930		ENSMUSG00000019842	ENSMUSG00000040264
ENSMUSG00000054414	ENSMUSG00000092818		ENSMUSG00000038039	ENSMUSG00000096388
ENSMUSG00000000340	ENSMUSG00000103830		ENSMUSG00000009647	ENSMUSG00000032897
ENSMUSG00000105733	ENSMUSG00000034796		ENSMUSG00000112673	ENSMUSG00000028882
ENSMUSG00000105568	ENSMUSG00000110482		ENSMUSG00000037012	ENSMUSG00000070683
ENSMUSG00000032826	ENSMUSG00000086381		ENSMUSG00000019944	ENSMUSG00000019055
ENSMUSG00000087752	ENSMUSG00000111648		ENSMUSG00000096380	ENSMUSG00000058498
ENSMUSG00000028152	ENSMUSG00000111371		ENSMUSG00000112224	ENSMUSG00000028998
ENSMUSG00000086336	ENSMUSG00000026131		ENSMUSG00000098672	ENSMUSG00000046079
ENSMUSG00000084807	ENSMUSG00000099665		ENSMUSG00000004939	ENSMUSG00000004530
ENSMUSG00000039191	ENSMUSG00000096950		ENSMUSG00000112525	ENSMUSG00000029544
ENSMUSG00000104580	ENSMUSG00000019978		ENSMUSG00000006732	ENSMUSG00000029522
ENSMUSG00000029307	ENSMUSG00000020098		ENSMUSG00000034614	ENSMUSG00000086219
ENSMUSG00000011884	ENSMUSG00000001150		ENSMUSG00000081974	ENSMUSG00000029452
ENSMUSG00000041609	ENSMUSG00000104370		ENSMUSG00000047342	ENSMUSG00000029434
ENSMUSG00000087124	ENSMUSG00000035852		ENSMUSG00000046207	ENSMUSG00000037936
ENSMUSG00000084921	ENSMUSG00000004939		ENSMUSG00000020787	ENSMUSG00000008348
ENSMUSG00000029469	ENSMUSG00000034792		ENSMUSG00000081162	ENSMUSG00000037108
ENSMUSG00000015944	ENSMUSG00000110870		ENSMUSG00000017291	ENSMUSG00000025855
ENSMUSG00000094486	ENSMUSG00000086269		ENSMUSG00000058546	ENSMUSG00000088595
ENSMUSG00000025855	ENSMUSG00000020134		ENSMUSG00000093920	ENSMUSG00000051586
ENSMUSG00000029534	ENSMUSG00000041189		ENSMUSG00000020870	ENSMUSG00000062782
ENSMUSG00000084157	ENSMUSG00000070380		ENSMUSG00000085992	ENSMUSG00000099042
ENSMUSG00000041460	ENSMUSG00000017288		ENSMUSG00000017119	ENSMUSG00000002908
ENSMUSG00000030109	ENSMUSG00000037958		ENSMUSG00000034773	ENSMUSG00000031808
ENSMUSG00000030208	ENSMUSG00000020532		ENSMUSG00000056938	ENSMUSG00000031696
ENSMUSG00000039785	ENSMUSG00000049807		ENSMUSG00000083782	ENSMUSG00000036672
ENSMUSG00000074454	ENSMUSG00000020928		ENSMUSG00000049354	ENSMUSG00000001065
ENSMUSG00000110172	ENSMUSG00000085864		ENSMUSG00000065162	ENSMUSG00000032002
ENSMUSG00000102046	ENSMUSG00000020728		ENSMUSG00000081548	ENSMUSG00000070323
ENSMUSG00000109825	ENSMUSG00000083137		ENSMUSG00000083237	ENSMUSG00000097111
ENSMUSG00000031700	ENSMUSG00000059114		ENSMUSG00000034641	ENSMUSG00000040652
ENSMUSG00000110496	ENSMUSG00000113412		ENSMUSG00000084277	ENSMUSG00000053024
ENSMUSG00000044287	ENSMUSG00000114362		ENSMUSG00000070331	ENSMUSG00000026554
ENSMUSG00000031930	ENSMUSG00000046908		ENSMUSG00000059248	ENSMUSG00000019767
ENSMUSG00000092818	ENSMUSG00000048279		ENSMUSG00000025375	ENSMUSG00000037535
ENSMUSG00000103830	ENSMUSG00000115073		ENSMUSG00000050423	ENSMUSG00000019978
ENSMUSG00000034796	ENSMUSG00000115493		ENSMUSG00000114957	ENSMUSG00000110896
ENSMUSG00000110482	ENSMUSG00000098308		ENSMUSG00000048603	ENSMUSG00000036875
ENSMUSG00000086381	ENSMUSG00000022377		ENSMUSG00000092639	ENSMUSG00000009093
ENSMUSG00000111648	ENSMUSG00000116092		ENSMUSG00000022240	ENSMUSG00000069584
ENSMUSG00000111371	ENSMUSG00000116185		ENSMUSG00000022325	ENSMUSG00000009292
ENSMUSG00000026131	ENSMUSG00000005354		ENSMUSG00000037458	ENSMUSG00000034560
ENSMUSG00000083289	ENSMUSG00000022433		ENSMUSG00000063875	ENSMUSG00000110870
ENSMUSG00000099665	ENSMUSG00000116081		ENSMUSG00000005354	ENSMUSG00000110353
ENSMUSG00000096950	ENSMUSG00000098631		ENSMUSG00000116480	ENSMUSG00000046634
ENSMUSG00000085563	ENSMUSG00000022474		ENSMUSG00000116009	ENSMUSG00000036644
ENSMUSG00000019978	ENSMUSG00000116409		ENSMUSG00000022441	ENSMUSG00000018736
ENSMUSG00000020098	ENSMUSG00000036046		ENSMUSG00000035845	ENSMUSG00000060600
ENSMUSG00000001150	ENSMUSG00000064764		ENSMUSG00000058441	ENSMUSG00000017421
ENSMUSG00000104370	ENSMUSG00000116004		ENSMUSG00000088454	ENSMUSG00000020483
ENSMUSG00000035852	ENSMUSG00000022388		ENSMUSG00000116190	ENSMUSG00000018428
ENSMUSG00000004939	ENSMUSG00000084915		ENSMUSG00000045608	ENSMUSG00000084079
ENSMUSG00000034792	ENSMUSG00000116424		ENSMUSG00000022993	ENSMUSG00000020914
ENSMUSG00000110870	ENSMUSG00000087965		ENSMUSG00000003355	ENSMUSG00000017607
ENSMUSG00000086269	ENSMUSG00000022999		ENSMUSG00000022997	ENSMUSG00000052949
ENSMUSG00000112532	ENSMUSG00000023027		ENSMUSG00000056851	ENSMUSG00000114656
ENSMUSG00000020134	ENSMUSG00000023044		ENSMUSG00000022512	ENSMUSG00000115820
ENSMUSG00000041189	ENSMUSG00000001281		ENSMUSG00000022892	ENSMUSG00000022558
ENSMUSG00000070380	ENSMUSG00000065488		ENSMUSG00000093606	ENSMUSG00000068206
ENSMUSG00000017288	ENSMUSG00000022516		ENSMUSG00000022965	ENSMUSG00000022407
ENSMUSG00000037958	ENSMUSG00000022501		ENSMUSG00000001576	ENSMUSG00000054863
ENSMUSG00000020532	ENSMUSG00000073458		ENSMUSG00000002257	ENSMUSG00000088377
ENSMUSG00000049807	ENSMUSG00000041354		ENSMUSG00000061126	ENSMUSG00000023022
ENSMUSG00000020928	ENSMUSG00000090877		ENSMUSG00000089189	ENSMUSG00000001281
ENSMUSG00000085864	ENSMUSG00000097727		ENSMUSG00000007029	ENSMUSG00000000552
ENSMUSG00000020728	ENSMUSG00000097803		ENSMUSG00000036315	ENSMUSG00000022500
ENSMUSG00000083137	ENSMUSG00000045664		ENSMUSG00000059409	ENSMUSG00000055692
ENSMUSG00000059114	ENSMUSG00000094281		ENSMUSG00000073371	ENSMUSG00000022537
ENSMUSG00000113412	ENSMUSG00000037418		ENSMUSG00000080268	ENSMUSG00000045975
ENSMUSG00000021460	ENSMUSG00000024659		ENSMUSG00000032946	ENSMUSG00000117592
ENSMUSG00000114362	ENSMUSG00000117692		ENSMUSG00000110298	ENSMUSG00000042265
ENSMUSG00000046908	ENSMUSG00000117705		ENSMUSG00000096740	ENSMUSG00000052105
ENSMUSG00000048279	ENSMUSG00000024817		ENSMUSG00000024743	ENSMUSG00000103075
ENSMUSG00000115073	ENSMUSG00000118350		ENSMUSG00000100918	ENSMUSG00000023036
ENSMUSG00000115493	ENSMUSG00000118118		ENSMUSG00000025001	ENSMUSG00000024858
ENSMUSG00000098308	ENSMUSG00000014077		ENSMUSG00000025194	ENSMUSG00000024892
ENSMUSG00000022377	ENSMUSG00000079103		ENSMUSG00000117827	ENSMUSG00000024957
ENSMUSG00000116092	ENSMUSG00000087148		ENSMUSG00000093091	ENSMUSG00000114469
ENSMUSG00000116185	ENSMUSG00000088064		ENSMUSG00000047250	ENSMUSG00000024867
ENSMUSG00000005354	ENSMUSG00000074577		ENSMUSG00000034780	ENSMUSG00000012443
ENSMUSG00000022433	ENSMUSG00000042997		ENSMUSG00000005506	ENSMUSG00000025815
ENSMUSG00000116081	ENSMUSG00000104586		ENSMUSG00000068373	ENSMUSG00000026785
ENSMUSG00000098631	ENSMUSG00000098207		ENSMUSG00000081056	ENSMUSG00000038696
ENSMUSG00000022474	ENSMUSG00000028073		ENSMUSG00000085046	ENSMUSG00000027297
ENSMUSG00000116409	ENSMUSG00000028059		ENSMUSG00000039536	ENSMUSG00000040154
ENSMUSG00000036046	ENSMUSG00000028053		ENSMUSG00000085914	ENSMUSG00000084829
ENSMUSG00000064764	ENSMUSG00000118654		ENSMUSG00000101334	ENSMUSG00000102679
ENSMUSG00000116004	ENSMUSG00000028115		ENSMUSG00000028060	ENSMUSG00000027799
ENSMUSG00000022388	ENSMUSG00000045327		ENSMUSG00000028158	ENSMUSG00000049288
ENSMUSG00000084915	ENSMUSG00000040896		ENSMUSG00000105407	ENSMUSG00000068823
ENSMUSG00000116424	ENSMUSG00000040600		ENSMUSG00000041052	ENSMUSG00000033014
ENSMUSG00000087965	ENSMUSG00000027971		ENSMUSG00000028460	ENSMUSG00000105925
ENSMUSG00000022999	ENSMUSG00000027999		ENSMUSG00000085967	ENSMUSG00000040809
ENSMUSG00000023027	ENSMUSG00000097858		ENSMUSG00000080964	ENSMUSG00000106373
ENSMUSG00000023044	ENSMUSG00000028255		ENSMUSG00000085562	ENSMUSG00000105250
ENSMUSG00000001281	ENSMUSG00000065937		ENSMUSG00000046623	ENSMUSG00000039831
ENSMUSG00000065488	ENSMUSG00000036832		ENSMUSG00000089298	ENSMUSG00000110947
ENSMUSG00000022516	ENSMUSG00000105529		ENSMUSG00000085823	ENSMUSG00000042616
ENSMUSG00000022501	ENSMUSG00000081352		ENSMUSG00000106212	ENSMUSG00000028850
ENSMUSG00000073458	ENSMUSG00000077514		ENSMUSG00000028999	ENSMUSG00000040964
ENSMUSG00000041354	ENSMUSG00000105905		ENSMUSG00000086505	ENSMUSG00000028995
ENSMUSG00000090877	ENSMUSG00000106526		ENSMUSG00000106634	ENSMUSG00000038564
ENSMUSG00000097727	ENSMUSG00000103927		ENSMUSG00000053030	ENSMUSG00000029381
ENSMUSG00000097803	ENSMUSG00000105600		ENSMUSG00000029250	ENSMUSG00000081104
ENSMUSG00000045664	ENSMUSG00000105033		ENSMUSG00000105554	ENSMUSG00000015950
ENSMUSG00000094281	ENSMUSG00000060730		ENSMUSG00000076163	ENSMUSG00000047592
ENSMUSG00000037418	ENSMUSG00000080707		ENSMUSG00000002486	ENSMUSG00000029560
ENSMUSG00000024659	ENSMUSG00000087063		ENSMUSG00000106838	ENSMUSG00000038301
ENSMUSG00000117692	ENSMUSG00000038126		ENSMUSG00000029454	ENSMUSG00000059430
ENSMUSG00000117705	ENSMUSG00000086732		ENSMUSG00000029471	ENSMUSG00000097354
ENSMUSG00000024817	ENSMUSG00000107798		ENSMUSG00000029401	ENSMUSG00000109893
ENSMUSG00000118350	ENSMUSG00000030058		ENSMUSG00000094486	ENSMUSG00000044229
ENSMUSG00000100119	ENSMUSG00000030339		ENSMUSG00000001739	ENSMUSG00000010064
ENSMUSG00000118118	ENSMUSG00000107839		ENSMUSG00000106476	ENSMUSG00000102224
ENSMUSG00000014077	ENSMUSG00000004567		ENSMUSG00000038859	ENSMUSG00000111371
ENSMUSG00000079103	ENSMUSG00000081154		ENSMUSG00000038770	ENSMUSG00000015222
ENSMUSG00000087148	ENSMUSG00000037492		ENSMUSG00000107590	ENSMUSG00000026173
ENSMUSG00000088064	ENSMUSG00000031626		ENSMUSG00000050732	ENSMUSG00000026240
ENSMUSG00000074577	ENSMUSG00000070000		ENSMUSG00000098175	ENSMUSG00000064302
ENSMUSG00000042997	ENSMUSG00000109696		ENSMUSG00000108185	ENSMUSG00000040225
ENSMUSG00000104586	ENSMUSG00000110670		ENSMUSG00000030352	ENSMUSG00000016194
ENSMUSG00000098207	ENSMUSG00000036672		ENSMUSG00000107753	ENSMUSG00000071369
ENSMUSG00000028073	ENSMUSG00000085068		ENSMUSG00000041187	ENSMUSG00000036955
ENSMUSG00000028059	ENSMUSG00000043089		ENSMUSG00000077153	ENSMUSG00000036816
ENSMUSG00000028053	ENSMUSG00000043895		ENSMUSG00000036246	ENSMUSG00000112813
ENSMUSG00000118654	ENSMUSG00000111837		ENSMUSG00000002910	ENSMUSG00000112433
ENSMUSG00000084456	ENSMUSG00000047528		ENSMUSG00000098594	ENSMUSG00000046822
ENSMUSG00000028115	ENSMUSG00000102558		ENSMUSG00000045232	ENSMUSG00000020256
ENSMUSG00000045327	ENSMUSG00000019828		ENSMUSG00000003808	ENSMUSG00000112677
ENSMUSG00000040896	ENSMUSG00000039835		ENSMUSG00000003812	ENSMUSG00000019907
ENSMUSG00000040600	ENSMUSG00000075225		ENSMUSG00000052819	ENSMUSG00000112197
ENSMUSG00000027971	ENSMUSG00000086798		ENSMUSG00000062687	ENSMUSG00000112009
ENSMUSG00000027999	ENSMUSG00000101695		ENSMUSG00000014444	ENSMUSG00000111947
ENSMUSG00000097858	ENSMUSG00000009114		ENSMUSG00000032815	ENSMUSG00000002578
ENSMUSG00000106210	ENSMUSG00000062075		ENSMUSG00000111807	ENSMUSG00000049894
ENSMUSG00000028255	ENSMUSG00000048240		ENSMUSG00000015357	ENSMUSG00000084347
ENSMUSG00000065937	ENSMUSG00000020061		ENSMUSG00000039607	ENSMUSG00000020315
ENSMUSG00000036832	ENSMUSG00000111470		ENSMUSG00000026074	ENSMUSG00000018501
ENSMUSG00000105529	ENSMUSG00000020020		ENSMUSG00000101251	ENSMUSG00000020840
ENSMUSG00000081352	ENSMUSG00000025410		ENSMUSG00000025964	ENSMUSG00000000631
ENSMUSG00000077514	ENSMUSG00000040249		ENSMUSG00000094050	ENSMUSG00000018171
ENSMUSG00000105905	ENSMUSG00000020453		ENSMUSG00000026280	ENSMUSG00000018541
ENSMUSG00000106526	ENSMUSG00000034164		ENSMUSG00000040170	ENSMUSG00000014198
ENSMUSG00000103927	ENSMUSG00000084819		ENSMUSG00000101574	ENSMUSG00000019173
ENSMUSG00000105600	ENSMUSG00000018593		ENSMUSG00000112679	ENSMUSG00000035086
ENSMUSG00000105033	ENSMUSG00000084599		ENSMUSG00000019989	ENSMUSG00000020705
ENSMUSG00000060730	ENSMUSG00000002057		ENSMUSG00000019920	ENSMUSG00000034714
ENSMUSG00000080707	ENSMUSG00000009350		ENSMUSG00000107822	ENSMUSG00000034706
ENSMUSG00000084992	ENSMUSG00000014351		ENSMUSG00000020156	ENSMUSG00000020747
ENSMUSG00000087063	ENSMUSG00000055805		ENSMUSG00000089228	ENSMUSG00000015869
ENSMUSG00000038126	ENSMUSG00000046215		ENSMUSG00000003344	ENSMUSG00000009588
ENSMUSG00000049939	ENSMUSG00000025372		ENSMUSG00000034674	ENSMUSG00000025572
ENSMUSG00000086732	ENSMUSG00000039781		ENSMUSG00000110847	ENSMUSG00000017446
ENSMUSG00000107798	ENSMUSG00000021687		ENSMUSG00000020169	ENSMUSG00000025576
ENSMUSG00000030058	ENSMUSG00000058690		ENSMUSG00000020184	ENSMUSG00000048445
ENSMUSG00000030144	ENSMUSG00000115201		ENSMUSG00000025350	ENSMUSG00000062248
ENSMUSG00000030339	ENSMUSG00000115715		ENSMUSG00000032985	ENSMUSG00000112941
ENSMUSG00000107839	ENSMUSG00000086992		ENSMUSG00000064252	ENSMUSG00000095280
ENSMUSG00000004567	ENSMUSG00000115525		ENSMUSG00000053930	ENSMUSG00000022263
ENSMUSG00000081154	ENSMUSG00000115010		ENSMUSG00000045374	ENSMUSG00000065312
ENSMUSG00000037492	ENSMUSG00000116289		ENSMUSG00000046909	ENSMUSG00000115068
ENSMUSG00000031626	ENSMUSG00000022589		ENSMUSG00000020709	ENSMUSG00000062373
ENSMUSG00000109760	ENSMUSG00000100462		ENSMUSG00000018844	ENSMUSG00000097039
ENSMUSG00000070000	ENSMUSG00000022565		ENSMUSG00000047181	ENSMUSG00000098308
ENSMUSG00000031662	ENSMUSG00000022440		ENSMUSG00000018160	ENSMUSG00000115646
ENSMUSG00000043668	ENSMUSG00000115867		ENSMUSG00000019302	ENSMUSG00000010601
ENSMUSG00000109696	ENSMUSG00000068117		ENSMUSG00000035198	ENSMUSG00000033220
ENSMUSG00000110670	ENSMUSG00000022456		ENSMUSG00000087216	ENSMUSG00000043460
ENSMUSG00000036672	ENSMUSG00000116428		ENSMUSG00000006574	ENSMUSG00000088901
ENSMUSG00000085068	ENSMUSG00000116242		ENSMUSG00000020717	ENSMUSG00000116243
ENSMUSG00000043089	ENSMUSG00000063296		ENSMUSG00000078607	ENSMUSG00000116149
ENSMUSG00000043895	ENSMUSG00000090129		ENSMUSG00000081103	ENSMUSG00000054036
ENSMUSG00000111837	ENSMUSG00000011960		ENSMUSG00000034341	ENSMUSG00000023019
ENSMUSG00000047528	ENSMUSG00000088377		ENSMUSG00000020780	ENSMUSG00000056605
ENSMUSG00000102558	ENSMUSG00000023021		ENSMUSG00000085104	ENSMUSG00000065560
ENSMUSG00000019828	ENSMUSG00000116021		ENSMUSG00000039230	ENSMUSG00000022788
ENSMUSG00000039835	ENSMUSG00000000555		ENSMUSG00000078941	ENSMUSG00000101888
ENSMUSG00000075225	ENSMUSG00000103937		ENSMUSG00000088971	ENSMUSG00000116840
ENSMUSG00000086798	ENSMUSG00000115936		ENSMUSG00000064597	ENSMUSG00000022793
ENSMUSG00000101695	ENSMUSG00000051728		ENSMUSG00000022353	ENSMUSG00000022957
ENSMUSG00000009114	ENSMUSG00000040688		ENSMUSG00000115328	ENSMUSG00000117232
ENSMUSG00000047417	ENSMUSG00000024168		ENSMUSG00000034730	ENSMUSG00000025730
ENSMUSG00000062075	ENSMUSG00000117592		ENSMUSG00000116120	ENSMUSG00000037446
ENSMUSG00000048240	ENSMUSG00000024013		ENSMUSG00000033088	ENSMUSG00000083522
ENSMUSG00000020034	ENSMUSG00000023990		ENSMUSG00000022433	ENSMUSG00000023990
ENSMUSG00000020061	ENSMUSG00000045094		ENSMUSG00000116125	ENSMUSG00000088193
ENSMUSG00000111470	ENSMUSG00000087132		ENSMUSG00000055024	ENSMUSG00000047989
ENSMUSG00000020020	ENSMUSG00000061451		ENSMUSG00000022389	ENSMUSG00000049303
ENSMUSG00000025410	ENSMUSG00000109695		ENSMUSG00000022477	ENSMUSG00000063904
ENSMUSG00000040249	ENSMUSG00000024826		ENSMUSG00000064764	ENSMUSG00000024936
ENSMUSG00000020453	ENSMUSG00000024969		ENSMUSG00000022388	ENSMUSG00000024940
ENSMUSG00000034164	ENSMUSG00000024759		ENSMUSG00000015377	ENSMUSG00000024826
ENSMUSG00000084819	ENSMUSG00000024672		ENSMUSG00000115699	ENSMUSG00000058470
ENSMUSG00000018593	ENSMUSG00000024675		ENSMUSG00000033065	ENSMUSG00000118044
ENSMUSG00000018750	ENSMUSG00000103488		ENSMUSG00000023027	ENSMUSG00000117973
ENSMUSG00000018572	ENSMUSG00000099316		ENSMUSG00000047034	ENSMUSG00000025192
ENSMUSG00000084599	ENSMUSG00000051255		ENSMUSG00000023039	ENSMUSG00000025221
ENSMUSG00000002057	ENSMUSG00000117752		ENSMUSG00000058655	ENSMUSG00000025224
ENSMUSG00000009350	ENSMUSG00000038658		ENSMUSG00000116402	ENSMUSG00000036748
ENSMUSG00000014351	ENSMUSG00000117883		ENSMUSG00000023088	ENSMUSG00000118369
ENSMUSG00000055805	ENSMUSG00000024778		ENSMUSG00000003527	ENSMUSG00000026655
ENSMUSG00000046215	ENSMUSG00000062488		ENSMUSG00000022800	ENSMUSG00000081467
ENSMUSG00000075410	ENSMUSG00000056999		ENSMUSG00000035506	ENSMUSG00000036893
ENSMUSG00000025372	ENSMUSG00000117935		ENSMUSG00000061751	ENSMUSG00000026860
ENSMUSG00000039781	ENSMUSG00000118354		ENSMUSG00000116599	ENSMUSG00000039205
ENSMUSG00000021687	ENSMUSG00000025027		ENSMUSG00000104466	ENSMUSG00000026970
ENSMUSG00000058690	ENSMUSG00000042179		ENSMUSG00000023827	ENSMUSG00000035000
ENSMUSG00000115201	ENSMUSG00000027082		ENSMUSG00000023906	ENSMUSG00000068580
ENSMUSG00000115715	ENSMUSG00000043542		ENSMUSG00000094969	ENSMUSG00000038241
ENSMUSG00000086992	ENSMUSG00000103116		ENSMUSG00000036196	ENSMUSG00000017688
ENSMUSG00000115525	ENSMUSG00000027530		ENSMUSG00000067575	ENSMUSG00000027506
ENSMUSG00000115010	ENSMUSG00000104451		ENSMUSG00000024037	ENSMUSG00000106421
ENSMUSG00000116289	ENSMUSG00000049796		ENSMUSG00000006705	ENSMUSG00000041355
ENSMUSG00000022589	ENSMUSG00000003617		ENSMUSG00000024045	ENSMUSG00000077996
ENSMUSG00000100462	ENSMUSG00000085007		ENSMUSG00000037321	ENSMUSG00000028088
ENSMUSG00000022565	ENSMUSG00000103726		ENSMUSG00000024397	ENSMUSG00000039167
ENSMUSG00000033837	ENSMUSG00000103965		ENSMUSG00000096425	ENSMUSG00000081127
ENSMUSG00000022440	ENSMUSG00000027794		ENSMUSG00000012296	ENSMUSG00000086267
ENSMUSG00000115867	ENSMUSG00000105065		ENSMUSG00000117329	ENSMUSG00000038368
ENSMUSG00000068117	ENSMUSG00000102652		ENSMUSG00000117118	ENSMUSG00000028556
ENSMUSG00000068101	ENSMUSG00000027784		ENSMUSG00000117375	ENSMUSG00000035201
ENSMUSG00000022456	ENSMUSG00000051036		ENSMUSG00000087710	ENSMUSG00000003411
ENSMUSG00000116428	ENSMUSG00000104215		ENSMUSG00000117384	ENSMUSG00000028681
ENSMUSG00000116242	ENSMUSG00000038902		ENSMUSG00000118134	ENSMUSG00000028896
ENSMUSG00000063296	ENSMUSG00000063954		ENSMUSG00000054611	ENSMUSG00000083678
ENSMUSG00000090129	ENSMUSG00000038170		ENSMUSG00000024875	ENSMUSG00000037139
ENSMUSG00000011960	ENSMUSG00000027868		ENSMUSG00000118009	ENSMUSG00000043411
ENSMUSG00000088377	ENSMUSG00000027865		ENSMUSG00000024912	ENSMUSG00000063077
ENSMUSG00000023021	ENSMUSG00000070372		ENSMUSG00000118305	ENSMUSG00000062604
ENSMUSG00000116021	ENSMUSG00000004035		ENSMUSG00000071647	ENSMUSG00000029125
ENSMUSG00000000555	ENSMUSG00000106101		ENSMUSG00000080659	ENSMUSG00000045790
ENSMUSG00000103937	ENSMUSG00000027884		ENSMUSG00000067555	ENSMUSG00000044827
ENSMUSG00000115936	ENSMUSG00000104906		ENSMUSG00000096796	ENSMUSG00000054920
ENSMUSG00000051728	ENSMUSG00000105550		ENSMUSG00000024795	ENSMUSG00000035310
ENSMUSG00000040688	ENSMUSG00000093865		ENSMUSG00000048612	ENSMUSG00000097877
ENSMUSG00000024168	ENSMUSG00000028277		ENSMUSG00000025178	ENSMUSG00000029267
ENSMUSG00000117592	ENSMUSG00000047502		ENSMUSG00000117958	ENSMUSG00000072720
ENSMUSG00000024013	ENSMUSG00000028869		ENSMUSG00000114673	ENSMUSG00000107075
ENSMUSG00000023990	ENSMUSG00000077171		ENSMUSG00000025041	ENSMUSG00000087063
ENSMUSG00000117176	ENSMUSG00000043430		ENSMUSG00000024981	ENSMUSG00000049550
ENSMUSG00000117315	ENSMUSG00000067220		ENSMUSG00000036617	ENSMUSG00000034118
ENSMUSG00000045094	ENSMUSG00000029381		ENSMUSG00000039515	ENSMUSG00000060261
ENSMUSG00000087132	ENSMUSG00000029270		ENSMUSG00000026849	ENSMUSG00000023104
ENSMUSG00000061451	ENSMUSG00000104904		ENSMUSG00000039262	ENSMUSG00000039959
ENSMUSG00000109695	ENSMUSG00000105161		ENSMUSG00000079442	ENSMUSG00000079173
ENSMUSG00000024826	ENSMUSG00000042010		ENSMUSG00000026885	ENSMUSG00000029649
ENSMUSG00000024969	ENSMUSG00000041890		ENSMUSG00000027223	ENSMUSG00000007655
ENSMUSG00000024759	ENSMUSG00000067274		ENSMUSG00000055312	ENSMUSG00000039742
ENSMUSG00000024672	ENSMUSG00000015942		ENSMUSG00000098464	ENSMUSG00000098142
ENSMUSG00000024675	ENSMUSG00000080972		ENSMUSG00000038259	ENSMUSG00000046679
ENSMUSG00000103488	ENSMUSG00000058440		ENSMUSG00000100860	ENSMUSG00000034083
ENSMUSG00000099316	ENSMUSG00000087846		ENSMUSG00000017720	ENSMUSG00000030203
ENSMUSG00000051255	ENSMUSG00000086804		ENSMUSG00000027546	ENSMUSG00000030691
ENSMUSG00000117752	ENSMUSG00000107590		ENSMUSG00000087074	ENSMUSG00000109313
ENSMUSG00000038658	ENSMUSG00000056305		ENSMUSG00000054455	ENSMUSG00000031442
ENSMUSG00000117883	ENSMUSG00000096887		ENSMUSG00000103116	ENSMUSG00000039785
ENSMUSG00000024778	ENSMUSG00000068323		ENSMUSG00000037225	ENSMUSG00000110460
ENSMUSG00000062488	ENSMUSG00000030145		ENSMUSG00000103606	ENSMUSG00000031860
ENSMUSG00000056999	ENSMUSG00000107578		ENSMUSG00000104227	ENSMUSG00000088248
ENSMUSG00000117935	ENSMUSG00000038271		ENSMUSG00000051036	ENSMUSG00000048148
ENSMUSG00000118354	ENSMUSG00000065952		ENSMUSG00000096935	ENSMUSG00000031684
ENSMUSG00000025027	ENSMUSG00000002342		ENSMUSG00000106596	ENSMUSG00000005469
ENSMUSG00000042179	ENSMUSG00000086781		ENSMUSG00000028194	ENSMUSG00000097120
ENSMUSG00000075416	ENSMUSG00000002885		ENSMUSG00000084343	ENSMUSG00000031700
ENSMUSG00000027082	ENSMUSG00000031748		ENSMUSG00000028469	ENSMUSG00000031901
ENSMUSG00000074622	ENSMUSG00000110069		ENSMUSG00000087044	ENSMUSG00000065382
ENSMUSG00000085704	ENSMUSG00000031878		ENSMUSG00000070972	ENSMUSG00000031870
ENSMUSG00000043542	ENSMUSG00000089776		ENSMUSG00000028691	ENSMUSG00000043895
ENSMUSG00000103116	ENSMUSG00000097060		ENSMUSG00000028842	ENSMUSG00000111059
ENSMUSG00000027530	ENSMUSG00000053070		ENSMUSG00000087628	ENSMUSG00000032382
ENSMUSG00000104451	ENSMUSG00000038060		ENSMUSG00000006219	ENSMUSG00000032192
ENSMUSG00000049796	ENSMUSG00000065629		ENSMUSG00000039768	ENSMUSG00000111253
ENSMUSG00000003617	ENSMUSG00000051344		ENSMUSG00000051276	ENSMUSG00000032580
ENSMUSG00000085007	ENSMUSG00000026200		ENSMUSG00000059866	ENSMUSG00000032604
ENSMUSG00000103726	ENSMUSG00000016526		ENSMUSG00000106526	ENSMUSG00000044534
ENSMUSG00000103965	ENSMUSG00000026480		ENSMUSG00000058558	ENSMUSG00000042641
ENSMUSG00000027794	ENSMUSG00000102162		ENSMUSG00000041939	ENSMUSG00000033722
ENSMUSG00000105065	ENSMUSG00000093189		ENSMUSG00000083875	ENSMUSG00000026589
ENSMUSG00000102652	ENSMUSG00000112679		ENSMUSG00000040751	ENSMUSG00000062963
ENSMUSG00000027784	ENSMUSG00000071532		ENSMUSG00000047867	ENSMUSG00000026497
ENSMUSG00000051036	ENSMUSG00000020009		ENSMUSG00000108236	ENSMUSG00000019791
ENSMUSG00000104215	ENSMUSG00000086148		ENSMUSG00000108062	ENSMUSG00000001435
ENSMUSG00000038902	ENSMUSG00000088423		ENSMUSG00000053119	ENSMUSG00000112007
ENSMUSG00000063954	ENSMUSG00000086915		ENSMUSG00000063415	ENSMUSG00000055053
ENSMUSG00000038170	ENSMUSG00000077200		ENSMUSG00000072950	ENSMUSG00000034792
ENSMUSG00000027868	ENSMUSG00000111251		ENSMUSG00000107819	ENSMUSG00000047638
ENSMUSG00000027865	ENSMUSG00000038624		ENSMUSG00000108751	ENSMUSG00000034024
ENSMUSG00000070372	ENSMUSG00000077090		ENSMUSG00000094026	ENSMUSG00000085718
ENSMUSG00000004035	ENSMUSG00000037855		ENSMUSG00000030272	ENSMUSG00000084223
ENSMUSG00000106101	ENSMUSG00000069601		ENSMUSG00000000440	ENSMUSG00000083657
ENSMUSG00000027884	ENSMUSG00000020265		ENSMUSG00000107839	ENSMUSG00000000301
ENSMUSG00000104906	ENSMUSG00000020135		ENSMUSG00000043671	ENSMUSG00000020534
ENSMUSG00000105550	ENSMUSG00000035027		ENSMUSG00000039187	ENSMUSG00000052921
ENSMUSG00000093865	ENSMUSG00000034881		ENSMUSG00000030724	ENSMUSG00000018565
ENSMUSG00000028277	ENSMUSG00000035189		ENSMUSG00000025511	ENSMUSG00000040667
ENSMUSG00000047502	ENSMUSG00000020166		ENSMUSG00000048677	ENSMUSG00000017550
ENSMUSG00000028869	ENSMUSG00000020170		ENSMUSG00000031461	ENSMUSG00000081304
ENSMUSG00000077171	ENSMUSG00000112458		ENSMUSG00000030465	ENSMUSG00000006920
ENSMUSG00000043430	ENSMUSG00000020121		ENSMUSG00000002396	ENSMUSG00000041623
ENSMUSG00000067220	ENSMUSG00000112035		ENSMUSG00000001911	ENSMUSG00000020776
ENSMUSG00000029381	ENSMUSG00000090036		ENSMUSG00000099076	ENSMUSG00000084887
ENSMUSG00000029270	ENSMUSG00000025352		ENSMUSG00000031703	ENSMUSG00000085548
ENSMUSG00000104904	ENSMUSG00000085512		ENSMUSG00000110349	ENSMUSG00000110055
ENSMUSG00000105161	ENSMUSG00000056564		ENSMUSG00000036534	ENSMUSG00000114337
ENSMUSG00000042010	ENSMUSG00000047804		ENSMUSG00000034416	ENSMUSG00000021481
ENSMUSG00000041890	ENSMUSG00000020787		ENSMUSG00000110691	ENSMUSG00000021613
ENSMUSG00000067274	ENSMUSG00000020741		ENSMUSG00000095385	ENSMUSG00000115765
ENSMUSG00000015942	ENSMUSG00000000982		ENSMUSG00000032312	ENSMUSG00000039100
ENSMUSG00000080972	ENSMUSG00000018171		ENSMUSG00000036972	ENSMUSG00000086992
ENSMUSG00000058440	ENSMUSG00000018378		ENSMUSG00000023277	ENSMUSG00000115680
ENSMUSG00000087846	ENSMUSG00000001441		ENSMUSG00000052911	ENSMUSG00000022364
ENSMUSG00000086804	ENSMUSG00000085860		ENSMUSG00000066270	ENSMUSG00000037106
ENSMUSG00000061208	ENSMUSG00000035775		ENSMUSG00000041794	ENSMUSG00000116367
ENSMUSG00000107590	ENSMUSG00000018677		ENSMUSG00000064781	ENSMUSG00000022607
ENSMUSG00000056305	ENSMUSG00000085887		ENSMUSG00000045515	ENSMUSG00000042535
ENSMUSG00000058706	ENSMUSG00000020610		ENSMUSG00000026162	ENSMUSG00000022394
ENSMUSG00000096887	ENSMUSG00000084277		ENSMUSG00000026228	ENSMUSG00000068117
ENSMUSG00000068323	ENSMUSG00000070330		ENSMUSG00000089960	ENSMUSG00000116136
ENSMUSG00000061653	ENSMUSG00000021375		ENSMUSG00000099770	ENSMUSG00000044021
ENSMUSG00000030145	ENSMUSG00000114380		ENSMUSG00000101179	ENSMUSG00000116141
ENSMUSG00000107578	ENSMUSG00000021557		ENSMUSG00000100685	ENSMUSG00000067596
ENSMUSG00000038271	ENSMUSG00000114211		ENSMUSG00000103676	ENSMUSG00000085048
ENSMUSG00000086863	ENSMUSG00000114613		ENSMUSG00000102760	ENSMUSG00000014303
ENSMUSG00000065952	ENSMUSG00000063142		ENSMUSG00000095504	ENSMUSG00000022517
ENSMUSG00000002342	ENSMUSG00000021838		ENSMUSG00000026637	ENSMUSG00000023791
ENSMUSG00000086781	ENSMUSG00000021990		ENSMUSG00000094131	ENSMUSG00000082485
ENSMUSG00000002885	ENSMUSG00000088133		ENSMUSG00000102981	ENSMUSG00000039851
ENSMUSG00000031748	ENSMUSG00000115631		ENSMUSG00000016493	ENSMUSG00000051728
ENSMUSG00000110069	ENSMUSG00000022323		ENSMUSG00000096054	ENSMUSG00000040666
ENSMUSG00000031878	ENSMUSG00000116323		ENSMUSG00000065096	ENSMUSG00000023868
ENSMUSG00000089776	ENSMUSG00000115775		ENSMUSG00000044624	ENSMUSG00000024182
ENSMUSG00000097060	ENSMUSG00000115361		ENSMUSG00000019984	ENSMUSG00000118169
ENSMUSG00000053070	ENSMUSG00000072568		ENSMUSG00000075225	ENSMUSG00000060550
ENSMUSG00000038060	ENSMUSG00000097039		ENSMUSG00000088165	ENSMUSG00000090588
ENSMUSG00000065629	ENSMUSG00000115011		ENSMUSG00000112824	ENSMUSG00000059791
ENSMUSG00000051344	ENSMUSG00000115752		ENSMUSG00000098653	ENSMUSG00000117912
ENSMUSG00000026200	ENSMUSG00000116222		ENSMUSG00000009654	ENSMUSG00000075289
ENSMUSG00000016526	ENSMUSG00000034429		ENSMUSG00000020107	ENSMUSG00000024955
ENSMUSG00000026480	ENSMUSG00000063875		ENSMUSG00000098055	ENSMUSG00000024732
ENSMUSG00000102162	ENSMUSG00000033707		ENSMUSG00000020074	ENSMUSG00000094077
ENSMUSG00000093189	ENSMUSG00000071715		ENSMUSG00000020067	ENSMUSG00000039126
ENSMUSG00000112679	ENSMUSG00000071711		ENSMUSG00000112572	ENSMUSG00000044424
ENSMUSG00000071532	ENSMUSG00000099180		ENSMUSG00000112267	ENSMUSG00000024781
ENSMUSG00000020009	ENSMUSG00000033039		ENSMUSG00000069601	ENSMUSG00000035342
ENSMUSG00000086148	ENSMUSG00000115970		ENSMUSG00000060205	ENSMUSG00000117848
ENSMUSG00000088423	ENSMUSG00000022477		ENSMUSG00000035754	ENSMUSG00000067063
ENSMUSG00000086915	ENSMUSG00000096883		ENSMUSG00000035673	ENSMUSG00000092813
ENSMUSG00000077200	ENSMUSG00000022438		ENSMUSG00000035595	ENSMUSG00000082164
ENSMUSG00000111251	ENSMUSG00000022431		ENSMUSG00000047417	ENSMUSG00000015846
ENSMUSG00000038624	ENSMUSG00000036529		ENSMUSG00000020198	ENSMUSG00000039678
ENSMUSG00000077090	ENSMUSG00000086160		ENSMUSG00000054452	ENSMUSG00000039648
ENSMUSG00000037855	ENSMUSG00000100220		ENSMUSG00000036112	ENSMUSG00000001864
ENSMUSG00000069601	ENSMUSG00000045631		ENSMUSG00000052798	ENSMUSG00000085141
ENSMUSG00000020265	ENSMUSG00000037185		ENSMUSG00000085592	ENSMUSG00000041975
ENSMUSG00000020135	ENSMUSG00000116336		ENSMUSG00000086444	ENSMUSG00000082190
ENSMUSG00000035027	ENSMUSG00000063234		ENSMUSG00000018166	ENSMUSG00000027244
ENSMUSG00000034881	ENSMUSG00000065968		ENSMUSG00000020182	ENSMUSG00000040479
ENSMUSG00000035189	ENSMUSG00000022964		ENSMUSG00000020372	ENSMUSG00000058318
ENSMUSG00000020166	ENSMUSG00000039672		ENSMUSG00000020346	ENSMUSG00000043909
ENSMUSG00000020170	ENSMUSG00000116568		ENSMUSG00000092894	ENSMUSG00000027246
ENSMUSG00000112458	ENSMUSG00000034254		ENSMUSG00000018398	ENSMUSG00000027530
ENSMUSG00000020121	ENSMUSG00000023915		ENSMUSG00000018583	ENSMUSG00000027668
ENSMUSG00000112035	ENSMUSG00000117287		ENSMUSG00000086310	ENSMUSG00000037325
ENSMUSG00000090036	ENSMUSG00000003279		ENSMUSG00000018446	ENSMUSG00000063273
ENSMUSG00000025352	ENSMUSG00000097154		ENSMUSG00000088719	ENSMUSG00000098401
ENSMUSG00000085512	ENSMUSG00000024074		ENSMUSG00000084224	ENSMUSG00000063001
ENSMUSG00000056564	ENSMUSG00000117912		ENSMUSG00000109010	ENSMUSG00000102566
ENSMUSG00000047804	ENSMUSG00000039330		ENSMUSG00000072673	ENSMUSG00000028066
ENSMUSG00000020787	ENSMUSG00000024818		ENSMUSG00000017686	ENSMUSG00000054312
ENSMUSG00000020741	ENSMUSG00000024955		ENSMUSG00000020696	ENSMUSG00000105641
ENSMUSG00000000982	ENSMUSG00000118297		ENSMUSG00000000204	ENSMUSG00000027966
ENSMUSG00000018171	ENSMUSG00000118123		ENSMUSG00000018425	ENSMUSG00000032826
ENSMUSG00000018378	ENSMUSG00000024740		ENSMUSG00000088184	ENSMUSG00000105822
ENSMUSG00000001441	ENSMUSG00000024640		ENSMUSG00000047773	ENSMUSG00000106419
ENSMUSG00000085860	ENSMUSG00000024754		ENSMUSG00000020865	ENSMUSG00000082279
ENSMUSG00000086917	ENSMUSG00000118353		ENSMUSG00000084844	ENSMUSG00000053510
ENSMUSG00000035775	ENSMUSG00000024921		ENSMUSG00000018669	ENSMUSG00000081233
ENSMUSG00000018677	ENSMUSG00000046138		ENSMUSG00000038352	ENSMUSG00000028637
ENSMUSG00000085887	ENSMUSG00000035783		ENSMUSG00000020889	ENSMUSG00000028886
ENSMUSG00000020610	ENSMUSG00000108929		ENSMUSG00000037935	ENSMUSG00000037731
ENSMUSG00000084277	ENSMUSG00000025019		ENSMUSG00000097487	ENSMUSG00000041161
ENSMUSG00000070330	ENSMUSG00000025190		ENSMUSG00000020923	ENSMUSG00000040935
ENSMUSG00000021375	ENSMUSG00000117958		ENSMUSG00000034664	ENSMUSG00000028923
ENSMUSG00000114380	ENSMUSG00000025064		ENSMUSG00000001029	ENSMUSG00000040761
ENSMUSG00000021557	ENSMUSG00000088855		ENSMUSG00000087259	ENSMUSG00000028917
ENSMUSG00000114211	ENSMUSG00000025025		ENSMUSG00000083769	ENSMUSG00000046862
ENSMUSG00000114613	ENSMUSG00000117655		ENSMUSG00000025583	ENSMUSG00000053214
ENSMUSG00000063142	ENSMUSG00000117834		ENSMUSG00000039703	ENSMUSG00000037795
ENSMUSG00000041014	ENSMUSG00000026959		ENSMUSG00000025130	ENSMUSG00000029413
ENSMUSG00000021838	ENSMUSG00000039787		ENSMUSG00000113545	ENSMUSG00000097516
ENSMUSG00000021990	ENSMUSG00000001855		ENSMUSG00000021534	ENSMUSG00000055385
ENSMUSG00000088133	ENSMUSG00000035000		ENSMUSG00000113358	ENSMUSG00000042010
ENSMUSG00000115631	ENSMUSG00000032841		ENSMUSG00000098067	ENSMUSG00000066952
ENSMUSG00000022323	ENSMUSG00000085046		ENSMUSG00000022262	ENSMUSG00000067274
ENSMUSG00000116323	ENSMUSG00000102463		ENSMUSG00000115156	ENSMUSG00000042647
ENSMUSG00000115775	ENSMUSG00000037661		ENSMUSG00000115896	ENSMUSG00000004455
ENSMUSG00000115361	ENSMUSG00000037325		ENSMUSG00000022378	ENSMUSG00000029462
ENSMUSG00000072568	ENSMUSG00000027722		ENSMUSG00000115752	ENSMUSG00000054434
ENSMUSG00000097039	ENSMUSG00000087457		ENSMUSG00000063354	ENSMUSG00000104940
ENSMUSG00000115011	ENSMUSG00000025764		ENSMUSG00000059323	ENSMUSG00000029420
ENSMUSG00000115752	ENSMUSG00000097339		ENSMUSG00000071714	ENSMUSG00000023079
ENSMUSG00000068348	ENSMUSG00000027824		ENSMUSG00000022440	ENSMUSG00000054909
ENSMUSG00000116222	ENSMUSG00000027827		ENSMUSG00000042564	ENSMUSG00000039860
ENSMUSG00000034429	ENSMUSG00000098006		ENSMUSG00000092868	ENSMUSG00000029699
ENSMUSG00000063875	ENSMUSG00000028008		ENSMUSG00000058357	ENSMUSG00000005057
ENSMUSG00000033707	ENSMUSG00000092876		ENSMUSG00000042292	ENSMUSG00000036817
ENSMUSG00000071715	ENSMUSG00000001415		ENSMUSG00000022403	ENSMUSG00000066640
ENSMUSG00000071711	ENSMUSG00000027954		ENSMUSG00000016763	ENSMUSG00000038780
ENSMUSG00000099180	ENSMUSG00000078173		ENSMUSG00000011960	ENSMUSG00000099754
ENSMUSG00000033039	ENSMUSG00000027952		ENSMUSG00000023000	ENSMUSG00000041372
ENSMUSG00000060036	ENSMUSG00000048455		ENSMUSG00000037579	ENSMUSG00000023191
ENSMUSG00000115970	ENSMUSG00000068889		ENSMUSG00000023008	ENSMUSG00000108382
ENSMUSG00000091198	ENSMUSG00000105522		ENSMUSG00000116021	ENSMUSG00000031495
ENSMUSG00000022477	ENSMUSG00000008958		ENSMUSG00000063971	ENSMUSG00000106471
ENSMUSG00000096883	ENSMUSG00000051392		ENSMUSG00000064232	ENSMUSG00000089857
ENSMUSG00000022438	ENSMUSG00000105498		ENSMUSG00000001289	ENSMUSG00000094041
ENSMUSG00000022431	ENSMUSG00000009108		ENSMUSG00000041720	ENSMUSG00000086781
ENSMUSG00000036529	ENSMUSG00000027966		ENSMUSG00000045983	ENSMUSG00000057672
ENSMUSG00000086160	ENSMUSG00000068696		ENSMUSG00000097621	ENSMUSG00000012889
ENSMUSG00000100220	ENSMUSG00000098097		ENSMUSG00000075254	ENSMUSG00000031691
ENSMUSG00000078907	ENSMUSG00000106619		ENSMUSG00000022817	ENSMUSG00000046108
ENSMUSG00000045631	ENSMUSG00000028030		ENSMUSG00000068039	ENSMUSG00000110732
ENSMUSG00000037185	ENSMUSG00000105748		ENSMUSG00000024163	ENSMUSG00000111464
ENSMUSG00000116336	ENSMUSG00000028138		ENSMUSG00000007570	ENSMUSG00000111615
ENSMUSG00000063234	ENSMUSG00000105015		ENSMUSG00000041119	ENSMUSG00000049313
ENSMUSG00000065968	ENSMUSG00000036863		ENSMUSG00000024391	ENSMUSG00000034342
ENSMUSG00000022964	ENSMUSG00000077892		ENSMUSG00000092600	ENSMUSG00000043987
ENSMUSG00000039672	ENSMUSG00000028187		ENSMUSG00000039601	ENSMUSG00000029530
ENSMUSG00000116568	ENSMUSG00000039131		ENSMUSG00000023932	ENSMUSG00000031325
ENSMUSG00000045378	ENSMUSG00000005493		ENSMUSG00000015599	ENSMUSG00000025907
ENSMUSG00000034254	ENSMUSG00000028708		ENSMUSG00000034647	ENSMUSG00000066877
ENSMUSG00000058063	ENSMUSG00000006642		ENSMUSG00000117457	ENSMUSG00000101617
ENSMUSG00000023915	ENSMUSG00000107149		ENSMUSG00000012282	ENSMUSG00000089601
ENSMUSG00000117287	ENSMUSG00000105653		ENSMUSG00000078963	ENSMUSG00000026342
ENSMUSG00000003279	ENSMUSG00000106357		ENSMUSG00000064400	ENSMUSG00000026709
ENSMUSG00000097154	ENSMUSG00000088429		ENSMUSG00000041845	ENSMUSG00000016181
ENSMUSG00000024074	ENSMUSG00000051339		ENSMUSG00000024927	ENSMUSG00000026616
ENSMUSG00000054640	ENSMUSG00000029592		ENSMUSG00000004054	ENSMUSG00000019986
ENSMUSG00000117912	ENSMUSG00000106812		ENSMUSG00000045664	ENSMUSG00000019998
ENSMUSG00000039330	ENSMUSG00000029471		ENSMUSG00000075227	ENSMUSG00000038214
ENSMUSG00000024818	ENSMUSG00000029408		ENSMUSG00000063796	ENSMUSG00000020092
ENSMUSG00000024955	ENSMUSG00000038095		ENSMUSG00000067577	ENSMUSG00000112255
ENSMUSG00000118297	ENSMUSG00000034118		ENSMUSG00000094732	ENSMUSG00000033255
ENSMUSG00000118123	ENSMUSG00000029923		ENSMUSG00000033863	ENSMUSG00000048240
ENSMUSG00000024740	ENSMUSG00000073067		ENSMUSG00000117944	ENSMUSG00000089881
ENSMUSG00000024640	ENSMUSG00000038058		ENSMUSG00000024812	ENSMUSG00000020061
ENSMUSG00000024754	ENSMUSG00000029919		ENSMUSG00000118381	ENSMUSG00000015889
ENSMUSG00000118353	ENSMUSG00000056698		ENSMUSG00000108929	ENSMUSG00000094523
ENSMUSG00000024921	ENSMUSG00000034832		ENSMUSG00000044065	ENSMUSG00000020105
ENSMUSG00000046138	ENSMUSG00000107769		ENSMUSG00000117856	ENSMUSG00000025348
ENSMUSG00000035783	ENSMUSG00000030279		ENSMUSG00000025220	ENSMUSG00000085512
ENSMUSG00000108929	ENSMUSG00000086722		ENSMUSG00000042179	ENSMUSG00000020528
ENSMUSG00000025019	ENSMUSG00000040112		ENSMUSG00000045052	ENSMUSG00000086636
ENSMUSG00000025190	ENSMUSG00000108912		ENSMUSG00000102894	ENSMUSG00000049928
ENSMUSG00000117958	ENSMUSG00000031565		ENSMUSG00000080538	ENSMUSG00000038290
ENSMUSG00000025064	ENSMUSG00000110130		ENSMUSG00000050737	ENSMUSG00000017631
ENSMUSG00000088855	ENSMUSG00000087266		ENSMUSG00000026867	ENSMUSG00000050944
ENSMUSG00000025025	ENSMUSG00000085487		ENSMUSG00000026872	ENSMUSG00000003949
ENSMUSG00000117655	ENSMUSG00000110640		ENSMUSG00000080977	ENSMUSG00000001507
ENSMUSG00000117834	ENSMUSG00000098001		ENSMUSG00000076233	ENSMUSG00000038721
ENSMUSG00000026959	ENSMUSG00000031709		ENSMUSG00000105821	ENSMUSG00000085860
ENSMUSG00000039787	ENSMUSG00000047986		ENSMUSG00000081416	ENSMUSG00000017400
ENSMUSG00000001855	ENSMUSG00000053693		ENSMUSG00000033526	ENSMUSG00000035849
ENSMUSG00000035000	ENSMUSG00000045333		ENSMUSG00000001998	ENSMUSG00000086688
ENSMUSG00000032841	ENSMUSG00000074108		ENSMUSG00000087004	ENSMUSG00000045471
ENSMUSG00000085046	ENSMUSG00000031749		ENSMUSG00000074625	ENSMUSG00000020929
ENSMUSG00000027525	ENSMUSG00000034467		ENSMUSG00000085682	ENSMUSG00000085245
ENSMUSG00000103034	ENSMUSG00000031827		ENSMUSG00000074577	ENSMUSG00000083339
ENSMUSG00000102463	ENSMUSG00000110706		ENSMUSG00000103607	ENSMUSG00000061878
ENSMUSG00000037661	ENSMUSG00000065382		ENSMUSG00000036615	ENSMUSG00000022150
ENSMUSG00000037325	ENSMUSG00000111615		ENSMUSG00000028082	ENSMUSG00000022197
ENSMUSG00000027722	ENSMUSG00000084747		ENSMUSG00000068923	ENSMUSG00000093849
ENSMUSG00000087457	ENSMUSG00000004099		ENSMUSG00000093093	ENSMUSG00000072501
ENSMUSG00000025764	ENSMUSG00000111739		ENSMUSG00000118654	ENSMUSG00000053469
ENSMUSG00000097339	ENSMUSG00000111818		ENSMUSG00000052310	ENSMUSG00000036698
ENSMUSG00000088570	ENSMUSG00000034593		ENSMUSG00000106174	ENSMUSG00000036661
ENSMUSG00000027824	ENSMUSG00000098973		ENSMUSG00000065029	ENSMUSG00000075555
ENSMUSG00000027827	ENSMUSG00000103936		ENSMUSG00000039756	ENSMUSG00000089796
ENSMUSG00000098006	ENSMUSG00000025907		ENSMUSG00000040264	ENSMUSG00000047888
ENSMUSG00000028008	ENSMUSG00000026278		ENSMUSG00000039988	ENSMUSG00000095422
ENSMUSG00000092876	ENSMUSG00000026580		ENSMUSG00000096388	ENSMUSG00000115921
ENSMUSG00000001415	ENSMUSG00000056569		ENSMUSG00000107513	ENSMUSG00000090129
ENSMUSG00000027954	ENSMUSG00000089363		ENSMUSG00000028572	ENSMUSG00000023046
ENSMUSG00000078173	ENSMUSG00000102981		ENSMUSG00000065185	ENSMUSG00000001288
ENSMUSG00000027952	ENSMUSG00000037440		ENSMUSG00000032897	ENSMUSG00000023055
ENSMUSG00000048455	ENSMUSG00000111047		ENSMUSG00000028882	ENSMUSG00000063234
ENSMUSG00000068889	ENSMUSG00000095305		ENSMUSG00000081672	ENSMUSG00000022718
ENSMUSG00000105522	ENSMUSG00000039497		ENSMUSG00000066178	ENSMUSG00000023176
ENSMUSG00000008958	ENSMUSG00000111098		ENSMUSG00000070683	ENSMUSG00000022807
ENSMUSG00000051392	ENSMUSG00000088165		ENSMUSG00000078507	ENSMUSG00000022814
ENSMUSG00000105498	ENSMUSG00000033208		ENSMUSG00000019055	ENSMUSG00000116914
ENSMUSG00000009108	ENSMUSG00000035595		ENSMUSG00000058498	ENSMUSG00000074892
ENSMUSG00000027966	ENSMUSG00000089228		ENSMUSG00000039546	ENSMUSG00000023805
ENSMUSG00000068696	ENSMUSG00000020198		ENSMUSG00000029026	ENSMUSG00000095132
ENSMUSG00000098097	ENSMUSG00000035041		ENSMUSG00000029055	ENSMUSG00000097523
ENSMUSG00000106619	ENSMUSG00000053420		ENSMUSG00000057541	ENSMUSG00000117028
ENSMUSG00000028030	ENSMUSG00000112481		ENSMUSG00000028998	ENSMUSG00000024006
ENSMUSG00000105748	ENSMUSG00000062981		ENSMUSG00000106864	ENSMUSG00000117835
ENSMUSG00000028138	ENSMUSG00000110353		ENSMUSG00000046079	ENSMUSG00000062638
ENSMUSG00000105015	ENSMUSG00000094523		ENSMUSG00000106643	ENSMUSG00000024399
ENSMUSG00000036863	ENSMUSG00000056912		ENSMUSG00000106659	ENSMUSG00000093761
ENSMUSG00000077892	ENSMUSG00000088343		ENSMUSG00000004530	ENSMUSG00000061950
ENSMUSG00000028187	ENSMUSG00000112678		ENSMUSG00000029544	ENSMUSG00000024044
ENSMUSG00000039131	ENSMUSG00000006764		ENSMUSG00000029522	ENSMUSG00000058704
ENSMUSG00000005493	ENSMUSG00000044544		ENSMUSG00000086219	ENSMUSG00000037064
ENSMUSG00000028708	ENSMUSG00000058396		ENSMUSG00000029452	ENSMUSG00000117368
ENSMUSG00000039546	ENSMUSG00000084889		ENSMUSG00000029468	ENSMUSG00000053477
ENSMUSG00000006642	ENSMUSG00000018907		ENSMUSG00000029434	ENSMUSG00000024901
ENSMUSG00000107149	ENSMUSG00000089224		ENSMUSG00000023106	ENSMUSG00000118610
ENSMUSG00000105653	ENSMUSG00000017631		ENSMUSG00000037936	ENSMUSG00000039148
ENSMUSG00000106357	ENSMUSG00000020709		ENSMUSG00000008348	ENSMUSG00000024937
ENSMUSG00000088429	ENSMUSG00000034177		ENSMUSG00000037108	ENSMUSG00000024791
ENSMUSG00000051339	ENSMUSG00000084796		ENSMUSG00000025855	ENSMUSG00000024740
ENSMUSG00000029592	ENSMUSG00000038967		ENSMUSG00000029622	ENSMUSG00000052085
ENSMUSG00000106812	ENSMUSG00000020878		ENSMUSG00000002797	ENSMUSG00000117859
ENSMUSG00000029471	ENSMUSG00000017607		ENSMUSG00000062190	ENSMUSG00000015619
ENSMUSG00000029408	ENSMUSG00000086617		ENSMUSG00000102577	ENSMUSG00000026883
ENSMUSG00000038095	ENSMUSG00000052373		ENSMUSG00000107499	ENSMUSG00000063972
ENSMUSG00000034118	ENSMUSG00000020922		ENSMUSG00000108049	ENSMUSG00000026987
ENSMUSG00000001739	ENSMUSG00000034768		ENSMUSG00000088595	ENSMUSG00000054580
ENSMUSG00000029923	ENSMUSG00000020717		ENSMUSG00000051586	ENSMUSG00000027082
ENSMUSG00000073067	ENSMUSG00000084916		ENSMUSG00000030109	ENSMUSG00000005102
ENSMUSG00000038058	ENSMUSG00000041674		ENSMUSG00000110042	ENSMUSG00000033411
ENSMUSG00000029919	ENSMUSG00000034706		ENSMUSG00000058966	ENSMUSG00000082514
ENSMUSG00000108802	ENSMUSG00000017132		ENSMUSG00000060034	ENSMUSG00000017897
ENSMUSG00000056698	ENSMUSG00000039963		ENSMUSG00000062782	ENSMUSG00000086238
ENSMUSG00000034832	ENSMUSG00000093231		ENSMUSG00000056313	ENSMUSG00000038567
ENSMUSG00000107769	ENSMUSG00000113256		ENSMUSG00000031586	ENSMUSG00000105389
ENSMUSG00000030279	ENSMUSG00000038286		ENSMUSG00000060427	ENSMUSG00000050144
ENSMUSG00000086722	ENSMUSG00000113689		ENSMUSG00000099042	ENSMUSG00000068921
ENSMUSG00000040112	ENSMUSG00000046006		ENSMUSG00000002908	ENSMUSG00000068877
ENSMUSG00000004630	ENSMUSG00000114670		ENSMUSG00000031808	ENSMUSG00000028126
ENSMUSG00000108912	ENSMUSG00000077612		ENSMUSG00000098976	ENSMUSG00000015748
ENSMUSG00000109432	ENSMUSG00000006288		ENSMUSG00000070000	ENSMUSG00000097299
ENSMUSG00000031565	ENSMUSG00000076887		ENSMUSG00000110609	ENSMUSG00000038170
ENSMUSG00000110130	ENSMUSG00000022146		ENSMUSG00000034518	ENSMUSG00000044313
ENSMUSG00000087266	ENSMUSG00000046034		ENSMUSG00000097949	ENSMUSG00000045576
ENSMUSG00000085487	ENSMUSG00000088201		ENSMUSG00000110045	ENSMUSG00000027884
ENSMUSG00000110640	ENSMUSG00000115437		ENSMUSG00000118487	ENSMUSG00000028188
ENSMUSG00000098001	ENSMUSG00000054196		ENSMUSG00000051952	ENSMUSG00000052544
ENSMUSG00000031709	ENSMUSG00000022299		ENSMUSG00000031696	ENSMUSG00000028328
ENSMUSG00000047986	ENSMUSG00000022607		ENSMUSG00000014776	ENSMUSG00000033295
ENSMUSG00000053693	ENSMUSG00000102051		ENSMUSG00000036672	ENSMUSG00000082498
ENSMUSG00000045333	ENSMUSG00000059323		ENSMUSG00000034467	ENSMUSG00000028811
ENSMUSG00000074108	ENSMUSG00000054967		ENSMUSG00000001065	ENSMUSG00000037443
ENSMUSG00000031749	ENSMUSG00000042564		ENSMUSG00000025812	ENSMUSG00000028664
ENSMUSG00000034467	ENSMUSG00000064587		ENSMUSG00000032002	ENSMUSG00000057530
ENSMUSG00000031827	ENSMUSG00000022471		ENSMUSG00000047562	ENSMUSG00000085922
ENSMUSG00000000740	ENSMUSG00000098867		ENSMUSG00000070323	ENSMUSG00000043833
ENSMUSG00000110706	ENSMUSG00000022445		ENSMUSG00000111764	ENSMUSG00000054520
ENSMUSG00000065382	ENSMUSG00000047878		ENSMUSG00000085253	ENSMUSG00000106408
ENSMUSG00000111615	ENSMUSG00000022442		ENSMUSG00000032177	ENSMUSG00000070780
ENSMUSG00000084747	ENSMUSG00000116442		ENSMUSG00000097111	ENSMUSG00000029403
ENSMUSG00000004099	ENSMUSG00000115918		ENSMUSG00000040652	ENSMUSG00000029415
ENSMUSG00000045994	ENSMUSG00000035845		ENSMUSG00000091336	ENSMUSG00000105377
ENSMUSG00000111739	ENSMUSG00000015365		ENSMUSG00000032525	ENSMUSG00000035325
ENSMUSG00000111818	ENSMUSG00000053137		ENSMUSG00000037432	ENSMUSG00000096238
ENSMUSG00000034593	ENSMUSG00000036273		ENSMUSG00000026024	ENSMUSG00000051339
ENSMUSG00000098973	ENSMUSG00000055022		ENSMUSG00000104493	ENSMUSG00000018974
ENSMUSG00000103936	ENSMUSG00000022464		ENSMUSG00000034432	ENSMUSG00000064267
ENSMUSG00000025907	ENSMUSG00000033075		ENSMUSG00000056211	ENSMUSG00000025340
ENSMUSG00000026278	ENSMUSG00000033065		ENSMUSG00000053024	ENSMUSG00000105773
ENSMUSG00000026580	ENSMUSG00000096111		ENSMUSG00000041498	ENSMUSG00000070473
ENSMUSG00000056569	ENSMUSG00000115860		ENSMUSG00000026554	ENSMUSG00000004849
ENSMUSG00000089363	ENSMUSG00000023046		ENSMUSG00000103105	ENSMUSG00000053553
ENSMUSG00000102981	ENSMUSG00000022983		ENSMUSG00000019767	ENSMUSG00000036555
ENSMUSG00000037440	ENSMUSG00000116981		ENSMUSG00000097378	ENSMUSG00000098687
ENSMUSG00000111047	ENSMUSG00000022965		ENSMUSG00000019815	ENSMUSG00000032827
ENSMUSG00000095305	ENSMUSG00000001576		ENSMUSG00000037535	ENSMUSG00000002588
ENSMUSG00000039497	ENSMUSG00000118053		ENSMUSG00000089024	ENSMUSG00000062995
ENSMUSG00000111098	ENSMUSG00000079557		ENSMUSG00000019978	ENSMUSG00000053768
ENSMUSG00000088165	ENSMUSG00000024409		ENSMUSG00000111080	ENSMUSG00000034312
ENSMUSG00000112396	ENSMUSG00000012296		ENSMUSG00000111251	ENSMUSG00000030067
ENSMUSG00000033208	ENSMUSG00000023968		ENSMUSG00000038240	ENSMUSG00000030315
ENSMUSG00000035595	ENSMUSG00000002664		ENSMUSG00000110896	ENSMUSG00000030126
ENSMUSG00000089228	ENSMUSG00000117066		ENSMUSG00000112132	ENSMUSG00000030231
ENSMUSG00000020198	ENSMUSG00000024854		ENSMUSG00000093601	ENSMUSG00000094152
ENSMUSG00000035041	ENSMUSG00000024912		ENSMUSG00000058806	ENSMUSG00000109377
ENSMUSG00000053420	ENSMUSG00000004054		ENSMUSG00000047146	ENSMUSG00000057788
ENSMUSG00000112481	ENSMUSG00000118194		ENSMUSG00000036875	ENSMUSG00000031618
ENSMUSG00000062981	ENSMUSG00000024791		ENSMUSG00000037710	ENSMUSG00000086451
ENSMUSG00000110353	ENSMUSG00000085196		ENSMUSG00000009093	ENSMUSG00000031712
ENSMUSG00000094523	ENSMUSG00000079467		ENSMUSG00000098817	ENSMUSG00000063253
ENSMUSG00000056912	ENSMUSG00000033768		ENSMUSG00000069584	ENSMUSG00000053070
ENSMUSG00000088343	ENSMUSG00000010097		ENSMUSG00000112864	ENSMUSG00000032126
ENSMUSG00000035681	ENSMUSG00000024660		ENSMUSG00000009292	ENSMUSG00000032127
ENSMUSG00000112678	ENSMUSG00000046805		ENSMUSG00000019564	ENSMUSG00000040722
ENSMUSG00000006764	ENSMUSG00000057817		ENSMUSG00000034974	ENSMUSG00000032401
ENSMUSG00000044544	ENSMUSG00000039126		ENSMUSG00000034560	ENSMUSG00000111631
ENSMUSG00000058396	ENSMUSG00000114469		ENSMUSG00000069539	ENSMUSG00000034593
ENSMUSG00000084889	ENSMUSG00000024943		ENSMUSG00000110870	ENSMUSG00000032480
ENSMUSG00000018907	ENSMUSG00000118238		ENSMUSG00000112450	ENSMUSG00000102145
ENSMUSG00000089224	ENSMUSG00000024806		ENSMUSG00000110353	ENSMUSG00000026036
ENSMUSG00000020843	ENSMUSG00000024776		ENSMUSG00000112849	ENSMUSG00000026020
ENSMUSG00000017631	ENSMUSG00000024811		ENSMUSG00000111907	ENSMUSG00000033276
ENSMUSG00000020709	ENSMUSG00000024998		ENSMUSG00000112192	ENSMUSG00000026204
ENSMUSG00000099291	ENSMUSG00000035342		ENSMUSG00000052302	ENSMUSG00000101958
ENSMUSG00000034177	ENSMUSG00000044948		ENSMUSG00000040521	ENSMUSG00000042581
ENSMUSG00000084796	ENSMUSG00000117827		ENSMUSG00000045055	ENSMUSG00000026442
ENSMUSG00000038967	ENSMUSG00000045052		ENSMUSG00000090247	ENSMUSG00000101413
ENSMUSG00000020878	ENSMUSG00000026672		ENSMUSG00000046634	ENSMUSG00000052748
ENSMUSG00000082715	ENSMUSG00000036617		ENSMUSG00000044056	ENSMUSG00000026721
ENSMUSG00000017607	ENSMUSG00000026972		ENSMUSG00000036644	ENSMUSG00000112394
ENSMUSG00000086617	ENSMUSG00000009614		ENSMUSG00000018736	ENSMUSG00000056379
ENSMUSG00000052373	ENSMUSG00000050737		ENSMUSG00000018750	ENSMUSG00000080384
ENSMUSG00000020922	ENSMUSG00000081157		ENSMUSG00000060600	ENSMUSG00000045555
ENSMUSG00000034768	ENSMUSG00000027359		ENSMUSG00000038188	ENSMUSG00000019866
ENSMUSG00000020717	ENSMUSG00000027376		ENSMUSG00000080701	ENSMUSG00000112870
ENSMUSG00000084916	ENSMUSG00000017720		ENSMUSG00000017421	ENSMUSG00000020135
ENSMUSG00000041674	ENSMUSG00000039671		ENSMUSG00000020692	ENSMUSG00000020154
ENSMUSG00000034706	ENSMUSG00000017969		ENSMUSG00000020483	ENSMUSG00000055531
ENSMUSG00000017132	ENSMUSG00000084829		ENSMUSG00000018428	ENSMUSG00000112470
ENSMUSG00000039963	ENSMUSG00000103135		ENSMUSG00000080872	ENSMUSG00000055170
ENSMUSG00000093231	ENSMUSG00000105670		ENSMUSG00000076435	ENSMUSG00000020454
ENSMUSG00000113256	ENSMUSG00000106140		ENSMUSG00000081860	ENSMUSG00000020134
ENSMUSG00000038286	ENSMUSG00000027719		ENSMUSG00000069744	ENSMUSG00000001056
ENSMUSG00000113689	ENSMUSG00000106008		ENSMUSG00000085145	ENSMUSG00000020904
ENSMUSG00000038132	ENSMUSG00000089584		ENSMUSG00000084079	ENSMUSG00000005237
ENSMUSG00000046006	ENSMUSG00000104281		ENSMUSG00000020914	ENSMUSG00000057135
ENSMUSG00000093072	ENSMUSG00000037152		ENSMUSG00000017493	ENSMUSG00000037926
ENSMUSG00000114670	ENSMUSG00000036834		ENSMUSG00000017607	ENSMUSG00000002055
ENSMUSG00000077612	ENSMUSG00000105012		ENSMUSG00000017830	ENSMUSG00000086569
ENSMUSG00000006288	ENSMUSG00000059994		ENSMUSG00000017316	ENSMUSG00000080791
ENSMUSG00000076887	ENSMUSG00000050144		ENSMUSG00000082487	ENSMUSG00000035775
ENSMUSG00000104288	ENSMUSG00000027940		ENSMUSG00000018412	ENSMUSG00000018411
ENSMUSG00000022146	ENSMUSG00000027937		ENSMUSG00000020610	ENSMUSG00000020718
ENSMUSG00000046034	ENSMUSG00000027913		ENSMUSG00000086760	ENSMUSG00000041674
ENSMUSG00000038879	ENSMUSG00000097189		ENSMUSG00000052949	ENSMUSG00000018727
ENSMUSG00000088201	ENSMUSG00000104642		ENSMUSG00000025377	ENSMUSG00000020778
ENSMUSG00000115437	ENSMUSG00000094812		ENSMUSG00000025161	ENSMUSG00000089343
ENSMUSG00000054196	ENSMUSG00000053957		ENSMUSG00000112876	ENSMUSG00000061306
ENSMUSG00000022299	ENSMUSG00000092718		ENSMUSG00000113926	ENSMUSG00000033799
ENSMUSG00000116299	ENSMUSG00000098800		ENSMUSG00000076030	ENSMUSG00000113412
ENSMUSG00000022607	ENSMUSG00000089017		ENSMUSG00000114322	ENSMUSG00000114869
ENSMUSG00000102051	ENSMUSG00000033400		ENSMUSG00000113891	ENSMUSG00000046908
ENSMUSG00000022550	ENSMUSG00000028128		ENSMUSG00000099446	ENSMUSG00000021986
ENSMUSG00000059323	ENSMUSG00000039831		ENSMUSG00000103437	ENSMUSG00000022186
ENSMUSG00000054967	ENSMUSG00000050315		ENSMUSG00000114656	ENSMUSG00000037627
ENSMUSG00000010601	ENSMUSG00000086679		ENSMUSG00000021779	ENSMUSG00000022295
ENSMUSG00000042564	ENSMUSG00000064460		ENSMUSG00000022216	ENSMUSG00000022369
ENSMUSG00000064587	ENSMUSG00000099146		ENSMUSG00000037617	ENSMUSG00000060429
ENSMUSG00000022471	ENSMUSG00000106023		ENSMUSG00000115009	ENSMUSG00000115677
ENSMUSG00000098867	ENSMUSG00000083564		ENSMUSG00000115820	ENSMUSG00000022565
ENSMUSG00000022445	ENSMUSG00000048824		ENSMUSG00000022422	ENSMUSG00000022562
ENSMUSG00000047878	ENSMUSG00000081066		ENSMUSG00000115361	ENSMUSG00000090429
ENSMUSG00000022442	ENSMUSG00000037731		ENSMUSG00000022376	ENSMUSG00000016942
ENSMUSG00000116442	ENSMUSG00000051435		ENSMUSG00000104324	ENSMUSG00000063480
ENSMUSG00000016619	ENSMUSG00000072889		ENSMUSG00000115935	ENSMUSG00000016664
ENSMUSG00000115918	ENSMUSG00000029254		ENSMUSG00000022595	ENSMUSG00000078954
ENSMUSG00000035845	ENSMUSG00000070690		ENSMUSG00000022575	ENSMUSG00000022385
ENSMUSG00000015365	ENSMUSG00000058013		ENSMUSG00000022558	ENSMUSG00000036561
ENSMUSG00000053137	ENSMUSG00000045238		ENSMUSG00000033837	ENSMUSG00000116231
ENSMUSG00000036273	ENSMUSG00000096561		ENSMUSG00000062154	ENSMUSG00000036273
ENSMUSG00000055022	ENSMUSG00000042078		ENSMUSG00000068206	ENSMUSG00000092014
ENSMUSG00000022464	ENSMUSG00000041827		ENSMUSG00000022407	ENSMUSG00000009733
ENSMUSG00000033075	ENSMUSG00000029544		ENSMUSG00000094559	ENSMUSG00000116107
ENSMUSG00000033065	ENSMUSG00000086945		ENSMUSG00000022386	ENSMUSG00000036305
ENSMUSG00000096111	ENSMUSG00000023106		ENSMUSG00000054863	ENSMUSG00000039738
ENSMUSG00000115860	ENSMUSG00000040751		ENSMUSG00000036167	ENSMUSG00000005718
ENSMUSG00000023046	ENSMUSG00000039683		ENSMUSG00000088377	ENSMUSG00000012017
ENSMUSG00000116066	ENSMUSG00000029788		ENSMUSG00000023022	ENSMUSG00000022905
ENSMUSG00000022983	ENSMUSG00000029848		ENSMUSG00000009739	ENSMUSG00000022971
ENSMUSG00000116981	ENSMUSG00000036667		ENSMUSG00000000530	ENSMUSG00000022962
ENSMUSG00000022965	ENSMUSG00000095831		ENSMUSG00000001281	ENSMUSG00000039456
ENSMUSG00000001576	ENSMUSG00000029999		ENSMUSG00000000552	ENSMUSG00000022895
ENSMUSG00000118053	ENSMUSG00000107882		ENSMUSG00000022500	ENSMUSG00000045275
ENSMUSG00000079557	ENSMUSG00000064724		ENSMUSG00000055692	ENSMUSG00000040680
ENSMUSG00000024409	ENSMUSG00000001632		ENSMUSG00000022766	ENSMUSG00000040276
ENSMUSG00000012296	ENSMUSG00000030272		ENSMUSG00000116843	ENSMUSG00000117007
ENSMUSG00000023968	ENSMUSG00000009394		ENSMUSG00000068487	ENSMUSG00000024019
ENSMUSG00000002664	ENSMUSG00000000439		ENSMUSG00000084511	ENSMUSG00000062202
ENSMUSG00000117066	ENSMUSG00000000183		ENSMUSG00000081988	ENSMUSG00000013787
ENSMUSG00000024854	ENSMUSG00000008540		ENSMUSG00000022537	ENSMUSG00000023959
ENSMUSG00000024912	ENSMUSG00000107802		ENSMUSG00000022723	ENSMUSG00000061242
ENSMUSG00000004054	ENSMUSG00000006599		ENSMUSG00000116859	ENSMUSG00000023999
ENSMUSG00000118194	ENSMUSG00000108961		ENSMUSG00000045975	ENSMUSG00000090012
ENSMUSG00000024791	ENSMUSG00000038497		ENSMUSG00000060701	ENSMUSG00000085492
ENSMUSG00000085196	ENSMUSG00000031458		ENSMUSG00000072082	ENSMUSG00000024074
ENSMUSG00000079467	ENSMUSG00000077399		ENSMUSG00000004865	ENSMUSG00000001380
ENSMUSG00000033768	ENSMUSG00000031549		ENSMUSG00000087308	ENSMUSG00000024502
ENSMUSG00000060675	ENSMUSG00000031557		ENSMUSG00000117592	ENSMUSG00000024900
ENSMUSG00000010097	ENSMUSG00000109689		ENSMUSG00000024027	ENSMUSG00000117666
ENSMUSG00000024660	ENSMUSG00000098181		ENSMUSG00000042265	ENSMUSG00000024944
ENSMUSG00000046805	ENSMUSG00000031596		ENSMUSG00000023993	ENSMUSG00000024965
ENSMUSG00000057817	ENSMUSG00000038225		ENSMUSG00000007670	ENSMUSG00000118092
ENSMUSG00000039126	ENSMUSG00000109797		ENSMUSG00000052105	ENSMUSG00000089993
ENSMUSG00000114469	ENSMUSG00000031641		ENSMUSG00000024073	ENSMUSG00000024827
ENSMUSG00000024943	ENSMUSG00000077153		ENSMUSG00000117180	ENSMUSG00000025006
ENSMUSG00000117837	ENSMUSG00000056426		ENSMUSG00000103075	ENSMUSG00000051984
ENSMUSG00000118238	ENSMUSG00000006276		ENSMUSG00000092706	ENSMUSG00000025027
ENSMUSG00000024806	ENSMUSG00000046707		ENSMUSG00000024400	ENSMUSG00000025085
ENSMUSG00000024776	ENSMUSG00000110613		ENSMUSG00000023036	ENSMUSG00000036352
ENSMUSG00000024811	ENSMUSG00000012519		ENSMUSG00000117718	ENSMUSG00000026918
ENSMUSG00000024998	ENSMUSG00000024266		ENSMUSG00000024858	ENSMUSG00000026869
ENSMUSG00000035342	ENSMUSG00000111568		ENSMUSG00000024892	ENSMUSG00000026839
ENSMUSG00000044948	ENSMUSG00000111172		ENSMUSG00000024957	ENSMUSG00000027048
ENSMUSG00000117827	ENSMUSG00000032327		ENSMUSG00000024759	ENSMUSG00000075284
ENSMUSG00000045052	ENSMUSG00000088021		ENSMUSG00000034820	ENSMUSG00000008200
ENSMUSG00000026664	ENSMUSG00000051234		ENSMUSG00000034659	ENSMUSG00000079110
ENSMUSG00000026672	ENSMUSG00000032502		ENSMUSG00000064824	ENSMUSG00000027272
ENSMUSG00000036617	ENSMUSG00000032511		ENSMUSG00000099316	ENSMUSG00000017969
ENSMUSG00000088368	ENSMUSG00000111233		ENSMUSG00000038843	ENSMUSG00000103441
ENSMUSG00000026972	ENSMUSG00000032532		ENSMUSG00000114469	ENSMUSG00000103257
ENSMUSG00000009614	ENSMUSG00000079235		ENSMUSG00000024867	ENSMUSG00000028073
ENSMUSG00000050737	ENSMUSG00000026100		ENSMUSG00000012443	ENSMUSG00000028063
ENSMUSG00000081157	ENSMUSG00000101674		ENSMUSG00000039901	ENSMUSG00000028059
ENSMUSG00000027219	ENSMUSG00000044689		ENSMUSG00000025227	ENSMUSG00000027952
ENSMUSG00000027359	ENSMUSG00000025950		ENSMUSG00000025815	ENSMUSG00000074433
ENSMUSG00000027376	ENSMUSG00000055322		ENSMUSG00000026739	ENSMUSG00000105553
ENSMUSG00000017720	ENSMUSG00000026442		ENSMUSG00000026737	ENSMUSG00000028138
ENSMUSG00000039671	ENSMUSG00000033722		ENSMUSG00000004113	ENSMUSG00000089269
ENSMUSG00000017969	ENSMUSG00000026715		ENSMUSG00000083528	ENSMUSG00000039131
ENSMUSG00000084829	ENSMUSG00000026572		ENSMUSG00000052406	ENSMUSG00000040296
ENSMUSG00000103135	ENSMUSG00000038463		ENSMUSG00000026785	ENSMUSG00000084162
ENSMUSG00000105670	ENSMUSG00000026554		ENSMUSG00000038696	ENSMUSG00000028617
ENSMUSG00000106140	ENSMUSG00000013698		ENSMUSG00000108203	ENSMUSG00000034042
ENSMUSG00000027719	ENSMUSG00000026628		ENSMUSG00000075164	ENSMUSG00000095209
ENSMUSG00000106008	ENSMUSG00000065096		ENSMUSG00000093033	ENSMUSG00000028755
ENSMUSG00000089584	ENSMUSG00000101969		ENSMUSG00000045106	ENSMUSG00000085047
ENSMUSG00000104281	ENSMUSG00000037535		ENSMUSG00000027297	ENSMUSG00000036622
ENSMUSG00000037152	ENSMUSG00000020000		ENSMUSG00000027248	ENSMUSG00000006216
ENSMUSG00000104337	ENSMUSG00000075232		ENSMUSG00000027201	ENSMUSG00000040606
ENSMUSG00000036834	ENSMUSG00000091370		ENSMUSG00000003660	ENSMUSG00000082082
ENSMUSG00000105012	ENSMUSG00000044770		ENSMUSG00000082274	ENSMUSG00000039095
ENSMUSG00000059994	ENSMUSG00000111749		ENSMUSG00000027318	ENSMUSG00000063646
ENSMUSG00000050144	ENSMUSG00000111116		ENSMUSG00000040154	ENSMUSG00000029174
ENSMUSG00000027940	ENSMUSG00000111374		ENSMUSG00000092849	ENSMUSG00000029484
ENSMUSG00000027937	ENSMUSG00000111880		ENSMUSG00000084829	ENSMUSG00000034438
ENSMUSG00000027913	ENSMUSG00000112824		ENSMUSG00000095028	ENSMUSG00000086302
ENSMUSG00000097189	ENSMUSG00000093406		ENSMUSG00000027708	ENSMUSG00000014158
ENSMUSG00000104642	ENSMUSG00000020092		ENSMUSG00000102679	ENSMUSG00000082610
ENSMUSG00000094812	ENSMUSG00000112223		ENSMUSG00000105977	ENSMUSG00000029516
ENSMUSG00000105728	ENSMUSG00000099247		ENSMUSG00000027799	ENSMUSG00000082760
ENSMUSG00000053957	ENSMUSG00000020216		ENSMUSG00000077744	ENSMUSG00000029392
ENSMUSG00000092718	ENSMUSG00000034958		ENSMUSG00000028069	ENSMUSG00000038011
ENSMUSG00000098800	ENSMUSG00000034917		ENSMUSG00000028053	ENSMUSG00000007207
ENSMUSG00000089017	ENSMUSG00000004356		ENSMUSG00000043472	ENSMUSG00000039886
ENSMUSG00000033400	ENSMUSG00000019951		ENSMUSG00000104967	ENSMUSG00000004952
ENSMUSG00000028128	ENSMUSG00000015889		ENSMUSG00000015749	ENSMUSG00000034021
ENSMUSG00000039831	ENSMUSG00000036112		ENSMUSG00000038495	ENSMUSG00000012535
ENSMUSG00000050315	ENSMUSG00000112104		ENSMUSG00000049288	ENSMUSG00000038456
ENSMUSG00000086679	ENSMUSG00000088447		ENSMUSG00000033222	ENSMUSG00000071337
ENSMUSG00000083610	ENSMUSG00000112822		ENSMUSG00000068823	ENSMUSG00000077180
ENSMUSG00000064460	ENSMUSG00000034024		ENSMUSG00000033014	ENSMUSG00000107528
ENSMUSG00000099146	ENSMUSG00000111943		ENSMUSG00000105925	ENSMUSG00000030263
ENSMUSG00000106023	ENSMUSG00000025366		ENSMUSG00000040809	ENSMUSG00000040298
ENSMUSG00000083564	ENSMUSG00000061367		ENSMUSG00000106373	ENSMUSG00000109340
ENSMUSG00000048824	ENSMUSG00000009073		ENSMUSG00000027957	ENSMUSG00000031626
ENSMUSG00000081066	ENSMUSG00000108218		ENSMUSG00000105250	ENSMUSG00000034807
ENSMUSG00000037731	ENSMUSG00000018932		ENSMUSG00000039831	ENSMUSG00000083922
ENSMUSG00000051435	ENSMUSG00000020895		ENSMUSG00000106583	ENSMUSG00000031622
ENSMUSG00000072889	ENSMUSG00000020826		ENSMUSG00000077174	ENSMUSG00000110388
ENSMUSG00000029254	ENSMUSG00000018986		ENSMUSG00000083851	ENSMUSG00000076144
ENSMUSG00000070690	ENSMUSG00000085208		ENSMUSG00000084220	ENSMUSG00000031698
ENSMUSG00000029405	ENSMUSG00000047773		ENSMUSG00000063851	ENSMUSG00000034796
ENSMUSG00000058013	ENSMUSG00000039110		ENSMUSG00000059049	ENSMUSG00000025888
ENSMUSG00000045238	ENSMUSG00000081586		ENSMUSG00000080884	ENSMUSG00000041523
ENSMUSG00000097392	ENSMUSG00000069744		ENSMUSG00000028525	ENSMUSG00000032299
ENSMUSG00000096561	ENSMUSG00000078656		ENSMUSG00000028610	ENSMUSG00000111058
ENSMUSG00000042078	ENSMUSG00000010841		ENSMUSG00000028600	ENSMUSG00000032479
ENSMUSG00000041827	ENSMUSG00000020926		ENSMUSG00000110947	ENSMUSG00000052331
ENSMUSG00000029544	ENSMUSG00000085229		ENSMUSG00000028634	ENSMUSG00000102083
ENSMUSG00000086945	ENSMUSG00000034714		ENSMUSG00000042616	ENSMUSG00000104251
ENSMUSG00000023106	ENSMUSG00000034641		ENSMUSG00000028850	ENSMUSG00000026519
ENSMUSG00000040751	ENSMUSG00000044788		ENSMUSG00000050989	ENSMUSG00000019794
ENSMUSG00000051391	ENSMUSG00000081376		ENSMUSG00000040964	ENSMUSG00000019828
ENSMUSG00000039683	ENSMUSG00000020804		ENSMUSG00000028995	ENSMUSG00000112370
ENSMUSG00000086409	ENSMUSG00000061306		ENSMUSG00000038564	ENSMUSG00000019987
ENSMUSG00000029788	ENSMUSG00000007411		ENSMUSG00000118435	ENSMUSG00000075232
ENSMUSG00000029848	ENSMUSG00000021457		ENSMUSG00000054598	ENSMUSG00000020064
ENSMUSG00000036667	ENSMUSG00000113326		ENSMUSG00000067220	ENSMUSG00000112120
ENSMUSG00000095831	ENSMUSG00000021684		ENSMUSG00000029379	ENSMUSG00000033444
ENSMUSG00000071477	ENSMUSG00000114626		ENSMUSG00000029381	ENSMUSG00000051190
ENSMUSG00000029999	ENSMUSG00000063821		ENSMUSG00000107092	ENSMUSG00000020323
ENSMUSG00000107882	ENSMUSG00000086168		ENSMUSG00000105257	ENSMUSG00000069565
ENSMUSG00000064724	ENSMUSG00000115599		ENSMUSG00000103927	ENSMUSG00000054708
ENSMUSG00000001632	ENSMUSG00000000957		ENSMUSG00000035297	ENSMUSG00000020263
ENSMUSG00000030272	ENSMUSG00000022180		ENSMUSG00000029307	ENSMUSG00000004356
ENSMUSG00000009394	ENSMUSG00000092109		ENSMUSG00000054720	ENSMUSG00000096497
ENSMUSG00000000439	ENSMUSG00000087221		ENSMUSG00000081104	ENSMUSG00000032740
ENSMUSG00000000183	ENSMUSG00000115640		ENSMUSG00000085708	ENSMUSG00000020261
ENSMUSG00000008540	ENSMUSG00000022206		ENSMUSG00000083909	ENSMUSG00000020515
ENSMUSG00000107802	ENSMUSG00000022255		ENSMUSG00000029402	ENSMUSG00000049291
ENSMUSG00000006599	ENSMUSG00000022329		ENSMUSG00000015950	ENSMUSG00000042371
ENSMUSG00000030518	ENSMUSG00000013611		ENSMUSG00000107090	ENSMUSG00000043029
ENSMUSG00000109418	ENSMUSG00000115405		ENSMUSG00000089984	ENSMUSG00000086474
ENSMUSG00000108961	ENSMUSG00000051920		ENSMUSG00000047592	ENSMUSG00000086703
ENSMUSG00000085573	ENSMUSG00000022425		ENSMUSG00000029560	ENSMUSG00000020530
ENSMUSG00000038497	ENSMUSG00000115676		ENSMUSG00000086494	ENSMUSG00000034156
ENSMUSG00000031458	ENSMUSG00000022378		ENSMUSG00000025609	ENSMUSG00000018378
ENSMUSG00000077399	ENSMUSG00000080689		ENSMUSG00000085058	ENSMUSG00000020873
ENSMUSG00000031549	ENSMUSG00000116314		ENSMUSG00000107943	ENSMUSG00000055937
ENSMUSG00000031557	ENSMUSG00000101983		ENSMUSG00000038301	ENSMUSG00000082456
ENSMUSG00000109689	ENSMUSG00000022595		ENSMUSG00000003476	ENSMUSG00000017146
ENSMUSG00000109674	ENSMUSG00000022558		ENSMUSG00000064259	ENSMUSG00000086283
ENSMUSG00000098181	ENSMUSG00000063354		ENSMUSG00000095670	ENSMUSG00000053580
ENSMUSG00000031596	ENSMUSG00000033020		ENSMUSG00000107546	ENSMUSG00000020681
ENSMUSG00000038225	ENSMUSG00000009035		ENSMUSG00000059430	ENSMUSG00000020728
ENSMUSG00000109797	ENSMUSG00000093223		ENSMUSG00000029994	ENSMUSG00000020755
ENSMUSG00000031641	ENSMUSG00000022394		ENSMUSG00000033182	ENSMUSG00000082562
ENSMUSG00000077153	ENSMUSG00000022389		ENSMUSG00000002870	ENSMUSG00000025372
ENSMUSG00000056426	ENSMUSG00000068099		ENSMUSG00000107471	ENSMUSG00000021336
ENSMUSG00000006276	ENSMUSG00000096852		ENSMUSG00000107153	ENSMUSG00000021557
ENSMUSG00000046707	ENSMUSG00000016758		ENSMUSG00000097354	ENSMUSG00000023387
ENSMUSG00000110613	ENSMUSG00000035944		ENSMUSG00000030720	ENSMUSG00000114440
ENSMUSG00000012519	ENSMUSG00000022387		ENSMUSG00000030683	ENSMUSG00000022181
ENSMUSG00000024266	ENSMUSG00000036158		ENSMUSG00000108829	ENSMUSG00000022155
ENSMUSG00000040263	ENSMUSG00000115993		ENSMUSG00000110245	ENSMUSG00000022270
ENSMUSG00000039960	ENSMUSG00000022468		ENSMUSG00000058301	ENSMUSG00000115307
ENSMUSG00000047619	ENSMUSG00000067713		ENSMUSG00000052446	ENSMUSG00000022372
ENSMUSG00000111568	ENSMUSG00000087991		ENSMUSG00000110655	ENSMUSG00000047003
ENSMUSG00000111172	ENSMUSG00000001289		ENSMUSG00000109893	ENSMUSG00000018169
ENSMUSG00000032327	ENSMUSG00000022498		ENSMUSG00000098823	ENSMUSG00000033128
ENSMUSG00000088021	ENSMUSG00000013539		ENSMUSG00000036872	ENSMUSG00000096883
ENSMUSG00000051234	ENSMUSG00000033918		ENSMUSG00000110212	ENSMUSG00000116004
ENSMUSG00000032502	ENSMUSG00000045983		ENSMUSG00000074151	ENSMUSG00000022610
ENSMUSG00000032511	ENSMUSG00000081988		ENSMUSG00000110427	ENSMUSG00000023047
ENSMUSG00000111233	ENSMUSG00000100857		ENSMUSG00000031903	ENSMUSG00000087384
ENSMUSG00000032532	ENSMUSG00000079546		ENSMUSG00000110662	ENSMUSG00000083536
ENSMUSG00000079235	ENSMUSG00000032855		ENSMUSG00000097097	ENSMUSG00000060663
ENSMUSG00000044348	ENSMUSG00000002496		ENSMUSG00000033594	ENSMUSG00000058240
ENSMUSG00000026100	ENSMUSG00000024210		ENSMUSG00000080516	ENSMUSG00000022946
ENSMUSG00000101674	ENSMUSG00000117528		ENSMUSG00000097060	ENSMUSG00000040820
ENSMUSG00000044689	ENSMUSG00000054134		ENSMUSG00000077248	ENSMUSG00000062609
ENSMUSG00000025950	ENSMUSG00000006705		ENSMUSG00000031991	ENSMUSG00000060475
ENSMUSG00000055322	ENSMUSG00000073413		ENSMUSG00000044229	ENSMUSG00000051977
ENSMUSG00000026442	ENSMUSG00000036315		ENSMUSG00000032400	ENSMUSG00000117557
ENSMUSG00000026395	ENSMUSG00000117005		ENSMUSG00000040813	ENSMUSG00000024169
ENSMUSG00000033722	ENSMUSG00000000127		ENSMUSG00000010064	ENSMUSG00000024181
ENSMUSG00000026715	ENSMUSG00000034868		ENSMUSG00000034837	ENSMUSG00000079557
ENSMUSG00000026572	ENSMUSG00000035051		ENSMUSG00000102224	ENSMUSG00000000708
ENSMUSG00000038463	ENSMUSG00000024908		ENSMUSG00000041608	ENSMUSG00000024053
ENSMUSG00000026554	ENSMUSG00000024856		ENSMUSG00000111371	ENSMUSG00000054469
ENSMUSG00000013698	ENSMUSG00000024847		ENSMUSG00000069620	ENSMUSG00000024065
ENSMUSG00000026628	ENSMUSG00000056481		ENSMUSG00000025931	ENSMUSG00000024078
ENSMUSG00000073478	ENSMUSG00000024862		ENSMUSG00000048874	ENSMUSG00000117285
ENSMUSG00000065096	ENSMUSG00000037451		ENSMUSG00000025986	ENSMUSG00000024251
ENSMUSG00000101969	ENSMUSG00000092802		ENSMUSG00000089275	ENSMUSG00000024109
ENSMUSG00000037535	ENSMUSG00000117743		ENSMUSG00000015222	ENSMUSG00000002477
ENSMUSG00000020000	ENSMUSG00000084981		ENSMUSG00000026173	ENSMUSG00000024354
ENSMUSG00000075232	ENSMUSG00000117941		ENSMUSG00000026200	ENSMUSG00000044719
ENSMUSG00000091370	ENSMUSG00000058624		ENSMUSG00000026240	ENSMUSG00000117779
ENSMUSG00000044770	ENSMUSG00000087937		ENSMUSG00000064302	ENSMUSG00000036098
ENSMUSG00000111749	ENSMUSG00000087579		ENSMUSG00000100026	ENSMUSG00000043789
ENSMUSG00000111116	ENSMUSG00000025195		ENSMUSG00000026463	ENSMUSG00000111118
ENSMUSG00000111374	ENSMUSG00000092346		ENSMUSG00000026458	ENSMUSG00000024878
ENSMUSG00000111880	ENSMUSG00000043531		ENSMUSG00000042793	ENSMUSG00000024899
ENSMUSG00000112824	ENSMUSG00000049134		ENSMUSG00000097433	ENSMUSG00000024998
ENSMUSG00000093406	ENSMUSG00000025085		ENSMUSG00000026469	ENSMUSG00000025171
ENSMUSG00000020092	ENSMUSG00000025092		ENSMUSG00000040782	ENSMUSG00000097683
ENSMUSG00000112223	ENSMUSG00000080500		ENSMUSG00000040225	ENSMUSG00000117823
ENSMUSG00000099247	ENSMUSG00000088348		ENSMUSG00000104117	ENSMUSG00000040913
ENSMUSG00000020216	ENSMUSG00000048058		ENSMUSG00000053318	ENSMUSG00000025025
ENSMUSG00000034958	ENSMUSG00000040383		ENSMUSG00000016194	ENSMUSG00000024985
ENSMUSG00000034917	ENSMUSG00000086416		ENSMUSG00000071369	ENSMUSG00000002107
ENSMUSG00000004356	ENSMUSG00000074681		ENSMUSG00000045111	ENSMUSG00000057738
ENSMUSG00000019951	ENSMUSG00000027611		ENSMUSG00000112491	ENSMUSG00000000194
ENSMUSG00000015889	ENSMUSG00000027624		ENSMUSG00000111554	ENSMUSG00000055632
ENSMUSG00000036112	ENSMUSG00000027637		ENSMUSG00000063953	ENSMUSG00000026843
ENSMUSG00000112104	ENSMUSG00000037761		ENSMUSG00000091731	ENSMUSG00000026842
ENSMUSG00000088447	ENSMUSG00000085682		ENSMUSG00000036955	ENSMUSG00000026796
ENSMUSG00000112822	ENSMUSG00000085914		ENSMUSG00000036816	ENSMUSG00000075376
ENSMUSG00000034024	ENSMUSG00000038567		ENSMUSG00000112379	ENSMUSG00000042359
ENSMUSG00000111943	ENSMUSG00000086114		ENSMUSG00000112813	ENSMUSG00000027016
ENSMUSG00000025366	ENSMUSG00000087858		ENSMUSG00000009293	ENSMUSG00000042796
ENSMUSG00000061367	ENSMUSG00000064834		ENSMUSG00000112433	ENSMUSG00000082327
ENSMUSG00000009073	ENSMUSG00000106223		ENSMUSG00000020317	ENSMUSG00000014077
ENSMUSG00000108218	ENSMUSG00000103012		ENSMUSG00000035640	ENSMUSG00000062646
ENSMUSG00000018932	ENSMUSG00000074604		ENSMUSG00000046822	ENSMUSG00000106527
ENSMUSG00000020895	ENSMUSG00000074603		ENSMUSG00000056821	ENSMUSG00000037643
ENSMUSG00000040712	ENSMUSG00000036615		ENSMUSG00000020256	ENSMUSG00000051431
ENSMUSG00000020826	ENSMUSG00000027797		ENSMUSG00000089666	ENSMUSG00000098006
ENSMUSG00000018986	ENSMUSG00000091376		ENSMUSG00000035459	ENSMUSG00000038777
ENSMUSG00000085208	ENSMUSG00000027820		ENSMUSG00000047129	ENSMUSG00000028101
ENSMUSG00000047773	ENSMUSG00000103718		ENSMUSG00000112677	ENSMUSG00000105933
ENSMUSG00000039110	ENSMUSG00000027777		ENSMUSG00000112501	ENSMUSG00000089060
ENSMUSG00000081586	ENSMUSG00000084752		ENSMUSG00000019907	ENSMUSG00000028121
ENSMUSG00000069744	ENSMUSG00000104772		ENSMUSG00000112197	ENSMUSG00000076949
ENSMUSG00000078656	ENSMUSG00000051000		ENSMUSG00000020166	ENSMUSG00000028164
ENSMUSG00000010841	ENSMUSG00000004894		ENSMUSG00000020171	ENSMUSG00000036745
ENSMUSG00000020926	ENSMUSG00000059743		ENSMUSG00000112009	ENSMUSG00000039146
ENSMUSG00000085229	ENSMUSG00000042642		ENSMUSG00000002147	ENSMUSG00000096848
ENSMUSG00000020713	ENSMUSG00000045934		ENSMUSG00000111947	ENSMUSG00000028226
ENSMUSG00000034714	ENSMUSG00000095513		ENSMUSG00000039994	ENSMUSG00000028356
ENSMUSG00000034641	ENSMUSG00000090210		ENSMUSG00000002578	ENSMUSG00000028519
ENSMUSG00000044788	ENSMUSG00000028096		ENSMUSG00000025352	ENSMUSG00000028702
ENSMUSG00000081376	ENSMUSG00000083888		ENSMUSG00000049894	ENSMUSG00000070834
ENSMUSG00000020804	ENSMUSG00000105891		ENSMUSG00000034274	ENSMUSG00000043333
ENSMUSG00000061306	ENSMUSG00000007379		ENSMUSG00000020422	ENSMUSG00000028902
ENSMUSG00000112999	ENSMUSG00000074344		ENSMUSG00000084347	ENSMUSG00000000409
ENSMUSG00000007411	ENSMUSG00000105992		ENSMUSG00000089390	ENSMUSG00000053730
ENSMUSG00000021457	ENSMUSG00000089027		ENSMUSG00000005917	ENSMUSG00000012123
ENSMUSG00000113326	ENSMUSG00000028133		ENSMUSG00000020315	ENSMUSG00000088589
ENSMUSG00000021684	ENSMUSG00000106059		ENSMUSG00000018501	ENSMUSG00000040860
ENSMUSG00000114626	ENSMUSG00000058897		ENSMUSG00000041329	ENSMUSG00000056300
ENSMUSG00000063821	ENSMUSG00000028032		ENSMUSG00000018776	ENSMUSG00000039713
ENSMUSG00000115311	ENSMUSG00000028013		ENSMUSG00000001583	ENSMUSG00000088150
ENSMUSG00000086168	ENSMUSG00000097031		ENSMUSG00000093858	ENSMUSG00000106918
ENSMUSG00000115599	ENSMUSG00000106353		ENSMUSG00000020807	ENSMUSG00000106868
ENSMUSG00000000957	ENSMUSG00000106109		ENSMUSG00000069816	ENSMUSG00000061259
ENSMUSG00000022180	ENSMUSG00000028194		ENSMUSG00000038195	ENSMUSG00000035851
ENSMUSG00000115305	ENSMUSG00000028186		ENSMUSG00000020840	ENSMUSG00000109771
ENSMUSG00000092109	ENSMUSG00000089269		ENSMUSG00000000631	ENSMUSG00000042589
ENSMUSG00000087221	ENSMUSG00000039047		ENSMUSG00000018925	ENSMUSG00000013936
ENSMUSG00000086297	ENSMUSG00000104862		ENSMUSG00000018171	ENSMUSG00000029414
ENSMUSG00000115640	ENSMUSG00000028469		ENSMUSG00000020863	ENSMUSG00000029394
ENSMUSG00000022206	ENSMUSG00000087044		ENSMUSG00000018381	ENSMUSG00000038095
ENSMUSG00000022255	ENSMUSG00000057722		ENSMUSG00000038453	ENSMUSG00000029723
ENSMUSG00000022329	ENSMUSG00000073779		ENSMUSG00000018541	ENSMUSG00000029587
ENSMUSG00000013611	ENSMUSG00000063800		ENSMUSG00000084168	ENSMUSG00000010825
ENSMUSG00000115405	ENSMUSG00000028691		ENSMUSG00000020911	ENSMUSG00000045482
ENSMUSG00000051920	ENSMUSG00000086554		ENSMUSG00000014198	ENSMUSG00000029651
ENSMUSG00000115284	ENSMUSG00000033253		ENSMUSG00000020918	ENSMUSG00000048022
ENSMUSG00000022425	ENSMUSG00000012126		ENSMUSG00000019173	ENSMUSG00000029772
ENSMUSG00000115676	ENSMUSG00000080474		ENSMUSG00000035086	ENSMUSG00000029761
ENSMUSG00000022378	ENSMUSG00000062585		ENSMUSG00000017314	ENSMUSG00000038538
ENSMUSG00000065476	ENSMUSG00000028664		ENSMUSG00000076129	ENSMUSG00000029823
ENSMUSG00000080689	ENSMUSG00000083921		ENSMUSG00000034520	ENSMUSG00000107935
ENSMUSG00000116314	ENSMUSG00000094230		ENSMUSG00000020705	ENSMUSG00000107882
ENSMUSG00000101983	ENSMUSG00000064037		ENSMUSG00000034714	ENSMUSG00000088265
ENSMUSG00000022595	ENSMUSG00000106888		ENSMUSG00000034706	ENSMUSG00000030257
ENSMUSG00000022558	ENSMUSG00000105086		ENSMUSG00000044788	ENSMUSG00000033933
ENSMUSG00000063354	ENSMUSG00000029370		ENSMUSG00000020747	ENSMUSG00000030180
ENSMUSG00000033020	ENSMUSG00000035310		ENSMUSG00000081929	ENSMUSG00000040187
ENSMUSG00000009035	ENSMUSG00000034528		ENSMUSG00000015869	ENSMUSG00000032812
ENSMUSG00000093223	ENSMUSG00000097877		ENSMUSG00000009588	ENSMUSG00000001827
ENSMUSG00000022394	ENSMUSG00000029521		ENSMUSG00000093083	ENSMUSG00000110355
ENSMUSG00000022389	ENSMUSG00000081104		ENSMUSG00000087057	ENSMUSG00000093281
ENSMUSG00000068099	ENSMUSG00000096949		ENSMUSG00000025572	ENSMUSG00000064618
ENSMUSG00000116325	ENSMUSG00000066952		ENSMUSG00000017466	ENSMUSG00000061847
ENSMUSG00000096852	ENSMUSG00000086219		ENSMUSG00000017446	ENSMUSG00000036180
ENSMUSG00000016758	ENSMUSG00000032661		ENSMUSG00000025576	ENSMUSG00000000791
ENSMUSG00000035944	ENSMUSG00000042744		ENSMUSG00000048445	ENSMUSG00000035439
ENSMUSG00000022387	ENSMUSG00000105895		ENSMUSG00000112489	ENSMUSG00000034880
ENSMUSG00000036158	ENSMUSG00000054434		ENSMUSG00000076431	ENSMUSG00000101431
ENSMUSG00000115993	ENSMUSG00000029553		ENSMUSG00000021360	ENSMUSG00000110603
ENSMUSG00000022468	ENSMUSG00000017978		ENSMUSG00000062248	ENSMUSG00000031755
ENSMUSG00000067713	ENSMUSG00000095989		ENSMUSG00000112941	ENSMUSG00000110932
ENSMUSG00000087991	ENSMUSG00000029761		ENSMUSG00000021541	ENSMUSG00000111845
ENSMUSG00000001289	ENSMUSG00000038665		ENSMUSG00000114654	ENSMUSG00000004099
ENSMUSG00000022498	ENSMUSG00000094200		ENSMUSG00000034152	ENSMUSG00000034135
ENSMUSG00000013539	ENSMUSG00000029686		ENSMUSG00000114960	ENSMUSG00000043013
ENSMUSG00000033918	ENSMUSG00000053007		ENSMUSG00000090907	ENSMUSG00000032554
ENSMUSG00000045983	ENSMUSG00000037973		ENSMUSG00000032727	ENSMUSG00000066382
ENSMUSG00000081988	ENSMUSG00000107701		ENSMUSG00000095280	ENSMUSG00000032562
ENSMUSG00000100857	ENSMUSG00000030041		ENSMUSG00000050222	ENSMUSG00000032606
ENSMUSG00000079546	ENSMUSG00000088595		ENSMUSG00000115480	ENSMUSG00000032612
ENSMUSG00000068120	ENSMUSG00000107989		ENSMUSG00000022263	ENSMUSG00000101306
ENSMUSG00000023883	ENSMUSG00000064293		ENSMUSG00000065312	ENSMUSG00000026222
ENSMUSG00000032855	ENSMUSG00000051586		ENSMUSG00000115068	ENSMUSG00000102718
ENSMUSG00000002496	ENSMUSG00000030125		ENSMUSG00000095792	ENSMUSG00000087230
ENSMUSG00000024210	ENSMUSG00000047228		ENSMUSG00000062373	ENSMUSG00000065275
ENSMUSG00000117528	ENSMUSG00000097354		ENSMUSG00000072568	ENSMUSG00000101768
ENSMUSG00000054134	ENSMUSG00000040187		ENSMUSG00000097039	ENSMUSG00000022995
ENSMUSG00000006705	ENSMUSG00000066760		ENSMUSG00000098308	ENSMUSG00000019809
ENSMUSG00000073413	ENSMUSG00000099387		ENSMUSG00000115646	ENSMUSG00000087177
ENSMUSG00000036315	ENSMUSG00000046411		ENSMUSG00000101983	ENSMUSG00000111078
ENSMUSG00000117005	ENSMUSG00000031447		ENSMUSG00000099600	ENSMUSG00000020250
ENSMUSG00000036858	ENSMUSG00000031546		ENSMUSG00000099414	ENSMUSG00000112431
ENSMUSG00000002658	ENSMUSG00000056313		ENSMUSG00000010601	ENSMUSG00000034602
ENSMUSG00000000127	ENSMUSG00000110063		ENSMUSG00000033220	ENSMUSG00000097691
ENSMUSG00000034868	ENSMUSG00000031488		ENSMUSG00000043460	ENSMUSG00000009079
ENSMUSG00000024084	ENSMUSG00000031490		ENSMUSG00000088901	ENSMUSG00000020415
ENSMUSG00000035051	ENSMUSG00000065277		ENSMUSG00000116243	ENSMUSG00000035992
ENSMUSG00000024908	ENSMUSG00000110238		ENSMUSG00000022427	ENSMUSG00000086962
ENSMUSG00000024856	ENSMUSG00000036246		ENSMUSG00000064884	ENSMUSG00000020847
ENSMUSG00000024847	ENSMUSG00000079033		ENSMUSG00000116149	ENSMUSG00000037791
ENSMUSG00000056481	ENSMUSG00000052488		ENSMUSG00000116237	ENSMUSG00000035152
ENSMUSG00000024862	ENSMUSG00000110410		ENSMUSG00000056184	ENSMUSG00000000805
ENSMUSG00000024925	ENSMUSG00000003808		ENSMUSG00000054036	ENSMUSG00000082806
ENSMUSG00000037451	ENSMUSG00000036779		ENSMUSG00000023019	ENSMUSG00000038845
ENSMUSG00000092802	ENSMUSG00000110426		ENSMUSG00000023021	ENSMUSG00000086255
ENSMUSG00000117743	ENSMUSG00000110600		ENSMUSG00000056605	ENSMUSG00000004040
ENSMUSG00000080659	ENSMUSG00000035770		ENSMUSG00000071586	ENSMUSG00000001983
ENSMUSG00000084981	ENSMUSG00000017765		ENSMUSG00000065560	ENSMUSG00000020617
ENSMUSG00000117941	ENSMUSG00000118587		ENSMUSG00000051003	ENSMUSG00000041828
ENSMUSG00000024749	ENSMUSG00000031951		ENSMUSG00000022788	ENSMUSG00000033987
ENSMUSG00000058624	ENSMUSG00000089344		ENSMUSG00000065331	ENSMUSG00000102881
ENSMUSG00000087937	ENSMUSG00000074072		ENSMUSG00000095529	ENSMUSG00000021068
ENSMUSG00000087579	ENSMUSG00000014633		ENSMUSG00000043008	ENSMUSG00000083042
ENSMUSG00000025195	ENSMUSG00000014444		ENSMUSG00000022822	ENSMUSG00000021375
ENSMUSG00000092346	ENSMUSG00000032815		ENSMUSG00000101888	ENSMUSG00000047547
ENSMUSG00000057605	ENSMUSG00000031981		ENSMUSG00000116840	ENSMUSG00000114380
ENSMUSG00000043531	ENSMUSG00000110626		ENSMUSG00000022793	ENSMUSG00000021458
ENSMUSG00000049134	ENSMUSG00000102850		ENSMUSG00000075033	ENSMUSG00000022148
ENSMUSG00000025085	ENSMUSG00000032077		ENSMUSG00000116555	ENSMUSG00000052482
ENSMUSG00000025092	ENSMUSG00000118653		ENSMUSG00000022960	ENSMUSG00000115729
ENSMUSG00000080500	ENSMUSG00000100931		ENSMUSG00000022957	ENSMUSG00000063522
ENSMUSG00000088348	ENSMUSG00000086236		ENSMUSG00000039672	ENSMUSG00000033039
ENSMUSG00000068810	ENSMUSG00000044037		ENSMUSG00000117232	ENSMUSG00000077734
ENSMUSG00000048058	ENSMUSG00000050627		ENSMUSG00000052469	ENSMUSG00000115908
ENSMUSG00000083181	ENSMUSG00000097967		ENSMUSG00000096849	ENSMUSG00000086160
ENSMUSG00000040383	ENSMUSG00000046101		ENSMUSG00000117523	ENSMUSG00000089233
ENSMUSG00000084140	ENSMUSG00000102975		ENSMUSG00000094175	ENSMUSG00000033075
ENSMUSG00000086416	ENSMUSG00000095757		ENSMUSG00000025730	ENSMUSG00000048175
ENSMUSG00000074681	ENSMUSG00000082160		ENSMUSG00000048249	ENSMUSG00000062037
ENSMUSG00000027611	ENSMUSG00000026204		ENSMUSG00000092539	ENSMUSG00000022489
ENSMUSG00000027624	ENSMUSG00000089960		ENSMUSG00000093118	ENSMUSG00000022770
ENSMUSG00000027637	ENSMUSG00000001674		ENSMUSG00000002250	ENSMUSG00000022791
ENSMUSG00000037761	ENSMUSG00000049690		ENSMUSG00000037446	ENSMUSG00000022836
ENSMUSG00000085682	ENSMUSG00000026416		ENSMUSG00000052712	ENSMUSG00000109333
ENSMUSG00000085914	ENSMUSG00000052688		ENSMUSG00000044477	ENSMUSG00000022951
ENSMUSG00000038567	ENSMUSG00000097760		ENSMUSG00000086010	ENSMUSG00000117042
ENSMUSG00000086114	ENSMUSG00000026721		ENSMUSG00000024334	ENSMUSG00000116550
ENSMUSG00000104233	ENSMUSG00000026674		ENSMUSG00000083522	ENSMUSG00000035435
ENSMUSG00000087858	ENSMUSG00000006411		ENSMUSG00000036858	ENSMUSG00000023967
ENSMUSG00000051136	ENSMUSG00000091950		ENSMUSG00000023990	ENSMUSG00000044526
ENSMUSG00000064834	ENSMUSG00000026527		ENSMUSG00000117244	ENSMUSG00000024049
ENSMUSG00000106223	ENSMUSG00000094131		ENSMUSG00000117275	ENSMUSG00000041057
ENSMUSG00000103012	ENSMUSG00000019794		ENSMUSG00000088193	ENSMUSG00000024370
ENSMUSG00000074604	ENSMUSG00000019820		ENSMUSG00000047989	ENSMUSG00000104088
ENSMUSG00000074603	ENSMUSG00000112370		ENSMUSG00000118380	ENSMUSG00000041731
ENSMUSG00000036615	ENSMUSG00000019970		ENSMUSG00000024905	ENSMUSG00000046324
ENSMUSG00000027797	ENSMUSG00000097352		ENSMUSG00000024913	ENSMUSG00000024817
ENSMUSG00000091376	ENSMUSG00000019899		ENSMUSG00000082848	ENSMUSG00000118115
ENSMUSG00000027820	ENSMUSG00000088257		ENSMUSG00000049303	ENSMUSG00000055044
ENSMUSG00000103718	ENSMUSG00000069668		ENSMUSG00000042041	ENSMUSG00000025195
ENSMUSG00000027777	ENSMUSG00000097742		ENSMUSG00000006464	ENSMUSG00000118118
ENSMUSG00000084752	ENSMUSG00000038214		ENSMUSG00000063904	ENSMUSG00000095993
ENSMUSG00000103929	ENSMUSG00000098055		ENSMUSG00000024909	ENSMUSG00000026657
ENSMUSG00000104772	ENSMUSG00000080526		ENSMUSG00000024925	ENSMUSG00000080594
ENSMUSG00000051000	ENSMUSG00000020067		ENSMUSG00000024936	ENSMUSG00000015094
ENSMUSG00000004894	ENSMUSG00000020063		ENSMUSG00000024940	ENSMUSG00000043535
ENSMUSG00000059743	ENSMUSG00000019947		ENSMUSG00000024826	ENSMUSG00000038860
ENSMUSG00000042642	ENSMUSG00000019944		ENSMUSG00000097404	ENSMUSG00000044308
ENSMUSG00000042312	ENSMUSG00000009291		ENSMUSG00000033768	ENSMUSG00000087789
ENSMUSG00000045934	ENSMUSG00000035754		ENSMUSG00000118297	ENSMUSG00000086454
ENSMUSG00000095513	ENSMUSG00000020133		ENSMUSG00000071656	ENSMUSG00000074981
ENSMUSG00000095260	ENSMUSG00000093498		ENSMUSG00000100141	ENSMUSG00000081069
ENSMUSG00000090210	ENSMUSG00000054708		ENSMUSG00000024734	ENSMUSG00000108827
ENSMUSG00000028096	ENSMUSG00000044937		ENSMUSG00000058470	ENSMUSG00000081413
ENSMUSG00000083888	ENSMUSG00000112501		ENSMUSG00000109223	ENSMUSG00000033486
ENSMUSG00000105891	ENSMUSG00000097082		ENSMUSG00000045678	ENSMUSG00000038324
ENSMUSG00000007379	ENSMUSG00000020154		ENSMUSG00000118044	ENSMUSG00000078940
ENSMUSG00000074344	ENSMUSG00000111937		ENSMUSG00000064843	ENSMUSG00000027669
ENSMUSG00000105992	ENSMUSG00000055531		ENSMUSG00000040451	ENSMUSG00000103745
ENSMUSG00000089027	ENSMUSG00000052798		ENSMUSG00000062456	ENSMUSG00000093416
ENSMUSG00000028133	ENSMUSG00000052681		ENSMUSG00000024771	ENSMUSG00000028064
ENSMUSG00000106059	ENSMUSG00000112431		ENSMUSG00000117973	ENSMUSG00000032657
ENSMUSG00000058897	ENSMUSG00000112009		ENSMUSG00000087783	ENSMUSG00000068860
ENSMUSG00000028032	ENSMUSG00000025795		ENSMUSG00000024811	ENSMUSG00000105859
ENSMUSG00000028013	ENSMUSG00000034602		ENSMUSG00000025192	ENSMUSG00000104957
ENSMUSG00000097031	ENSMUSG00000002147		ENSMUSG00000025199	ENSMUSG00000047502
ENSMUSG00000106353	ENSMUSG00000025395		ENSMUSG00000025221	ENSMUSG00000057375
ENSMUSG00000106109	ENSMUSG00000042801		ENSMUSG00000025224	ENSMUSG00000028699
ENSMUSG00000028194	ENSMUSG00000049894		ENSMUSG00000036748	ENSMUSG00000028894
ENSMUSG00000028186	ENSMUSG00000020120		ENSMUSG00000118369	ENSMUSG00000028804
ENSMUSG00000089269	ENSMUSG00000050763		ENSMUSG00000026655	ENSMUSG00000023232
ENSMUSG00000039047	ENSMUSG00000107677		ENSMUSG00000087355	ENSMUSG00000028909
ENSMUSG00000104862	ENSMUSG00000042371		ENSMUSG00000026767	ENSMUSG00000057751
ENSMUSG00000028469	ENSMUSG00000047821		ENSMUSG00000081467	ENSMUSG00000096882
ENSMUSG00000087044	ENSMUSG00000056752		ENSMUSG00000036893	ENSMUSG00000038204
ENSMUSG00000057722	ENSMUSG00000020900		ENSMUSG00000026924	ENSMUSG00000029094
ENSMUSG00000073779	ENSMUSG00000084522		ENSMUSG00000009621	ENSMUSG00000029119
ENSMUSG00000063800	ENSMUSG00000057135		ENSMUSG00000026860	ENSMUSG00000029086
ENSMUSG00000028691	ENSMUSG00000084329		ENSMUSG00000039356	ENSMUSG00000029202
ENSMUSG00000086554	ENSMUSG00000038178		ENSMUSG00000039205	ENSMUSG00000070690
ENSMUSG00000033253	ENSMUSG00000020847		ENSMUSG00000026819	ENSMUSG00000029376
ENSMUSG00000012126	ENSMUSG00000035575		ENSMUSG00000068966	ENSMUSG00000066975
ENSMUSG00000080474	ENSMUSG00000017428		ENSMUSG00000026970	ENSMUSG00000042216
ENSMUSG00000062585	ENSMUSG00000082027		ENSMUSG00000035000	ENSMUSG00000107237
ENSMUSG00000028664	ENSMUSG00000054404		ENSMUSG00000027088	ENSMUSG00000032754
ENSMUSG00000029050	ENSMUSG00000000204		ENSMUSG00000111517	ENSMUSG00000029601
ENSMUSG00000083921	ENSMUSG00000020677		ENSMUSG00000005089	ENSMUSG00000029469
ENSMUSG00000094230	ENSMUSG00000038437		ENSMUSG00000074946	ENSMUSG00000029446
ENSMUSG00000064037	ENSMUSG00000017400		ENSMUSG00000040383	ENSMUSG00000029705
ENSMUSG00000106888	ENSMUSG00000020914		ENSMUSG00000068580	ENSMUSG00000059022
ENSMUSG00000105136	ENSMUSG00000017493		ENSMUSG00000027293	ENSMUSG00000029775
ENSMUSG00000105086	ENSMUSG00000020913		ENSMUSG00000060131	ENSMUSG00000029830
ENSMUSG00000029370	ENSMUSG00000001552		ENSMUSG00000027401	ENSMUSG00000106836
ENSMUSG00000060183	ENSMUSG00000017176		ENSMUSG00000027330	ENSMUSG00000108118
ENSMUSG00000035310	ENSMUSG00000076129		ENSMUSG00000038241	ENSMUSG00000056952
ENSMUSG00000034528	ENSMUSG00000020929		ENSMUSG00000027518	ENSMUSG00000030172
ENSMUSG00000097877	ENSMUSG00000056938		ENSMUSG00000055897	ENSMUSG00000038271
ENSMUSG00000029521	ENSMUSG00000020690		ENSMUSG00000017688	ENSMUSG00000044378
ENSMUSG00000081104	ENSMUSG00000083339		ENSMUSG00000043542	ENSMUSG00000030309
ENSMUSG00000096949	ENSMUSG00000051043		ENSMUSG00000027506	ENSMUSG00000108620
ENSMUSG00000066952	ENSMUSG00000059248		ENSMUSG00000102233	ENSMUSG00000030534
ENSMUSG00000086219	ENSMUSG00000013483		ENSMUSG00000102943	ENSMUSG00000086065
ENSMUSG00000064617	ENSMUSG00000025130		ENSMUSG00000103726	ENSMUSG00000038497
ENSMUSG00000032661	ENSMUSG00000051510		ENSMUSG00000106421	ENSMUSG00000025591
ENSMUSG00000042744	ENSMUSG00000039208		ENSMUSG00000027993	ENSMUSG00000007888
ENSMUSG00000105895	ENSMUSG00000105715		ENSMUSG00000041355	ENSMUSG00000019261
ENSMUSG00000054434	ENSMUSG00000084669		ENSMUSG00000028041	ENSMUSG00000046295
ENSMUSG00000029553	ENSMUSG00000045312		ENSMUSG00000077996	ENSMUSG00000034799
ENSMUSG00000017978	ENSMUSG00000042015		ENSMUSG00000027933	ENSMUSG00000036990
ENSMUSG00000095989	ENSMUSG00000114295		ENSMUSG00000038712	ENSMUSG00000033938
ENSMUSG00000029761	ENSMUSG00000114656		ENSMUSG00000028088	ENSMUSG00000035671
ENSMUSG00000038665	ENSMUSG00000050377		ENSMUSG00000087759	ENSMUSG00000052456
ENSMUSG00000094200	ENSMUSG00000114668		ENSMUSG00000074340	ENSMUSG00000089712
ENSMUSG00000029686	ENSMUSG00000114350		ENSMUSG00000027896	ENSMUSG00000000738
ENSMUSG00000053007	ENSMUSG00000023387		ENSMUSG00000068749	ENSMUSG00000111257
ENSMUSG00000037973	ENSMUSG00000114416		ENSMUSG00000049565	ENSMUSG00000040111
ENSMUSG00000029787	ENSMUSG00000021940		ENSMUSG00000027959	ENSMUSG00000048537
ENSMUSG00000064775	ENSMUSG00000115742		ENSMUSG00000081939	ENSMUSG00000032077
ENSMUSG00000107701	ENSMUSG00000068407		ENSMUSG00000106001	ENSMUSG00000049526
ENSMUSG00000030041	ENSMUSG00000114898		ENSMUSG00000074212	ENSMUSG00000032231
ENSMUSG00000088595	ENSMUSG00000034522		ENSMUSG00000105357	ENSMUSG00000111417
ENSMUSG00000107989	ENSMUSG00000068015		ENSMUSG00000039167	ENSMUSG00000091080
ENSMUSG00000064293	ENSMUSG00000088971		ENSMUSG00000055373	ENSMUSG00000101648
ENSMUSG00000051586	ENSMUSG00000049148		ENSMUSG00000086257	ENSMUSG00000102200
ENSMUSG00000030125	ENSMUSG00000094031		ENSMUSG00000081127	ENSMUSG00000032547
ENSMUSG00000047228	ENSMUSG00000115850		ENSMUSG00000028347	ENSMUSG00000032936
ENSMUSG00000097354	ENSMUSG00000115252		ENSMUSG00000086267	ENSMUSG00000104208
ENSMUSG00000030158	ENSMUSG00000052253		ENSMUSG00000028397	ENSMUSG00000032502
ENSMUSG00000040187	ENSMUSG00000022269		ENSMUSG00000038368	ENSMUSG00000050627
ENSMUSG00000066760	ENSMUSG00000056069		ENSMUSG00000028556	ENSMUSG00000026043
ENSMUSG00000099387	ENSMUSG00000115829		ENSMUSG00000035201	ENSMUSG00000099490
ENSMUSG00000046411	ENSMUSG00000089314		ENSMUSG00000091985	ENSMUSG00000101496
ENSMUSG00000031447	ENSMUSG00000022366		ENSMUSG00000003411	ENSMUSG00000101315
ENSMUSG00000031546	ENSMUSG00000090002		ENSMUSG00000028681	ENSMUSG00000045658
ENSMUSG00000056313	ENSMUSG00000079025		ENSMUSG00000028657	ENSMUSG00000026390
ENSMUSG00000110063	ENSMUSG00000101140		ENSMUSG00000086153	ENSMUSG00000026347
ENSMUSG00000031488	ENSMUSG00000022551		ENSMUSG00000028890	ENSMUSG00000102278
ENSMUSG00000031490	ENSMUSG00000033576		ENSMUSG00000079942	ENSMUSG00000026491
ENSMUSG00000065277	ENSMUSG00000022428		ENSMUSG00000028896	ENSMUSG00000038776
ENSMUSG00000110238	ENSMUSG00000009585		ENSMUSG00000037366	ENSMUSG00000038733
ENSMUSG00000036246	ENSMUSG00000022407		ENSMUSG00000083678	ENSMUSG00000047369
ENSMUSG00000079033	ENSMUSG00000092325		ENSMUSG00000037139	ENSMUSG00000102824
ENSMUSG00000034911	ENSMUSG00000061740		ENSMUSG00000043411	ENSMUSG00000026604
ENSMUSG00000052488	ENSMUSG00000058586		ENSMUSG00000028753	ENSMUSG00000110837
ENSMUSG00000110410	ENSMUSG00000088071		ENSMUSG00000063077	ENSMUSG00000111753
ENSMUSG00000003808	ENSMUSG00000116149		ENSMUSG00000028936	ENSMUSG00000019838
ENSMUSG00000098331	ENSMUSG00000115921		ENSMUSG00000062604	ENSMUSG00000085372
ENSMUSG00000036779	ENSMUSG00000023010		ENSMUSG00000029161	ENSMUSG00000035781
ENSMUSG00000110426	ENSMUSG00000043144		ENSMUSG00000018965	ENSMUSG00000043822
ENSMUSG00000110600	ENSMUSG00000037280		ENSMUSG00000029125	ENSMUSG00000020167
ENSMUSG00000035770	ENSMUSG00000115944		ENSMUSG00000045790	ENSMUSG00000020057
ENSMUSG00000091813	ENSMUSG00000023039		ENSMUSG00000044827	ENSMUSG00000111470
ENSMUSG00000017765	ENSMUSG00000116107		ENSMUSG00000054920	ENSMUSG00000020014
ENSMUSG00000118587	ENSMUSG00000061397		ENSMUSG00000107362	ENSMUSG00000098592
ENSMUSG00000031951	ENSMUSG00000065560		ENSMUSG00000035780	ENSMUSG00000107648
ENSMUSG00000089344	ENSMUSG00000115992		ENSMUSG00000035310	ENSMUSG00000047868
ENSMUSG00000074072	ENSMUSG00000116891		ENSMUSG00000097877	ENSMUSG00000095075
ENSMUSG00000014633	ENSMUSG00000022537		ENSMUSG00000105074	ENSMUSG00000057897
ENSMUSG00000034424	ENSMUSG00000061751		ENSMUSG00000029267	ENSMUSG00000020273
ENSMUSG00000014444	ENSMUSG00000097139		ENSMUSG00000072720	ENSMUSG00000020389
ENSMUSG00000032815	ENSMUSG00000117232		ENSMUSG00000042096	ENSMUSG00000020268
ENSMUSG00000031981	ENSMUSG00000023800		ENSMUSG00000029550	ENSMUSG00000065104
ENSMUSG00000110626	ENSMUSG00000103324		ENSMUSG00000029538	ENSMUSG00000019303
ENSMUSG00000102850	ENSMUSG00000024116		ENSMUSG00000029364	ENSMUSG00000039781
ENSMUSG00000032077	ENSMUSG00000007570		ENSMUSG00000107075	ENSMUSG00000058070
ENSMUSG00000118653	ENSMUSG00000087693		ENSMUSG00000001168	ENSMUSG00000021313
ENSMUSG00000100931	ENSMUSG00000090048		ENSMUSG00000042719	ENSMUSG00000114524
ENSMUSG00000086236	ENSMUSG00000083672		ENSMUSG00000042605	ENSMUSG00000114643
ENSMUSG00000044037	ENSMUSG00000023965		ENSMUSG00000029442	ENSMUSG00000021699
ENSMUSG00000050627	ENSMUSG00000098984		ENSMUSG00000087063	ENSMUSG00000037526
ENSMUSG00000097967	ENSMUSG00000085492		ENSMUSG00000049550	ENSMUSG00000115205
ENSMUSG00000046101	ENSMUSG00000117421		ENSMUSG00000066278	ENSMUSG00000115703
ENSMUSG00000102975	ENSMUSG00000117485		ENSMUSG00000034118	ENSMUSG00000077511
ENSMUSG00000095757	ENSMUSG00000117773		ENSMUSG00000060261	ENSMUSG00000115946
ENSMUSG00000082160	ENSMUSG00000037477		ENSMUSG00000023104	ENSMUSG00000098631
ENSMUSG00000026204	ENSMUSG00000038155		ENSMUSG00000039959	ENSMUSG00000081925
ENSMUSG00000089960	ENSMUSG00000040247		ENSMUSG00000079173	ENSMUSG00000116309
ENSMUSG00000100672	ENSMUSG00000063904		ENSMUSG00000029576	ENSMUSG00000044250
ENSMUSG00000100040	ENSMUSG00000118104		ENSMUSG00000029649	ENSMUSG00000058794
ENSMUSG00000001674	ENSMUSG00000024853		ENSMUSG00000085740	ENSMUSG00000116645
ENSMUSG00000049690	ENSMUSG00000024940		ENSMUSG00000024437	ENSMUSG00000022818
ENSMUSG00000026416	ENSMUSG00000075227		ENSMUSG00000007655	ENSMUSG00000046613
ENSMUSG00000052688	ENSMUSG00000024957		ENSMUSG00000000416	ENSMUSG00000022842
ENSMUSG00000097760	ENSMUSG00000024758		ENSMUSG00000039742	ENSMUSG00000079625
ENSMUSG00000041577	ENSMUSG00000071662		ENSMUSG00000045514	ENSMUSG00000071550
ENSMUSG00000026721	ENSMUSG00000071657		ENSMUSG00000038074	ENSMUSG00000090515
ENSMUSG00000026674	ENSMUSG00000024665		ENSMUSG00000108021	ENSMUSG00000047109
ENSMUSG00000006411	ENSMUSG00000024738		ENSMUSG00000076530	ENSMUSG00000034377
ENSMUSG00000091950	ENSMUSG00000024735		ENSMUSG00000098142	ENSMUSG00000023809
ENSMUSG00000026527	ENSMUSG00000060556		ENSMUSG00000046679	ENSMUSG00000040775
ENSMUSG00000094131	ENSMUSG00000111118		ENSMUSG00000030091	ENSMUSG00000118105
ENSMUSG00000019794	ENSMUSG00000024694		ENSMUSG00000034083	ENSMUSG00000062859
ENSMUSG00000019820	ENSMUSG00000046272		ENSMUSG00000065309	ENSMUSG00000023067
ENSMUSG00000112370	ENSMUSG00000109415		ENSMUSG00000107771	ENSMUSG00000024300
ENSMUSG00000019970	ENSMUSG00000052085		ENSMUSG00000030203	ENSMUSG00000079505
ENSMUSG00000097352	ENSMUSG00000089993		ENSMUSG00000053550	ENSMUSG00000039154
ENSMUSG00000019899	ENSMUSG00000040451		ENSMUSG00000102084	ENSMUSG00000002833
ENSMUSG00000088257	ENSMUSG00000013662		ENSMUSG00000019158	ENSMUSG00000023965
ENSMUSG00000069668	ENSMUSG00000025006		ENSMUSG00000108570	ENSMUSG00000093289
ENSMUSG00000111550	ENSMUSG00000035049		ENSMUSG00000039062	ENSMUSG00000024066
ENSMUSG00000097742	ENSMUSG00000025178		ENSMUSG00000035211	ENSMUSG00000088453
ENSMUSG00000038214	ENSMUSG00000117728		ENSMUSG00000030691	ENSMUSG00000055817
ENSMUSG00000098055	ENSMUSG00000118221		ENSMUSG00000088888	ENSMUSG00000024120
ENSMUSG00000080526	ENSMUSG00000097683		ENSMUSG00000109313	ENSMUSG00000118370
ENSMUSG00000020067	ENSMUSG00000117956		ENSMUSG00000031442	ENSMUSG00000057817
ENSMUSG00000020063	ENSMUSG00000055491		ENSMUSG00000039785	ENSMUSG00000108881
ENSMUSG00000019947	ENSMUSG00000025227		ENSMUSG00000110460	ENSMUSG00000118005
ENSMUSG00000019944	ENSMUSG00000117859		ENSMUSG00000109413	ENSMUSG00000025159
ENSMUSG00000112028	ENSMUSG00000081202		ENSMUSG00000031860	ENSMUSG00000117956
ENSMUSG00000009291	ENSMUSG00000000889		ENSMUSG00000088248	ENSMUSG00000038754
ENSMUSG00000035754	ENSMUSG00000001864		ENSMUSG00000031803	ENSMUSG00000093525
ENSMUSG00000020133	ENSMUSG00000099155		ENSMUSG00000048148	ENSMUSG00000025064
ENSMUSG00000093498	ENSMUSG00000046854		ENSMUSG00000031684	ENSMUSG00000118350
ENSMUSG00000054708	ENSMUSG00000040479		ENSMUSG00000005469	ENSMUSG00000025075
ENSMUSG00000044937	ENSMUSG00000086221		ENSMUSG00000097120	ENSMUSG00000025076
ENSMUSG00000112501	ENSMUSG00000074813		ENSMUSG00000031700	ENSMUSG00000026748
ENSMUSG00000097082	ENSMUSG00000027455		ENSMUSG00000036712	ENSMUSG00000083115
ENSMUSG00000020154	ENSMUSG00000087004		ENSMUSG00000036550	ENSMUSG00000039686
ENSMUSG00000111937	ENSMUSG00000074679		ENSMUSG00000031901	ENSMUSG00000077411
ENSMUSG00000055531	ENSMUSG00000027469		ENSMUSG00000031749	ENSMUSG00000033943
ENSMUSG00000052798	ENSMUSG00000084797		ENSMUSG00000025892	ENSMUSG00000067818
ENSMUSG00000052681	ENSMUSG00000087100		ENSMUSG00000065382	ENSMUSG00000083451
ENSMUSG00000112431	ENSMUSG00000102636		ENSMUSG00000041620	ENSMUSG00000053166
ENSMUSG00000112009	ENSMUSG00000027692		ENSMUSG00000031870	ENSMUSG00000039463
ENSMUSG00000025795	ENSMUSG00000103420		ENSMUSG00000058173	ENSMUSG00000027496
ENSMUSG00000034602	ENSMUSG00000089350		ENSMUSG00000043895	ENSMUSG00000103399
ENSMUSG00000002147	ENSMUSG00000102679		ENSMUSG00000002825	ENSMUSG00000027692
ENSMUSG00000025395	ENSMUSG00000063273		ENSMUSG00000111059	ENSMUSG00000104283
ENSMUSG00000042801	ENSMUSG00000037111		ENSMUSG00000048534	ENSMUSG00000104055
ENSMUSG00000049894	ENSMUSG00000098401		ENSMUSG00000032254	ENSMUSG00000036503
ENSMUSG00000020120	ENSMUSG00000036951		ENSMUSG00000032382	ENSMUSG00000103211
ENSMUSG00000044056	ENSMUSG00000102242		ENSMUSG00000032192	ENSMUSG00000027820
ENSMUSG00000050763	ENSMUSG00000027831		ENSMUSG00000111253	ENSMUSG00000103792
ENSMUSG00000107677	ENSMUSG00000027944		ENSMUSG00000032342	ENSMUSG00000007379
ENSMUSG00000042371	ENSMUSG00000052310		ENSMUSG00000056418	ENSMUSG00000084508
ENSMUSG00000047821	ENSMUSG00000106174		ENSMUSG00000118397	ENSMUSG00000089664
ENSMUSG00000056752	ENSMUSG00000028141		ENSMUSG00000032580	ENSMUSG00000078578
ENSMUSG00000020900	ENSMUSG00000015850		ENSMUSG00000032604	ENSMUSG00000028159
ENSMUSG00000084522	ENSMUSG00000089493		ENSMUSG00000098973	ENSMUSG00000105529
ENSMUSG00000057135	ENSMUSG00000049288		ENSMUSG00000095467	ENSMUSG00000054942
ENSMUSG00000084329	ENSMUSG00000033014		ENSMUSG00000079235	ENSMUSG00000077521
ENSMUSG00000038178	ENSMUSG00000106426		ENSMUSG00000044534	ENSMUSG00000087137
ENSMUSG00000020847	ENSMUSG00000085318		ENSMUSG00000001143	ENSMUSG00000087938
ENSMUSG00000080600	ENSMUSG00000083462		ENSMUSG00000087131	ENSMUSG00000028396
ENSMUSG00000035575	ENSMUSG00000040389		ENSMUSG00000077704	ENSMUSG00000028552
ENSMUSG00000017428	ENSMUSG00000049565		ENSMUSG00000026229	ENSMUSG00000087307
ENSMUSG00000082027	ENSMUSG00000027882		ENSMUSG00000055866	ENSMUSG00000056174
ENSMUSG00000054404	ENSMUSG00000033386		ENSMUSG00000101994	ENSMUSG00000028809
ENSMUSG00000000204	ENSMUSG00000097311		ENSMUSG00000065687	ENSMUSG00000040697
ENSMUSG00000000983	ENSMUSG00000028121		ENSMUSG00000042641	ENSMUSG00000029007
ENSMUSG00000020677	ENSMUSG00000080842		ENSMUSG00000033722	ENSMUSG00000105185
ENSMUSG00000038437	ENSMUSG00000105553		ENSMUSG00000026589	ENSMUSG00000029176
ENSMUSG00000017400	ENSMUSG00000028188		ENSMUSG00000102508	ENSMUSG00000029207
ENSMUSG00000020914	ENSMUSG00000028185		ENSMUSG00000102860	ENSMUSG00000106925
ENSMUSG00000017493	ENSMUSG00000036745		ENSMUSG00000096547	ENSMUSG00000055204
ENSMUSG00000020913	ENSMUSG00000028184		ENSMUSG00000098356	ENSMUSG00000084126
ENSMUSG00000001552	ENSMUSG00000028034		ENSMUSG00000062963	ENSMUSG00000029501
ENSMUSG00000017176	ENSMUSG00000025437		ENSMUSG00000026497	ENSMUSG00000029561
ENSMUSG00000034793	ENSMUSG00000028179		ENSMUSG00000004880	ENSMUSG00000105795
ENSMUSG00000076129	ENSMUSG00000105643		ENSMUSG00000038576	ENSMUSG00000005514
ENSMUSG00000020929	ENSMUSG00000104864		ENSMUSG00000039318	ENSMUSG00000025857
ENSMUSG00000056938	ENSMUSG00000040296		ENSMUSG00000076377	ENSMUSG00000108050
ENSMUSG00000020690	ENSMUSG00000036078		ENSMUSG00000019791	ENSMUSG00000029534
ENSMUSG00000083996	ENSMUSG00000082704		ENSMUSG00000110918	ENSMUSG00000029918
ENSMUSG00000083339	ENSMUSG00000038668		ENSMUSG00000086915	ENSMUSG00000025889
ENSMUSG00000051043	ENSMUSG00000086530		ENSMUSG00000111358	ENSMUSG00000014554
ENSMUSG00000059248	ENSMUSG00000028601		ENSMUSG00000019813	ENSMUSG00000030058
ENSMUSG00000013483	ENSMUSG00000082841		ENSMUSG00000019864	ENSMUSG00000034456
ENSMUSG00000025130	ENSMUSG00000028538		ENSMUSG00000088744	ENSMUSG00000001930
ENSMUSG00000051510	ENSMUSG00000043698		ENSMUSG00000105468	ENSMUSG00000030222
ENSMUSG00000039208	ENSMUSG00000032726		ENSMUSG00000080971	ENSMUSG00000080536
ENSMUSG00000105715	ENSMUSG00000028890		ENSMUSG00000037846	ENSMUSG00000108592
ENSMUSG00000016477	ENSMUSG00000043962		ENSMUSG00000020231	ENSMUSG00000030516
ENSMUSG00000084669	ENSMUSG00000028786		ENSMUSG00000001435	ENSMUSG00000108309
ENSMUSG00000038014	ENSMUSG00000000409		ENSMUSG00000112007	ENSMUSG00000060538
ENSMUSG00000045312	ENSMUSG00000037622		ENSMUSG00000095970	ENSMUSG00000006205
ENSMUSG00000042015	ENSMUSG00000037600		ENSMUSG00000065220	ENSMUSG00000050052
ENSMUSG00000114295	ENSMUSG00000108398		ENSMUSG00000055053	ENSMUSG00000039375
ENSMUSG00000114656	ENSMUSG00000028661		ENSMUSG00000034792	ENSMUSG00000110569
ENSMUSG00000050377	ENSMUSG00000082082		ENSMUSG00000047638	ENSMUSG00000006276
ENSMUSG00000114668	ENSMUSG00000039838		ENSMUSG00000058589	ENSMUSG00000110553
ENSMUSG00000114350	ENSMUSG00000078490		ENSMUSG00000074781	ENSMUSG00000037940
ENSMUSG00000023387	ENSMUSG00000029101		ENSMUSG00000034024	ENSMUSG00000110581
ENSMUSG00000114416	ENSMUSG00000070780		ENSMUSG00000095826	ENSMUSG00000047619
ENSMUSG00000021940	ENSMUSG00000029231		ENSMUSG00000006731	ENSMUSG00000050578
ENSMUSG00000115742	ENSMUSG00000029250		ENSMUSG00000089313	ENSMUSG00000057193
ENSMUSG00000068407	ENSMUSG00000106322		ENSMUSG00000020453	ENSMUSG00000002031
ENSMUSG00000114898	ENSMUSG00000105607		ENSMUSG00000075702	ENSMUSG00000111669
ENSMUSG00000034522	ENSMUSG00000057315		ENSMUSG00000084077	ENSMUSG00000079564
ENSMUSG00000068015	ENSMUSG00000095133		ENSMUSG00000009073	ENSMUSG00000111580
ENSMUSG00000088971	ENSMUSG00000029290		ENSMUSG00000000381	ENSMUSG00000033419
ENSMUSG00000049148	ENSMUSG00000029287		ENSMUSG00000082897	ENSMUSG00000032496
ENSMUSG00000094031	ENSMUSG00000043323		ENSMUSG00000084081	ENSMUSG00000032507
ENSMUSG00000115850	ENSMUSG00000029344		ENSMUSG00000020461	ENSMUSG00000031309
ENSMUSG00000115252	ENSMUSG00000072720		ENSMUSG00000040767	ENSMUSG00000025977
ENSMUSG00000052253	ENSMUSG00000106541		ENSMUSG00000020271	ENSMUSG00000048000
ENSMUSG00000022269	ENSMUSG00000066964		ENSMUSG00000046491	ENSMUSG00000092572
ENSMUSG00000056069	ENSMUSG00000029516		ENSMUSG00000046974	ENSMUSG00000100658
ENSMUSG00000115829	ENSMUSG00000029359		ENSMUSG00000036309	ENSMUSG00000104496
ENSMUSG00000089314	ENSMUSG00000032850		ENSMUSG00000085718	ENSMUSG00000039384
ENSMUSG00000024479	ENSMUSG00000060261		ENSMUSG00000084223	ENSMUSG00000037395
ENSMUSG00000022366	ENSMUSG00000070473		ENSMUSG00000083657	ENSMUSG00000101969
ENSMUSG00000090002	ENSMUSG00000079163		ENSMUSG00000000301	ENSMUSG00000056073
ENSMUSG00000116498	ENSMUSG00000001424		ENSMUSG00000020534	ENSMUSG00000112726
ENSMUSG00000079025	ENSMUSG00000029868		ENSMUSG00000052921	ENSMUSG00000019947
ENSMUSG00000101140	ENSMUSG00000108150		ENSMUSG00000020895	ENSMUSG00000033427
ENSMUSG00000022551	ENSMUSG00000107465		ENSMUSG00000018565	ENSMUSG00000000374
ENSMUSG00000033576	ENSMUSG00000038022		ENSMUSG00000040950	ENSMUSG00000111524
ENSMUSG00000022428	ENSMUSG00000014554		ENSMUSG00000109833	ENSMUSG00000098679
ENSMUSG00000009585	ENSMUSG00000107751		ENSMUSG00000086976	ENSMUSG00000087853
ENSMUSG00000022407	ENSMUSG00000004266		ENSMUSG00000040667	ENSMUSG00000071072
ENSMUSG00000092325	ENSMUSG00000107243		ENSMUSG00000040447	ENSMUSG00000009076
ENSMUSG00000061740	ENSMUSG00000030200		ENSMUSG00000069823	ENSMUSG00000096061
ENSMUSG00000058586	ENSMUSG00000035314		ENSMUSG00000020716	ENSMUSG00000085021
ENSMUSG00000088071	ENSMUSG00000073908		ENSMUSG00000017550	ENSMUSG00000044072
ENSMUSG00000116149	ENSMUSG00000069633		ENSMUSG00000017428	ENSMUSG00000020143
ENSMUSG00000115921	ENSMUSG00000084639		ENSMUSG00000088136	ENSMUSG00000020402
ENSMUSG00000059213	ENSMUSG00000008206		ENSMUSG00000081304	ENSMUSG00000081769
ENSMUSG00000023010	ENSMUSG00000045969		ENSMUSG00000089485	ENSMUSG00000005204
ENSMUSG00000043144	ENSMUSG00000110313		ENSMUSG00000101258	ENSMUSG00000080600
ENSMUSG00000037280	ENSMUSG00000037738		ENSMUSG00000078706	ENSMUSG00000017692
ENSMUSG00000115944	ENSMUSG00000109793		ENSMUSG00000018678	ENSMUSG00000069718
ENSMUSG00000023039	ENSMUSG00000037437		ENSMUSG00000093004	ENSMUSG00000040548
ENSMUSG00000116107	ENSMUSG00000031489		ENSMUSG00000014195	ENSMUSG00000088106
ENSMUSG00000061397	ENSMUSG00000031586		ENSMUSG00000006920	ENSMUSG00000057286
ENSMUSG00000045665	ENSMUSG00000110264		ENSMUSG00000017724	ENSMUSG00000054728
ENSMUSG00000065560	ENSMUSG00000109697		ENSMUSG00000034768	ENSMUSG00000035711
ENSMUSG00000115992	ENSMUSG00000049988		ENSMUSG00000020926	ENSMUSG00000058569
ENSMUSG00000116891	ENSMUSG00000070713		ENSMUSG00000034187	ENSMUSG00000115119
ENSMUSG00000022537	ENSMUSG00000071064		ENSMUSG00000085255	ENSMUSG00000115381
ENSMUSG00000061751	ENSMUSG00000063253		ENSMUSG00000020623	ENSMUSG00000115838
ENSMUSG00000097139	ENSMUSG00000033938		ENSMUSG00000041623	ENSMUSG00000047728
ENSMUSG00000117232	ENSMUSG00000051952		ENSMUSG00000020752	ENSMUSG00000034429
ENSMUSG00000023800	ENSMUSG00000109790		ENSMUSG00000020776	ENSMUSG00000114755
ENSMUSG00000103324	ENSMUSG00000031652		ENSMUSG00000084887	ENSMUSG00000063765
ENSMUSG00000024116	ENSMUSG00000089301		ENSMUSG00000085548	ENSMUSG00000004069
ENSMUSG00000007570	ENSMUSG00000110686		ENSMUSG00000048856	ENSMUSG00000022773
ENSMUSG00000087693	ENSMUSG00000031924		ENSMUSG00000113056	ENSMUSG00000022900
ENSMUSG00000090048	ENSMUSG00000033545		ENSMUSG00000101930	ENSMUSG00000034064
ENSMUSG00000083672	ENSMUSG00000034330		ENSMUSG00000110055	ENSMUSG00000090386
ENSMUSG00000090227	ENSMUSG00000031825		ENSMUSG00000021327	ENSMUSG00000040605
ENSMUSG00000002835	ENSMUSG00000097336		ENSMUSG00000114337	ENSMUSG00000116414
ENSMUSG00000023965	ENSMUSG00000080516		ENSMUSG00000021481	ENSMUSG00000038762
ENSMUSG00000098984	ENSMUSG00000047562		ENSMUSG00000021610	ENSMUSG00000117287
ENSMUSG00000085492	ENSMUSG00000032000		ENSMUSG00000021613	ENSMUSG00000024201
ENSMUSG00000117421	ENSMUSG00000063382		ENSMUSG00000014850	ENSMUSG00000024084
ENSMUSG00000117485	ENSMUSG00000040722		ENSMUSG00000032621	ENSMUSG00000024621
ENSMUSG00000117773	ENSMUSG00000047766		ENSMUSG00000046169	ENSMUSG00000056917
ENSMUSG00000082848	ENSMUSG00000111807		ENSMUSG00000093072	ENSMUSG00000098844
ENSMUSG00000037477	ENSMUSG00000110768		ENSMUSG00000114498	ENSMUSG00000118242
ENSMUSG00000038155	ENSMUSG00000052698		ENSMUSG00000114416	ENSMUSG00000117935
ENSMUSG00000040247	ENSMUSG00000062874		ENSMUSG00000022210	ENSMUSG00000035049
ENSMUSG00000063904	ENSMUSG00000032215		ENSMUSG00000007591	ENSMUSG00000118324
ENSMUSG00000118104	ENSMUSG00000111498		ENSMUSG00000022012	ENSMUSG00000102494
ENSMUSG00000024853	ENSMUSG00000100398		ENSMUSG00000092668	ENSMUSG00000104076
ENSMUSG00000024940	ENSMUSG00000042197		ENSMUSG00000115765	ENSMUSG00000040549
ENSMUSG00000075227	ENSMUSG00000042182		ENSMUSG00000115355	ENSMUSG00000027361
ENSMUSG00000024769	ENSMUSG00000041763		ENSMUSG00000115647	ENSMUSG00000074813
ENSMUSG00000024957	ENSMUSG00000052331		ENSMUSG00000039100	ENSMUSG00000081777
ENSMUSG00000024758	ENSMUSG00000038079		ENSMUSG00000022255	ENSMUSG00000076434
ENSMUSG00000071662	ENSMUSG00000067299		ENSMUSG00000022288	ENSMUSG00000017740
ENSMUSG00000071657	ENSMUSG00000073650		ENSMUSG00000086992	ENSMUSG00000005883
ENSMUSG00000071646	ENSMUSG00000026207		ENSMUSG00000115680	ENSMUSG00000027574
ENSMUSG00000024665	ENSMUSG00000103525		ENSMUSG00000022364	ENSMUSG00000038705
ENSMUSG00000024738	ENSMUSG00000100786		ENSMUSG00000037106	ENSMUSG00000097156
ENSMUSG00000024735	ENSMUSG00000026237		ENSMUSG00000115520	ENSMUSG00000046676
ENSMUSG00000060556	ENSMUSG00000103252		ENSMUSG00000099013	ENSMUSG00000104764
ENSMUSG00000111118	ENSMUSG00000100106		ENSMUSG00000116367	ENSMUSG00000028127
ENSMUSG00000024694	ENSMUSG00000100702		ENSMUSG00000022607	ENSMUSG00000028013
ENSMUSG00000046272	ENSMUSG00000053318		ENSMUSG00000059895	ENSMUSG00000028238
ENSMUSG00000109415	ENSMUSG00000104391		ENSMUSG00000083380	ENSMUSG00000058006
ENSMUSG00000052085	ENSMUSG00000102427		ENSMUSG00000022551	ENSMUSG00000085824
ENSMUSG00000089993	ENSMUSG00000026519		ENSMUSG00000033047	ENSMUSG00000098518
ENSMUSG00000040451	ENSMUSG00000103178		ENSMUSG00000042535	ENSMUSG00000081755
ENSMUSG00000013662	ENSMUSG00000026511		ENSMUSG00000042303	ENSMUSG00000089588
ENSMUSG00000025006	ENSMUSG00000055833		ENSMUSG00000050164	ENSMUSG00000105287
ENSMUSG00000035049	ENSMUSG00000019768		ENSMUSG00000022394	ENSMUSG00000055235
ENSMUSG00000090369	ENSMUSG00000098065		ENSMUSG00000068117	ENSMUSG00000073102
ENSMUSG00000025178	ENSMUSG00000111447		ENSMUSG00000062760	ENSMUSG00000006642
ENSMUSG00000117728	ENSMUSG00000019990		ENSMUSG00000022434	ENSMUSG00000029141
ENSMUSG00000118221	ENSMUSG00000037455		ENSMUSG00000115918	ENSMUSG00000029106
ENSMUSG00000097683	ENSMUSG00000110837		ENSMUSG00000116136	ENSMUSG00000105791
ENSMUSG00000117956	ENSMUSG00000111565		ENSMUSG00000044021	ENSMUSG00000082361
ENSMUSG00000055491	ENSMUSG00000112255		ENSMUSG00000033237	ENSMUSG00000085900
ENSMUSG00000025227	ENSMUSG00000101792		ENSMUSG00000116141	ENSMUSG00000029490
ENSMUSG00000043639	ENSMUSG00000097134		ENSMUSG00000067596	ENSMUSG00000029361
ENSMUSG00000117859	ENSMUSG00000093732		ENSMUSG00000023043	ENSMUSG00000082365
ENSMUSG00000081202	ENSMUSG00000112582		ENSMUSG00000085048	ENSMUSG00000029432
ENSMUSG00000083547	ENSMUSG00000098817		ENSMUSG00000014303	ENSMUSG00000029716
ENSMUSG00000084383	ENSMUSG00000112007		ENSMUSG00000022517	ENSMUSG00000060063
ENSMUSG00000000889	ENSMUSG00000095970		ENSMUSG00000008658	ENSMUSG00000029655
ENSMUSG00000001864	ENSMUSG00000094120		ENSMUSG00000038168	ENSMUSG00000097321
ENSMUSG00000099155	ENSMUSG00000069565		ENSMUSG00000075286	ENSMUSG00000087380
ENSMUSG00000046854	ENSMUSG00000020131		ENSMUSG00000023791	ENSMUSG00000029804
ENSMUSG00000057110	ENSMUSG00000043822		ENSMUSG00000062279	ENSMUSG00000040627
ENSMUSG00000040479	ENSMUSG00000035486		ENSMUSG00000002845	ENSMUSG00000038252
ENSMUSG00000086221	ENSMUSG00000112648		ENSMUSG00000082485	ENSMUSG00000030279
ENSMUSG00000074813	ENSMUSG00000004937		ENSMUSG00000068182	ENSMUSG00000098353
ENSMUSG00000038844	ENSMUSG00000020250		ENSMUSG00000039851	ENSMUSG00000045928
ENSMUSG00000027455	ENSMUSG00000087651		ENSMUSG00000084301	ENSMUSG00000108531
ENSMUSG00000087004	ENSMUSG00000020037		ENSMUSG00000022964	ENSMUSG00000000244
ENSMUSG00000074679	ENSMUSG00000059602		ENSMUSG00000051728	ENSMUSG00000004568
ENSMUSG00000027469	ENSMUSG00000098679		ENSMUSG00000040666	ENSMUSG00000031511
ENSMUSG00000070529	ENSMUSG00000055108		ENSMUSG00000023868	ENSMUSG00000088320
ENSMUSG00000084797	ENSMUSG00000112246		ENSMUSG00000054142	ENSMUSG00000031516
ENSMUSG00000087100	ENSMUSG00000058799		ENSMUSG00000071230	ENSMUSG00000059897
ENSMUSG00000081594	ENSMUSG00000056888		ENSMUSG00000024182	ENSMUSG00000002343
ENSMUSG00000102636	ENSMUSG00000020151		ENSMUSG00000117374	ENSMUSG00000036054
ENSMUSG00000027692	ENSMUSG00000112402		ENSMUSG00000024187	ENSMUSG00000110410
ENSMUSG00000103420	ENSMUSG00000085592		ENSMUSG00000118169	ENSMUSG00000042353
ENSMUSG00000089350	ENSMUSG00000040521		ENSMUSG00000037649	ENSMUSG00000005150
ENSMUSG00000102679	ENSMUSG00000006732		ENSMUSG00000060550	ENSMUSG00000031697
ENSMUSG00000063273	ENSMUSG00000040415		ENSMUSG00000090588	ENSMUSG00000031904
ENSMUSG00000037111	ENSMUSG00000040127		ENSMUSG00000001524	ENSMUSG00000088632
ENSMUSG00000098401	ENSMUSG00000044005		ENSMUSG00000059791	ENSMUSG00000019471
ENSMUSG00000036951	ENSMUSG00000045055		ENSMUSG00000024422	ENSMUSG00000032178
ENSMUSG00000102242	ENSMUSG00000056853		ENSMUSG00000050613	ENSMUSG00000032267
ENSMUSG00000027831	ENSMUSG00000034614		ENSMUSG00000040327	ENSMUSG00000034898
ENSMUSG00000004892	ENSMUSG00000057897		ENSMUSG00000117033	ENSMUSG00000100176
ENSMUSG00000028069	ENSMUSG00000020173		ENSMUSG00000004730	ENSMUSG00000023345
ENSMUSG00000027944	ENSMUSG00000099015		ENSMUSG00000024067	ENSMUSG00000032511
ENSMUSG00000052310	ENSMUSG00000020415		ENSMUSG00000024588	ENSMUSG00000047361
ENSMUSG00000106174	ENSMUSG00000046491		ENSMUSG00000117912	ENSMUSG00000099451
ENSMUSG00000028141	ENSMUSG00000049470		ENSMUSG00000075289	ENSMUSG00000041926
ENSMUSG00000064952	ENSMUSG00000082503		ENSMUSG00000044390	ENSMUSG00000006005
ENSMUSG00000015850	ENSMUSG00000052298		ENSMUSG00000024773	ENSMUSG00000040181
ENSMUSG00000089493	ENSMUSG00000000301		ENSMUSG00000079467	ENSMUSG00000112191
ENSMUSG00000049288	ENSMUSG00000018736		ENSMUSG00000047810	ENSMUSG00000061488
ENSMUSG00000033014	ENSMUSG00000070375		ENSMUSG00000024955	ENSMUSG00000037855
ENSMUSG00000106426	ENSMUSG00000093100		ENSMUSG00000024958	ENSMUSG00000032977
ENSMUSG00000085318	ENSMUSG00000020836		ENSMUSG00000024761	ENSMUSG00000001211
ENSMUSG00000083462	ENSMUSG00000037857		ENSMUSG00000118138	ENSMUSG00000063216
ENSMUSG00000040389	ENSMUSG00000086474		ENSMUSG00000034117	ENSMUSG00000035478
ENSMUSG00000049565	ENSMUSG00000084996		ENSMUSG00000024732	ENSMUSG00000061589
ENSMUSG00000027882	ENSMUSG00000034940		ENSMUSG00000041488	ENSMUSG00000020232
ENSMUSG00000033386	ENSMUSG00000020530		ENSMUSG00000109433	ENSMUSG00000020251
ENSMUSG00000097311	ENSMUSG00000000805		ENSMUSG00000094077	ENSMUSG00000019961
ENSMUSG00000028121	ENSMUSG00000080791		ENSMUSG00000039126	ENSMUSG00000036391
ENSMUSG00000080842	ENSMUSG00000000094		ENSMUSG00000044424	ENSMUSG00000059279
ENSMUSG00000105553	ENSMUSG00000072582		ENSMUSG00000047298	ENSMUSG00000020827
ENSMUSG00000054690	ENSMUSG00000086003		ENSMUSG00000024810	ENSMUSG00000053654
ENSMUSG00000106540	ENSMUSG00000020864		ENSMUSG00000024887	ENSMUSG00000044749
ENSMUSG00000028188	ENSMUSG00000039096		ENSMUSG00000013662	ENSMUSG00000018661
ENSMUSG00000028185	ENSMUSG00000076435		ENSMUSG00000085934	ENSMUSG00000025571
ENSMUSG00000036745	ENSMUSG00000000120		ENSMUSG00000024781	ENSMUSG00000017713
ENSMUSG00000028184	ENSMUSG00000057058		ENSMUSG00000035342	ENSMUSG00000025873
ENSMUSG00000028034	ENSMUSG00000020882		ENSMUSG00000117848	ENSMUSG00000114930
ENSMUSG00000025437	ENSMUSG00000062312		ENSMUSG00000067063	ENSMUSG00000021621
ENSMUSG00000028179	ENSMUSG00000037992		ENSMUSG00000092813	ENSMUSG00000042015
ENSMUSG00000105643	ENSMUSG00000045109		ENSMUSG00000074733	ENSMUSG00000114671
ENSMUSG00000104864	ENSMUSG00000078261		ENSMUSG00000082164	ENSMUSG00000022132
ENSMUSG00000040296	ENSMUSG00000014195		ENSMUSG00000102875	ENSMUSG00000022184
ENSMUSG00000036078	ENSMUSG00000109112		ENSMUSG00000015846	ENSMUSG00000079025
ENSMUSG00000082704	ENSMUSG00000019173		ENSMUSG00000039715	ENSMUSG00000091492
ENSMUSG00000038668	ENSMUSG00000006920		ENSMUSG00000039678	ENSMUSG00000058586
ENSMUSG00000086530	ENSMUSG00000034936		ENSMUSG00000039648	ENSMUSG00000075511
ENSMUSG00000028601	ENSMUSG00000034685		ENSMUSG00000098794	ENSMUSG00000022479
ENSMUSG00000028706	ENSMUSG00000020935		ENSMUSG00000085275	ENSMUSG00000116114
ENSMUSG00000082841	ENSMUSG00000086487		ENSMUSG00000044320	ENSMUSG00000022518
ENSMUSG00000028538	ENSMUSG00000020681		ENSMUSG00000084143	ENSMUSG00000022504
ENSMUSG00000043698	ENSMUSG00000020718		ENSMUSG00000001864	ENSMUSG00000033918
ENSMUSG00000032726	ENSMUSG00000070332		ENSMUSG00000085141	ENSMUSG00000100593
ENSMUSG00000028890	ENSMUSG00000020758		ENSMUSG00000041975	ENSMUSG00000052133
ENSMUSG00000043962	ENSMUSG00000020766		ENSMUSG00000082190	ENSMUSG00000022652
ENSMUSG00000028786	ENSMUSG00000015869		ENSMUSG00000110810	ENSMUSG00000035270
ENSMUSG00000000409	ENSMUSG00000009588		ENSMUSG00000027244	ENSMUSG00000022860
ENSMUSG00000085804	ENSMUSG00000033909		ENSMUSG00000040479	ENSMUSG00000022983
ENSMUSG00000037622	ENSMUSG00000076433		ENSMUSG00000081730	ENSMUSG00000116849
ENSMUSG00000037600	ENSMUSG00000025371		ENSMUSG00000058318	ENSMUSG00000062480
ENSMUSG00000108398	ENSMUSG00000039703		ENSMUSG00000086221	ENSMUSG00000063011
ENSMUSG00000028661	ENSMUSG00000086975		ENSMUSG00000040035	ENSMUSG00000037326
ENSMUSG00000082082	ENSMUSG00000021313		ENSMUSG00000027313	ENSMUSG00000024002
ENSMUSG00000039838	ENSMUSG00000101578		ENSMUSG00000033902	ENSMUSG00000034254
ENSMUSG00000078490	ENSMUSG00000038732		ENSMUSG00000118623	ENSMUSG00000117382
ENSMUSG00000029101	ENSMUSG00000087220		ENSMUSG00000043909	ENSMUSG00000058881
ENSMUSG00000070780	ENSMUSG00000114433		ENSMUSG00000027246	ENSMUSG00000063683
ENSMUSG00000029231	ENSMUSG00000069170		ENSMUSG00000088408	ENSMUSG00000024640
ENSMUSG00000029250	ENSMUSG00000090907		ENSMUSG00000027678	ENSMUSG00000049164
ENSMUSG00000106322	ENSMUSG00000045609		ENSMUSG00000078923	ENSMUSG00000025020
ENSMUSG00000105257	ENSMUSG00000093081		ENSMUSG00000087624	ENSMUSG00000118236
ENSMUSG00000105607	ENSMUSG00000021922		ENSMUSG00000078919	ENSMUSG00000118314
ENSMUSG00000057315	ENSMUSG00000072625		ENSMUSG00000013523	ENSMUSG00000091312
ENSMUSG00000095133	ENSMUSG00000115483		ENSMUSG00000087100	ENSMUSG00000059013
ENSMUSG00000029290	ENSMUSG00000095736		ENSMUSG00000027582	ENSMUSG00000026764
ENSMUSG00000029287	ENSMUSG00000000959		ENSMUSG00000040374	ENSMUSG00000034101
ENSMUSG00000043323	ENSMUSG00000101797		ENSMUSG00000065203	ENSMUSG00000040687
ENSMUSG00000029344	ENSMUSG00000115371		ENSMUSG00000027530	ENSMUSG00000027425
ENSMUSG00000072720	ENSMUSG00000115217		ENSMUSG00000027668	ENSMUSG00000046229
ENSMUSG00000106541	ENSMUSG00000033060		ENSMUSG00000037325	ENSMUSG00000086999
ENSMUSG00000066964	ENSMUSG00000022253		ENSMUSG00000089123	ENSMUSG00000027560
ENSMUSG00000029516	ENSMUSG00000115347		ENSMUSG00000063273	ENSMUSG00000027778
ENSMUSG00000029359	ENSMUSG00000022272		ENSMUSG00000104001	ENSMUSG00000027936
ENSMUSG00000032850	ENSMUSG00000115795		ENSMUSG00000105481	ENSMUSG00000005968
ENSMUSG00000060261	ENSMUSG00000115474		ENSMUSG00000027750	ENSMUSG00000028096
ENSMUSG00000093311	ENSMUSG00000037458		ENSMUSG00000098401	ENSMUSG00000102780
ENSMUSG00000070473	ENSMUSG00000115898		ENSMUSG00000097339	ENSMUSG00000104984
ENSMUSG00000079163	ENSMUSG00000115809		ENSMUSG00000063001	ENSMUSG00000040969
ENSMUSG00000001424	ENSMUSG00000115672		ENSMUSG00000027827	ENSMUSG00000077336
ENSMUSG00000029922	ENSMUSG00000115066		ENSMUSG00000102566	ENSMUSG00000050150
ENSMUSG00000029868	ENSMUSG00000053469		ENSMUSG00000103564	ENSMUSG00000105504
ENSMUSG00000108150	ENSMUSG00000034730		ENSMUSG00000027998	ENSMUSG00000071000
ENSMUSG00000107465	ENSMUSG00000116238		ENSMUSG00000028086	ENSMUSG00000038816
ENSMUSG00000038022	ENSMUSG00000090429		ENSMUSG00000104265	ENSMUSG00000048626
ENSMUSG00000014554	ENSMUSG00000093458		ENSMUSG00000028066	ENSMUSG00000028863
ENSMUSG00000107751	ENSMUSG00000033220		ENSMUSG00000093390	ENSMUSG00000042489
ENSMUSG00000108137	ENSMUSG00000033170		ENSMUSG00000001023	ENSMUSG00000078552
ENSMUSG00000004266	ENSMUSG00000075555		ENSMUSG00000042250	ENSMUSG00000003731
ENSMUSG00000107243	ENSMUSG00000068206		ENSMUSG00000077085	ENSMUSG00000062585
ENSMUSG00000030200	ENSMUSG00000047888		ENSMUSG00000028148	ENSMUSG00000018983
ENSMUSG00000035314	ENSMUSG00000042292		ENSMUSG00000028141	ENSMUSG00000082779
ENSMUSG00000073908	ENSMUSG00000069439		ENSMUSG00000015697	ENSMUSG00000005045
ENSMUSG00000063065	ENSMUSG00000063480		ENSMUSG00000038619	ENSMUSG00000028931
ENSMUSG00000069633	ENSMUSG00000116406		ENSMUSG00000097189	ENSMUSG00000029066
ENSMUSG00000084639	ENSMUSG00000048755		ENSMUSG00000054312	ENSMUSG00000070733
ENSMUSG00000008206	ENSMUSG00000022432		ENSMUSG00000105641	ENSMUSG00000033209
ENSMUSG00000045969	ENSMUSG00000093261		ENSMUSG00000104693	ENSMUSG00000072694
ENSMUSG00000110313	ENSMUSG00000022617		ENSMUSG00000074344	ENSMUSG00000087124
[truncated: 13,262 more rows]
